# Supplementary material for: Proteomic Characterization of Bacteriophage Peptides from the Mastitis Producer Staphylococcus aureus by LC-ESI-MS/MS and the Bacteriophage Phylogenomic Analysis
Source: Foods. 2021 Apr 8;10(4):799. doi: 10.3390/foods10040799 (PMC8068337; doi:10.3390/foods10040799)
Supplement: Supplementary file 1 [file foods-10-00799-s001.zip]

Archive with 3 entries (3 files):
- Excel dataset in Supplemental Data 1_MC.xlsx
- Figure S1_MC.pdf
- Table S1 and S2 in Supplemental Data 2.docx
