# Supplementary material for: Proteomic Characterization of Bacteriophage Peptides from the Mastitis Producer Staphylococcus aureus by LC-ESI-MS/MS and the Bacteriophage Phylogenomic Analysis
Source: Foods. 2021 Apr 8;10(4):799. doi: 10.3390/foods10040799 (PMC8068337; doi:10.3390/foods10040799)
Supplement: Supplementary file 1 [file foods-10-00799-s001.zip › Excel dataset in Supplemental Data 1_MC.xlsx]

## Sheet: Virulence factor peptides
Sequence	Protein Accessions	Protein Descriptions	File ID
M[147.04]SELQLTELKDK	A0A033UPD2	ABC transporter domain-containing protein OS=Staphylococcus aureus C0673 OX=1413510 GN=V070_02127 PE=4 SV=1; Metal ABC transporter ATP-binding protein OS=Staphylococcus sciuri subsp. carnaticus OX=147468 GN=CD114_07025 PE=4 SV=1	S2 (SA 92)
SVDDIEGYLTDR	A0A6B5EXX0	ABC transporter substrate-binding protein OS=Staphylococcus aureus OX=1280 GN=G0V85_00795 PE=4 SV=1; ABC superfamily ATP binding cassette transporter, binding protein OS=Staphylococcus aureus OX=1280 GN=gsiB PE=4 SV=1; Nickel ABC transporter substrate-binding protein (Fragment) OS=Staphylococcus sciuri OX=1296 GN=BUZ90_16695 PE=4 SV=1; ABC transporter substrate-binding protein OS=Staphylococcus a…	S18 (SA_OV8 )
DVPNSYIAYNDQIVAANSK	A0A6B5C8J0	ABC transporter substrate-binding protein OS=Staphylococcus aureus OX=1280 GN=G0Y89_00975 PE=4 SV=1; ABC transporter substrate-binding protein (Fragment) OS=Staphylococcus aureus OX=1280 GN=GO706_01890 PE=4 SV=1; ABC transporter substrate-binding protein OS=Staphylococcus aureus OX=1280 GN=G0X47_01165 PE=4 SV=1; ABC transporter substrate-binding protein OS=Staphylococcus aureus OX=1280 GN=G0W85_1…	S2 (SA 92)
DIFGEVYTDSIGKEGTKGDSYYK	Q2G2D8	ABC transporter, substrate-binding protein, putative OS=Staphylococcus aureus (strain NCTC 8325) OX=93061 GN=SAOUHSC_00634 PE=3 SV=1; ABC transporter substrate-binding protein OS=Staphylococcus aureus OX=1280 GN=psaA PE=3 SV=1; MW0593 protein OS=Staphylococcus aureus (strain MW2) OX=196620 GN=MW0593 PE=3 SV=1; ABC transporter substrate-binding protein OS=Staphylococcus aureus OX=1280 GN=psaA PE=3…	S4 (SA 286)
NVGGDNVDIHSIVPVGQD	Q2G2D8	ABC transporter, substrate-binding protein, putative OS=Staphylococcus aureus (strain NCTC 8325) OX=93061 GN=SAOUHSC_00634 PE=3 SV=1; ABC transporter substrate-binding protein OS=Staphylococcus aureus OX=1280 GN=psaA PE=3 SV=1; MW0593 protein OS=Staphylococcus aureus (strain MW2) OX=196620 GN=MW0593 PE=3 SV=1; ABC transporter substrate-binding protein OS=Staphylococcus aureus OX=1280 GN=psaA PE=3…	S4 (SA 286)
NVGGDNVDIHSIVPVGQDPHEYEVKPK	Q2G2D8	ABC transporter, substrate-binding protein, putative OS=Staphylococcus aureus (strain NCTC 8325) OX=93061 GN=SAOUHSC_00634 PE=3 SV=1; ABC transporter substrate-binding protein OS=Staphylococcus aureus OX=1280 GN=psaA PE=3 SV=1; MW0593 protein OS=Staphylococcus aureus (strain MW2) OX=196620 GN=MW0593 PE=3 SV=1; ABC transporter substrate-binding protein OS=Staphylococcus aureus OX=1280 GN=psaA PE=3…	S4 (SA 286)
QYGITPGYIWEINTEKQGTPEQMR	Q2G2D8	ABC transporter, substrate-binding protein, putative OS=Staphylococcus aureus (strain NCTC 8325) OX=93061 GN=SAOUHSC_00634 PE=3 SV=1; ABC transporter substrate-binding protein OS=Staphylococcus aureus OX=1280 GN=psaA PE=3 SV=1; MW0593 protein OS=Staphylococcus aureus (strain MW2) OX=196620 GN=MW0593 PE=3 SV=1; ABC transporter substrate-binding protein OS=Staphylococcus aureus OX=1280 GN=psaA PE=3…	S4 (SA 286)
MLESLKDQQQFRYALLAQK	A0A6B5I7U2	Accessory Sec system glycosylation chaperone GtfB OS=Staphylococcus aureus OX=1280 GN=gtfB PE=4 SV=1	S6 (SA 587)
LEDEFGTEIPDEEAEKINTVGDAVK	A0A380EGX1	Acyl carrier protein / HmrB protein involved in methicillin resistance OS=Staphylococcus aureus OX=1280 GN=hmrB PE=4 SV=1; Acyl carrier protein OS=Staphylococcus auricularis OX=29379 GN=acpP PE=3 SV=1; Acyl carrier protein OS=Staphylococcus warneri OX=1292 GN=acpP PE=3 SV=1; Acyl carrier protein OS=Staphylococcus gallinarum OX=1293 GN=acpP PE=3 SV=1; Acyl carrier protein OS=Staphylococcus aureus …	S11 (SA 894)
NKLTFSDEV	E9LJ89; A0A380DVY2; A0A6B0D388; A0A6B0A697; A0A2T4RNS3; A0A6C1F0B4; A0A2K4AJP5; P0A0P7	Alkali shock protein (Fragment) OS=Staphylococcus aureus OX=1280 GN=asp23 PE=4 SV=1; Alkaline shock protein 23 OS=Staphylococcus aureus OX=1280 GN=asp23_3 PE=4 SV=1; Asp23/Gls24 family envelope stress response protein (Fragment) OS=Staphylococcus aureus OX=1280 GN=GO941_15000 PE=4 SV=1; Asp23/Gls24 family envelope stress response protein OS=Staphylococcus aureus OX=1280 GN=GO651_10865 PE=4 SV=1; …	S3 (SA 280)
NKLTFSDEVV	E9LJ89	Alkali shock protein (Fragment) OS=Staphylococcus aureus OX=1280 GN=asp23 PE=4 SV=1; Alkaline shock protein 23 OS=Staphylococcus aureus OX=1280 GN=asp23_3 PE=4 SV=1; Asp23/Gls24 family envelope stress response protein (Fragment) OS=Staphylococcus aureus OX=1280 GN=GO941_15000 PE=4 SV=1; Asp23/Gls24 family envelope stress response protein OS=Staphylococcus aureus OX=1280 GN=GO651_10865 PE=4 SV=1; …	S1 (SA 41)
QKQQEQNQEPQF	E9LJ89	Alkali shock protein (Fragment) OS=Staphylococcus aureus OX=1280 GN=asp23 PE=4 SV=1; Alkaline shock protein 23 OS=Staphylococcus aureus OX=1280 GN=asp23_3 PE=4 SV=1; Asp23/Gls24 family envelope stress response protein (Fragment) OS=Staphylococcus aureus OX=1280 GN=GO941_15000 PE=4 SV=1; Asp23/Gls24 family envelope stress response protein OS=Staphylococcus aureus OX=1280 GN=GO651_10865 PE=4 SV=1; …	S10 (SA 844)
LTFSDEVVEK	E9LJ89	Alkali shock protein (Fragment) OS=Staphylococcus aureus OX=1280 GN=asp23 PE=4 SV=1; Asp23/Gls24 family envelope stress response protein (Fragment) OS=Staphylococcus aureus OX=1280 GN=GO941_15000 PE=4 SV=1; Alkaline shock protein 23 OS=Staphylococcus epidermidis (strain ATCC 35984 / RP62A) OX=176279 GN=asp23 PE=3 SV=1; Asp23/Gls24 family envelope stress response protein OS=Staphylococcus devriese…	S1 (SA 41)
NKLTFSDEVVEK	E9LJ89	Alkali shock protein (Fragment) OS=Staphylococcus aureus OX=1280 GN=asp23 PE=4 SV=1; Asp23/Gls24 family envelope stress response protein (Fragment) OS=Staphylococcus aureus OX=1280 GN=GO941_15000 PE=4 SV=1; Alkaline shock protein 23 OS=Staphylococcus epidermidis (strain ATCC 35984 / RP62A) OX=176279 GN=asp23 PE=3 SV=1; Asp23/Gls24 family envelope stress response protein OS=Staphylococcus devriese…	S1 (SA 41)
NKLTFSDEVVE	E9LJ89	Alkali shock protein (Fragment) OS=Staphylococcus aureus OX=1280 GN=asp23 PE=4 SV=1; Asp23/Gls24 family envelope stress response protein (Fragment) OS=Staphylococcus aureus OX=1280 GN=GO941_15000 PE=4 SV=1; Asp23/Gls24 family envelope stress response protein OS=Staphylococcus aureus OX=1280 GN=GO651_10865 PE=4 SV=1; Asp23/Gls24 family envelope stress response protein (Fragment) OS=Staphylococcus …	S1 (SA 41)
TAFDTVAKYDQVRQPNVVAK	W8UVT0	Alkaline shock response membrane anchor protein AmaP OS=Staphylococcus aureus OX=1280 GN=amaP PE=4 SV=1; Uncharacterized protein OS=Staphylococcus aureus OX=1280 GN=NCTC7878_01088 PE=4 SV=1; Alkaline shock response membrane anchor protein AmaP OS=Staphylococcus aureus OX=1280 GN=amaP PE=4 SV=1; Uncharacterized protein OS=Staphylococcus aureus OX=1280 GN=ERS140147_02492 PE=4 SV=1; Uncharacterized …	S4 (SA 286)
LISKINGC[160.03]HYC[160.03]VDIHK	A0A0E1XLK9	Alkyl hydroperoxide reductase AhpD OS=Staphylococcus aureus subsp. aureus MN8 OX=548470 GN=HMPREF0769_10673 PE=3 SV=1; Carboxymuconolactone decarboxylase family protein OS=Staphylococcus aureus OX=1280 GN=G0W08_03755 PE=4 SV=1; Alkyl hydroperoxide reductase AhpD OS=Staphylococcus aureus OX=1280 GN=NCTC5664_01334 PE=3 SV=1; Alkyl hydroperoxide reductase AhpD OS=Staphylococcus aureus subsp. aureus …	S13 (SA_ATCC29213 )
EILPFTAQAFD	A0A658BFS7	Alkyl hydroperoxide reductase C OS=Staphylococcus aureus OX=1280 GN=ahpC PE=3 SV=1; Alkyl hydroperoxide reductase protein C OS=Staphylococcus aureus OX=1280 GN=ahpC_1 PE=4 SV=1; Alkyl hydroperoxide reductase C OS=Staphylococcus aureus OX=1280 GN=ahpC PE=3 SV=1; Alkyl hydroperoxide reductase protein C OS=Staphylococcus aureus OX=1280 GN=ahpC_2 PE=4 SV=1; Redoxin domain-containing protein (Fragment…	S2 (SA 92)
M[147.04]SLINKEILPFTAQAFD	A0A658BFS7	Alkyl hydroperoxide reductase C OS=Staphylococcus aureus OX=1280 GN=ahpC PE=3 SV=1; Alkyl hydroperoxide reductase protein C OS=Staphylococcus aureus OX=1280 GN=ahpC_1 PE=4 SV=1; Alkyl hydroperoxide reductase C OS=Staphylococcus aureus OX=1280 GN=ahpC PE=3 SV=1; Alkyl hydroperoxide reductase protein C OS=Staphylococcus aureus OX=1280 GN=ahpC_2 PE=4 SV=1; Redoxin domain-containing protein (Fragment…	S2 (SA 92)
MSLINKEILPFTAQAFD	A0A658BFS7	Alkyl hydroperoxide reductase C OS=Staphylococcus aureus OX=1280 GN=ahpC PE=3 SV=1; Alkyl hydroperoxide reductase protein C OS=Staphylococcus aureus OX=1280 GN=ahpC_1 PE=4 SV=1; Alkyl hydroperoxide reductase C OS=Staphylococcus aureus OX=1280 GN=ahpC PE=3 SV=1; Alkyl hydroperoxide reductase protein C OS=Staphylococcus aureus OX=1280 GN=ahpC_2 PE=4 SV=1; Redoxin domain-containing protein (Fragment…	S2 (SA 92)
SLINKEILPFTAQAFD	A0A658BFS7	Alkyl hydroperoxide reductase C OS=Staphylococcus aureus OX=1280 GN=ahpC PE=3 SV=1; Alkyl hydroperoxide reductase protein C OS=Staphylococcus aureus OX=1280 GN=ahpC_1 PE=4 SV=1; Alkyl hydroperoxide reductase C OS=Staphylococcus aureus OX=1280 GN=ahpC PE=3 SV=1; Alkyl hydroperoxide reductase protein C OS=Staphylococcus aureus OX=1280 GN=ahpC_2 PE=4 SV=1; Redoxin domain-containing protein (Fragment…	S1 (SA 41)
TLQPGLDLVGKI	A5H0E2	Alkyl hydroperoxide reductase C OS=Staphylococcus xylosus OX=1288 GN=ahpC PE=3 SV=1; Alkyl hydroperoxide reductase C OS=Staphylococcus succinus OX=61015 GN=ahpC PE=3 SV=1; Alkyl hydroperoxide reductase C (Fragment) OS=Staphylococcus nepalensis OX=214473 GN=ahpC PE=3 SV=1; Alkyl hydroperoxide reductase C OS=Staphylococcus aureus OX=1280 GN=ahpC PE=3 SV=1; Alkyl hydroperoxide reductase C OS=Staphyl…	S1 (SA 41)
GTFIIDPDGVVQASEINADGIGR	A0A380DKY9	Alkyl hydroperoxide reductase protein C OS=Staphylococcus aureus OX=1280 GN=ahpC_1 PE=4 SV=1; Alkyl hydroperoxide reductase C OS=Staphylococcus aureus OX=1280 GN=ahpC PE=3 SV=1; Alkyl hydroperoxide reductase C OS=Staphylococcus aureus OX=1280 GN=ahpC PE=3 SV=1; Alkyl hydroperoxide reductase protein C OS=Staphylococcus aureus OX=1280 GN=ahpC_2 PE=4 SV=1; Alkyl hydroperoxide reductase C OS=Staphylo…	S4 (SA 286)
PDGVVQASEINADGIGR	A0A380DKY9	Alkyl hydroperoxide reductase protein C OS=Staphylococcus aureus OX=1280 GN=ahpC_1 PE=4 SV=1; Alkyl hydroperoxide reductase C OS=Staphylococcus aureus OX=1280 GN=ahpC PE=3 SV=1; Alkyl hydroperoxide reductase C OS=Staphylococcus aureus OX=1280 GN=ahpC PE=3 SV=1; Alkyl hydroperoxide reductase protein C OS=Staphylococcus aureus OX=1280 GN=ahpC_2 PE=4 SV=1; Alkyl hydroperoxide reductase C OS=Staphylo…	S1 (SA 41)
PDGVVQASEINADGIGRDASTLAHK	A0A380DKY9; A0A658BFS7; A0A380EEX3; A0A1D4Q690; A0A0E0VL26; A0A5C8X342; A0A077UVM0	Alkyl hydroperoxide reductase protein C OS=Staphylococcus aureus OX=1280 GN=ahpC_1 PE=4 SV=1; Alkyl hydroperoxide reductase C OS=Staphylococcus aureus OX=1280 GN=ahpC PE=3 SV=1; Alkyl hydroperoxide reductase C OS=Staphylococcus aureus OX=1280 GN=ahpC PE=3 SV=1; Alkyl hydroperoxide reductase protein C OS=Staphylococcus aureus OX=1280 GN=ahpC_2 PE=4 SV=1; Alkyl hydroperoxide reductase C OS=Staphylo…	S3 (SA 280)
PDGVVQASEINADGIGRDASTLAHKIK	A0A380DKY9	Alkyl hydroperoxide reductase protein C OS=Staphylococcus aureus OX=1280 GN=ahpC_1 PE=4 SV=1; Alkyl hydroperoxide reductase C OS=Staphylococcus aureus OX=1280 GN=ahpC PE=3 SV=1; Alkyl hydroperoxide reductase C OS=Staphylococcus aureus OX=1280 GN=ahpC PE=3 SV=1; Alkyl hydroperoxide reductase protein C OS=Staphylococcus aureus OX=1280 GN=ahpC_2 PE=4 SV=1; Alkyl hydroperoxide reductase C OS=Staphylo…	S6 (SA 587)
EIEETAYINQEKVLNAFHHVKATESDLQGSTGYGYDD	A0A380DQK3; A0A0E0VQB1; A0A380EIL1; A0A6B5I0I7; A0A6B5K1L4; A0A6B5DN67; A0A0U1MJK9; A0A5C8XBI2; A0A659FNK8; A0A6B5M7H5; A0A6B5EZP1; A0A6B5B828; A0A641ACG3; A0A6B5R1P8; A0A6B5QL26; A0A6B5M6C6; A0A659IAK0; A0A0E1VRZ1; A0A0Y8ZLK9; A0A5S9I3N5; A0A6B0CVJ2; A0A6B5HGR8; A0A6B5FIT4; A0A6B0CQN1; A0A380DZJ6	Aluminum resistance protein, putative OS=Staphylococcus aureus OX=1280 GN=NCTC6133_01599 PE=4 SV=1; Aluminum resistance protein OS=Staphylococcus aureus subsp. aureus 71193 OX=1155084 GN=ST398NM01_1309 PE=4 SV=1; Aluminum resistance protein, putative OS=Staphylococcus aureus OX=1280 GN=NCTC10702_02052 PE=4 SV=1; Aminotransferase class I/II-fold pyridoxal phosphate-dependent enzyme OS=Staphylococc…	S3 (SA 280)
TIDDSTSDSNNIIDFIYK	A0A0U1MTY7	Amidase domain-containing protein OS=Staphylococcus aureus OX=1280 GN=BN1321_430023 PE=4 SV=1; N-acetylmuramidase OS=Staphylococcus aureus subsp. aureus CN1 OX=1193576 GN=SAKOR_02645 PE=4 SV=1; Amidase domain-containing protein OS=Staphylococcus aureus OX=1280 GN=D7S40_05165 PE=4 SV=1; Amidase domain-containing protein (Fragment) OS=Staphylococcus aureus OX=1280 GN=GO941_04650 PE=4 SV=1; Amidase …	S14 (SA_ATCC35845 )
THEM[147.04]RFAKEVSNNIVFIHEGM[147.04]IGEQGAPEDIFNRPK	A0A077UQ52	Amino acid ABC transporter, ATP-binding protein OS=Staphylococcus aureus OX=1280 GN=tcyC PE=4 SV=1; Amino acid ABC transporter, ATP-binding protein OS=Staphylococcus aureus OX=1280 GN=tcyC PE=4 SV=1	S4 (SA 286)
LGKLFGF	G5JLK3	Anti protein (Phenol soluble modulin) OS=Staphylococcus simiae CCM 7213 = CCUG 51256 OX=911238 GN=SS7213T_11850 PE=4 SV=1; Phenol soluble modulin OS=Staphylococcus aureus subsp. aureus OX=46170 GN=QU38_12200 PE=4 SV=1; Beta-class phenol-soluble modulin OS=Staphylococcus cohnii OX=29382 GN=BUY34_08660 PE=4 SV=1; Beta-class phenol-soluble modulin OS=Staphylococcus aureus OX=1280 GN=G0Y33_03535 PE=4…	S9 (SA 700)
AIKDTVTAAINNDGAK	A0A077V0W1	Antibacterial protein 3 OS=Staphylococcus aureus OX=1280 GN=ERS140147_00213 PE=4 SV=1; Phenol soluble modulin OS=Staphylococcus aureus subsp. aureus OX=46170 GN=QU38_12200 PE=4 SV=1; Antibacterial protein 3 OS=Staphylococcus aureus subsp. aureus 71193 OX=1155084 GN=ST398NM01_1170 PE=4 SV=1; Beta-class phenol-soluble modulin OS=Staphylococcus aureus OX=1280 GN=G0004_10060 PE=4 SV=1; Phenol-soluble…	S19 (SA_PE1 )
FNAIKDTVTAAINNDGAK	A0A077V0W1	Antibacterial protein 3 OS=Staphylococcus aureus OX=1280 GN=ERS140147_00213 PE=4 SV=1; Phenol soluble modulin OS=Staphylococcus aureus subsp. aureus OX=46170 GN=QU38_12200 PE=4 SV=1; Antibacterial protein 3 OS=Staphylococcus aureus subsp. aureus 71193 OX=1155084 GN=ST398NM01_1170 PE=4 SV=1; Beta-class phenol-soluble modulin OS=Staphylococcus aureus OX=1280 GN=G0004_10060 PE=4 SV=1; Phenol-soluble…	S4 (SA 286)
LAEAIANTVQAAQQHDSVK	A0A2S6D6E3	Antibacterial protein OS=Staphylococcus aureus OX=1280 GN=NCTC6133_01411 PE=4 SV=1; Antibacterial protein OS=Staphylococcus aureus OX=1280 GN=SAMEA2445518_00704 PE=4 SV=1; Phenol-soluble modulin beta2 OS=Staphylococcus aureus subsp. aureus CN1 OX=1193576 GN=SAKOR_01100 PE=4 SV=1; Beta-class phenol-soluble modulin OS=Staphylococcus aureus OX=1280 GN=G0V60_10860 PE=4 SV=1	S4 (SA 286)
IGKLFGF	A0A0U1MYG1	Antibacterial protein OS=Staphylococcus aureus OX=1280 GN=SAMEA2445518_00704 PE=4 SV=1	S9 (SA 700)
MTGLAEAIANTVQAAQQHDSVK	A0A0U1MYG1	Antibacterial protein OS=Staphylococcus aureus OX=1280 GN=SAMEA2445518_00704 PE=4 SV=1; Phenol-soluble modulin beta2 OS=Staphylococcus aureus subsp. aureus CN1 OX=1193576 GN=SAKOR_01100 PE=4 SV=1; Beta-class phenol-soluble modulin OS=Staphylococcus aureus OX=1280 GN=G0V60_10860 PE=4 SV=1	S9 (SA 700)
EKDNSGTTNIDDIDWDNL	A0A4V5LAR0	Antitoxin OS=Staphylococcus aureus subsp. aureus OX=46170 GN=E5491_13835 PE=3 SV=1; Antitoxin OS=Staphylococcus aureus OX=1280 GN=ERS140147_00771 PE=3 SV=1; Type II toxin-antitoxin system Phd/YefM family antitoxin OS=Staphylococcus aureus OX=1280 GN=G0U67_07975 PE=4 SV=1; Prevent-host-death protein OS=Staphylococcus aureus OX=1280 GN=DQV20_01755 PE=4 SV=1	S2 (SA 92)
EREKDNSGTTNIDDIDWDNL	A0A4V5LAR0	Antitoxin OS=Staphylococcus aureus subsp. aureus OX=46170 GN=E5491_13835 PE=3 SV=1; Type II toxin-antitoxin system Phd/YefM family antitoxin OS=Staphylococcus aureus OX=1280 GN=G0U67_07975 PE=4 SV=1; Prevent-host-death protein OS=Staphylococcus aureus OX=1280 GN=DQV20_01755 PE=4 SV=1	S4 (SA 286)
EKDSSGTTNIDDIDWDNL	A0A0D1JSB8	Antitoxin OS=Staphylococcus aureus subsp. aureus OX=46170 GN=QU38_08080 PE=3 SV=1; Type II toxin-antitoxin system Phd/YefM family antitoxin OS=Staphylococcus aureus OX=1280 GN=G0V17_01490 PE=4 SV=1	S18 (SA_OV8 )
MENQDDMDYVIVDTAPTGHTLLLLDSSENHHRELK	Q5HKC0; A0A2H4KI37; F8WKB0; A0A2K4FB01	Arsenical pump-driving ATPase OS=Staphylococcus epidermidis (strain ATCC 35984 / RP62A) OX=176279 GN=arsA PE=4 SV=1; Arsenical pump-driving ATPase OS=Staphylococcus aureus OX=1280 GN=arsA PE=4 SV=1; Arsenical pump-driving ATPase OS=Staphylococcus aureus OX=1280 GN=arsA PE=4 SV=1; Arsenical pump-driving ATPase OS=Staphylococcus argensis OX=1607738 GN=arsA PE=4 SV=1	S3 (SA 280)
KIGNKHLYQLNHNIFDSVI	A0A2S6D0E3; A0A0D1HN31	Arsenical resistance operon repressor 2 OS=Staphylococcus aureus OX=1280 GN=arsR2 PE=4 SV=1; ArsR family transcriptional regulator OS=Staphylococcus aureus subsp. aureus OX=46170 GN=QU38_04725 PE=4 SV=1	S3 (SA 280)
GELC[160.03]AC[160.03]DLLEHFQFSQPTLSYHMKALVKTNLVTTR	A0A2S6D0E3	Arsenical resistance operon repressor 2 OS=Staphylococcus aureus OX=1280 GN=arsR2 PE=4 SV=1; Metalloregulator ArsR/SmtB family transcription factor OS=Staphylococcus aureus OX=1280 GN=GC242_09125 PE=4 SV=1; ArsR family transcriptional regulator OS=Staphylococcus aureus subsp. aureus OX=46170 GN=QU38_04725 PE=4 SV=1; Arsenical resistance operon repressor 2 OS=Staphylococcus aureus OX=1280 GN=arsR2…	S2 (SA 92)
QAYDNQTGVNEK	A0A2T4T1F7	Asp23/Gls24 family envelope stress response protein OS=Staphylococcus gallinarum OX=1293 GN=BUZ01_13080 PE=4 SV=1; Alkali shock protein (Fragment) OS=Staphylococcus aureus OX=1280 GN=asp23 PE=4 SV=1; Alkaline shock protein 23 OS=Staphylococcus aureus OX=1280 GN=asp23_3 PE=4 SV=1; Asp23/Gls24 family envelope stress response protein (Fragment) OS=Staphylococcus aureus OX=1280 GN=GO941_15000 PE=4 SV…	S10 (SA 844)
DTEYILLDEPLNNLDMKYAVQIMQTLQMLAHKMNK	A0A6B5RSK9	ATP-binding cassette domain-containing protein OS=Staphylococcus aureus OX=1280 GN=G0W03_04530 PE=4 SV=1	S20 (SA_U17 )
RGQAGGYAM[147.04]M[147.04]LPK	A0A033UE78	ATP-dependent zinc metalloprotease FtsH OS=Staphylococcus aureus C0673 OX=1413510 GN=ftsH PE=3 SV=1; ATP-dependent zinc metalloprotease FtsH OS=Staphylococcus gallinarum OX=1293 GN=ftsH PE=3 SV=1; Zinc metalloprotease (Fragment) OS=Staphylococcus nepalensis OX=214473 GN=BUZ61_16220 PE=4 SV=1; ATP-dependent zinc metalloprotease FtsH OS=Staphylococcus vitulinus OX=71237 GN=ftsH PE=3 SV=1; ATP-depen…	S16 (SA_GP2 )
YGISIAK	A0A6B1RM65	Autolysin/adhesin Aaa OS=Staphylococcus aureus OX=1280 GN=aaa PE=4 SV=1; Autolysin/adhesin Aaa OS=Staphylococcus aureus OX=1280 GN=aaa PE=4 SV=1; N-acetylmuramoyl-L-alanine amidase OS=Staphylococcus aureus OX=1280 GN=amiD PE=4 SV=1; N-acetylmuramoyl-L-alanine amidase sle1 OS=Staphylococcus aureus (strain USA300) OX=367830 GN=sle1 PE=3 SV=1; Autolysin/adhesin Aaa OS=Staphylococcus aureus OX=1280 G…	S19 (SA_PE1 )
LKSLNNLTSNLIFPNQVLK	A0A6B1RM65	Autolysin/adhesin Aaa OS=Staphylococcus aureus OX=1280 GN=aaa PE=4 SV=1; Autolysin/adhesin Aaa OS=Staphylococcus aureus OX=1280 GN=aaa PE=4 SV=1; N-acetylmuramoyl-L-alanine amidase sle1 OS=Staphylococcus aureus (strain USA300) OX=367830 GN=sle1 PE=3 SV=1; Autolysin/adhesin Aaa OS=Staphylococcus aureus OX=1280 GN=aaa PE=4 SV=1; Probable autolysin (N-acetylmuramoyl-L-alanine amidase) OS=Staphylococ…	S2 (SA 92)
LKVSGTASSSNAASNSSRPSTNSGGGSYYTVQAGDSLSLIAS	A0A6B1RM65	Autolysin/adhesin Aaa OS=Staphylococcus aureus OX=1280 GN=aaa PE=4 SV=1; Autolysin/adhesin Aaa OS=Staphylococcus aureus OX=1280 GN=aaa PE=4 SV=1; N-acetylmuramoyl-L-alanine amidase sle1 OS=Staphylococcus aureus (strain USA300) OX=367830 GN=sle1 PE=3 SV=1; Autolysin/adhesin Aaa OS=Staphylococcus aureus OX=1280 GN=aaa PE=4 SV=1; N-acetylmuramoyl-L-alanine amidase OS=Staphylococcus aureus OX=1280 GN…	S20 (SA_U17 )
SLNNLTSNLIFPNQVLK	A0A6B1RM65	Autolysin/adhesin Aaa OS=Staphylococcus aureus OX=1280 GN=aaa PE=4 SV=1; Autolysin/adhesin Aaa OS=Staphylococcus aureus OX=1280 GN=aaa PE=4 SV=1; N-acetylmuramoyl-L-alanine amidase sle1 OS=Staphylococcus aureus (strain USA300) OX=367830 GN=sle1 PE=3 SV=1; Autolysin/adhesin Aaa OS=Staphylococcus aureus OX=1280 GN=aaa PE=4 SV=1; Probable autolysin (N-acetylmuramoyl-L-alanine amidase) OS=Staphylococ…	S1 (SA 41)
SLNNLTSNLIFPNQVLKVS	A0A6B1RM65	Autolysin/adhesin Aaa OS=Staphylococcus aureus OX=1280 GN=aaa PE=4 SV=1; Autolysin/adhesin Aaa OS=Staphylococcus aureus OX=1280 GN=aaa PE=4 SV=1; N-acetylmuramoyl-L-alanine amidase sle1 OS=Staphylococcus aureus (strain USA300) OX=367830 GN=sle1 PE=3 SV=1; Autolysin/adhesin Aaa OS=Staphylococcus aureus OX=1280 GN=aaa PE=4 SV=1; Probable autolysin (N-acetylmuramoyl-L-alanine amidase) OS=Staphylococ…	S9 (SA 700)
AGDSLSLIASK	A0A6B1RM65	Autolysin/adhesin Aaa OS=Staphylococcus aureus OX=1280 GN=aaa PE=4 SV=1; CHAP domain protein (Fragment) OS=Staphylococcus aureus OX=1280 GN=HMPREF3211_01433 PE=4 SV=1; Autolysin/adhesin Aaa OS=Staphylococcus aureus OX=1280 GN=aaa PE=4 SV=1; N-acetylmuramoyl-L-alanine amidase OS=Staphylococcus aureus OX=1280 GN=amiD PE=4 SV=1; N-acetylmuramoyl-L-alanine amidase sle1 OS=Staphylococcus aureus (strai…	S12 (SA SA_ATCC9144 )
GLNNFFIYPGQK	A0A6B1RM65	Autolysin/adhesin Aaa OS=Staphylococcus aureus OX=1280 GN=aaa PE=4 SV=1; CHAP domain protein (Fragment) OS=Staphylococcus aureus OX=1280 GN=HMPREF3211_01433 PE=4 SV=1; Autolysin/adhesin Aaa OS=Staphylococcus aureus OX=1280 GN=aaa PE=4 SV=1; N-acetylmuramoyl-L-alanine amidase OS=Staphylococcus aureus OX=1280 GN=amiD PE=4 SV=1; N-acetylmuramoyl-L-alanine amidase sle1 OS=Staphylococcus aureus (strai…	S12 (SA SA_ATCC9144 )
LNGLNNFFIYPGQK	A0A6B1RM65	Autolysin/adhesin Aaa OS=Staphylococcus aureus OX=1280 GN=aaa PE=4 SV=1; CHAP domain protein (Fragment) OS=Staphylococcus aureus OX=1280 GN=HMPREF3211_01433 PE=4 SV=1; Autolysin/adhesin Aaa OS=Staphylococcus aureus OX=1280 GN=aaa PE=4 SV=1; N-acetylmuramoyl-L-alanine amidase OS=Staphylococcus aureus OX=1280 GN=amiD PE=4 SV=1; N-acetylmuramoyl-L-alanine amidase sle1 OS=Staphylococcus aureus (strai…	S1 (SA 41)
ATTHTVKPGESVWAISNKYGISIAK	A0A6B1RM65	Autolysin/adhesin Aaa OS=Staphylococcus aureus OX=1280 GN=aaa PE=4 SV=1; N-acetylmuramoyl-L-alanine amidase sle1 OS=Staphylococcus aureus (strain USA300) OX=367830 GN=sle1 PE=3 SV=1; Autolysin/adhesin Aaa OS=Staphylococcus aureus OX=1280 GN=aaa PE=4 SV=1; Probable autolysin (N-acetylmuramoyl-L-alanine amidase) OS=Staphylococcus aureus (strain Mu50 / ATCC 700699) OX=158878 GN=SAV0465 PE=4 SV=1; Pu…	S19 (SA_PE1 )
VIKDFGGLLK	A0A0U1MTM4	Bcr/CflA family efflux transporter OS=Staphylococcus aureus OX=1280 GN=BN1321_400083 PE=3 SV=1; MFS transporter (Fragment) OS=Staphylococcus aureus OX=1280 GN=GO793_08645 PE=4 SV=1	S12 (SA SA_ATCC9144 )
VQLQLPDNEVAQIS	A0A6B5F1N4	Beta-channel forming cytolysin OS=Staphylococcus aureus OX=1280 GN=G0Z62_12290 PE=4 SV=1; Alpha-hemolysin OS=Staphylococcus aureus OX=1280 GN=hly PE=4 SV=1; Alpha-hemolysin OS=Staphylococcus aureus subsp. aureus USA300_TCH959 OX=450394 GN=hly PE=4 SV=1; Alpha-hemolysin (Fragment) OS=Staphylococcus aureus OX=1280 GN=hla PE=4 SV=1; Leukocidin F subunit OS=Staphylococcus aureus subsp. aureus CN1 OX=…	S15 (SA_CA19 )
IVDIVANGVGLLGK	A0A6B5L497; A0A6B3IMI7; A0A2S6D6E3; T1Y8P8	Beta-class phenol-soluble modulin OS=Staphylococcus aureus OX=1280 GN=G0Y33_03535 PE=4 SV=1; Beta-class phenol-soluble modulin OS=Staphylococcus aureus OX=1280 GN=G0004_10060 PE=4 SV=1; Antibacterial protein OS=Staphylococcus aureus OX=1280 GN=NCTC6133_01411 PE=4 SV=1; Phenol-soluble modulin beta2 OS=Staphylococcus aureus subsp. aureus CN1 OX=1193576 GN=SAKOR_01100 PE=4 SV=1	S3 (SA 280)
LGTSIVDIVANGVG	A0A6B5L497	Beta-class phenol-soluble modulin OS=Staphylococcus aureus OX=1280 GN=G0Y33_03535 PE=4 SV=1; Beta-class phenol-soluble modulin OS=Staphylococcus aureus OX=1280 GN=G0004_10060 PE=4 SV=1; Antibacterial protein OS=Staphylococcus aureus OX=1280 GN=NCTC6133_01411 PE=4 SV=1; Phenol-soluble modulin beta2 OS=Staphylococcus aureus subsp. aureus CN1 OX=1193576 GN=SAKOR_01100 PE=4 SV=1	S4 (SA 286)
VDIVANGVGLLGK	A0A6B5L497	Beta-class phenol-soluble modulin OS=Staphylococcus aureus OX=1280 GN=G0Y33_03535 PE=4 SV=1; Beta-class phenol-soluble modulin OS=Staphylococcus aureus OX=1280 GN=G0004_10060 PE=4 SV=1; Antibacterial protein OS=Staphylococcus aureus OX=1280 GN=NCTC6133_01411 PE=4 SV=1; Phenol-soluble modulin beta2 OS=Staphylococcus aureus subsp. aureus CN1 OX=1193576 GN=SAKOR_01100 PE=4 SV=1	S2 (SA 92)
LGKIFGF	A0A2K4DGH0	Beta-class phenol-soluble modulin OS=Staphylococcus devriesei OX=586733 GN=BUY42_00090 PE=4 SV=1; Phenol soluble modulin beta 1 OS=Staphylococcus epidermidis (strain ATCC 35984 / RP62A) OX=176279 GN=SERP0738 PE=4 SV=1; Beta-class phenol-soluble modulin OS=Staphylococcus petrasii subsp. croceilyticus OX=319942 GN=CD128_11685 PE=4 SV=1; Beta-class phenol-soluble modulin OS=Staphylococcus devriesei …	S9 (SA 700)
DKVTNPVRYEIELNYYSPK	C3VJV1; A6MFP3; O87584; C3VJU9; A0A221IVV9; A0A649UFI2; A0A649UFG9; A0A2I6ZMU4; Q6UIU7; A0A2T4M990; C3VJV0; Q2FC52; A0A649UGI5; A0A516UZ56; E0XCT5; E4PXX3; Q2FC58; A0A0E0SR47; A0A0H3JP34; A0A2I6ZMT7; A0A6B5G9D2; A0A658BBB0; A0A2I6ZMR9; A0A6B0BAG8; Q2FC76; V9SHK8; A0A649UGI2; A0A6B5L0J8; A0A2I6ZMS9; A0A649UFP0; C1KBE6; Q2XPT6; A0A6B5HE94; E4PYM7; D2KNX6; D2JLJ2; A0A2I6ZMS2; A0A6B5MC16; A0A5C8X378;…	Beta-lactamase (Fragment) OS=Staphylococcus aureus OX=1280 GN=blaZ PE=3 SV=1; Beta-lactamase (Fragment) OS=Staphylococcus aureus OX=1280 GN=blaZ PE=3 SV=1; Beta-lactamase (Fragment) OS=Staphylococcus aureus OX=1280 GN=blaZ PE=3 SV=1; Beta-lactamase (Fragment) OS=Staphylococcus aureus OX=1280 GN=blaZ PE=3 SV=1; Beta-lactamase (Fragment) OS=Staphylococcus aureus OX=1280 GN=blaZ PE=3 SV=1; Beta-lact…	S3 (SA 280)
YEIELNYYSPK	C3VJV1	Beta-lactamase (Fragment) OS=Staphylococcus aureus OX=1280 GN=blaZ PE=3 SV=1; Beta-lactamase (Fragment) OS=Staphylococcus aureus OX=1280 GN=blaZ PE=3 SV=1; Beta-lactamase (Fragment) OS=Staphylococcus aureus OX=1280 GN=blaZ PE=3 SV=1; Beta-lactamase (Fragment) OS=Staphylococcus aureus OX=1280 GN=blaZ PE=3 SV=1; Beta-lactamase (Fragment) OS=Staphylococcus aureus OX=1280 GN=blaZ PE=3 SV=1; Beta-lact…	S19 (SA_PE1 )
NDVAFVYPK	A6MFP3	Beta-lactamase (Fragment) OS=Staphylococcus aureus OX=1280 GN=blaZ PE=3 SV=1; Beta-lactamase (Fragment) OS=Staphylococcus aureus OX=1280 GN=blaZ PE=3 SV=1; Beta-lactamase OS=Staphylococcus auricularis OX=29379 GN=BU608_10870 PE=3 SV=1; Beta-lactamase (Fragment) OS=Staphylococcus aureus OX=1280 GN=blaZ PE=3 SV=1; Beta-lactamase (Fragment) OS=Staphylococcus aureus OX=1280 GN=blaZ PE=4 SV=1; Beta-la…	S4 (SA 286)
SGQAITYASRNDVAFVYPK	A6MFP3	Beta-lactamase (Fragment) OS=Staphylococcus aureus OX=1280 GN=blaZ PE=3 SV=1; Beta-lactamase (Fragment) OS=Staphylococcus aureus OX=1280 GN=blaZ PE=3 SV=1; Beta-lactamase OS=Staphylococcus auricularis OX=29379 GN=BU608_10870 PE=3 SV=1; Beta-lactamase (Fragment) OS=Staphylococcus aureus OX=1280 GN=blaZ PE=3 SV=1; Beta-lactamase (Fragment) OS=Staphylococcus aureus OX=1280 GN=blaZ PE=4 SV=1; Beta-la…	S20 (SA_U17 )
SRNDVAFVYPK	A6MFP3	Beta-lactamase (Fragment) OS=Staphylococcus aureus OX=1280 GN=blaZ PE=3 SV=1; Beta-lactamase (Fragment) OS=Staphylococcus aureus OX=1280 GN=blaZ PE=3 SV=1; Beta-lactamase OS=Staphylococcus auricularis OX=29379 GN=BU608_10870 PE=3 SV=1; Beta-lactamase (Fragment) OS=Staphylococcus aureus OX=1280 GN=blaZ PE=3 SV=1; Beta-lactamase (Fragment) OS=Staphylococcus aureus OX=1280 GN=blaZ PE=4 SV=1; Beta-la…	S1 (SA 41)
YNANIGVYALDTK	O87584	Beta-lactamase (Fragment) OS=Staphylococcus aureus OX=1280 GN=blaZ PE=3 SV=1; Beta-lactamase (Fragment) OS=Staphylococcus aureus OX=1280 GN=blaZ PE=3 SV=1; Beta-lactamase OS=Staphylococcus auricularis OX=29379 GN=BU608_10870 PE=3 SV=1; Beta-lactamase (Fragment) OS=Staphylococcus aureus OX=1280 GN=blaZ PE=3 SV=1; Beta-lactamase (Fragment) OS=Staphylococcus epidermidis OX=1282 GN=blaZ PE=3 SV=1; Pe…	S4 (SA 286)
AINSAILLEQVPYNK	A6MFP3	Beta-lactamase (Fragment) OS=Staphylococcus aureus OX=1280 GN=blaZ PE=3 SV=1; Beta-lactamase (Fragment) OS=Staphylococcus aureus OX=1280 PE=3 SV=1; Beta-lactamase (Fragment) OS=Staphylococcus aureus OX=1280 GN=blaZ PE=3 SV=1; Beta-lactamase (Fragment) OS=Staphylococcus aureus OX=1280 GN=blaZ PE=3 SV=1; Beta-lactamase (Fragment) OS=Staphylococcus aureus OX=1280 GN=blaZ PE=3 SV=1; Beta-lactamase OS…	S20 (SA_U17 )
AINSAILLEQVPYNKLNK	A6MFP3	Beta-lactamase (Fragment) OS=Staphylococcus aureus OX=1280 GN=blaZ PE=3 SV=1; Beta-lactamase (Fragment) OS=Staphylococcus aureus OX=1280 PE=3 SV=1; Beta-lactamase (Fragment) OS=Staphylococcus aureus OX=1280 GN=blaZ PE=3 SV=1; Beta-lactamase (Fragment) OS=Staphylococcus aureus OX=1280 GN=blaZ PE=3 SV=1; Beta-lactamase (Fragment) OS=Staphylococcus aureus OX=1280 GN=blaZ PE=3 SV=1; Beta-lactamase OS…	S20 (SA_U17 )
VHINKDDIVAYSPILEK	A6MFP3; Q53698; O87584; C3VJU9; Q6UIU7; A0A2T4M990; C3VJV0; Q2FC52; C3VJU8; E4PXX3; Q2FC58; A0A0E0SR47; A0A0H3JP34; A0A6B5G9D2; A0A1U9ZC18; A0A1U9ZBW6; Q2FC76; E0XCT9; C1KBE6; B1B3L5; A0A6B5HE94; A0A6A8G2G3; D2JLJ2; A0A6B5MC16; Q6UIU2; A0A2Y1TBB7; Q2FC70; E0XCT3; A0A6B5KSP6; Q2FC62; E0XCV6; A0A1U9ZBX3; D2J789; T1YC08; A6MFN3; Q2FC31; A0A380E9A1; Q7BWD2; A6MFP2; Q2FC64; Q2FC66; Q2FC32; Q2FC28; A6M…	Beta-lactamase (Fragment) OS=Staphylococcus aureus OX=1280 GN=blaZ PE=3 SV=1; Beta-lactamase (Fragment) OS=Staphylococcus aureus OX=1280 PE=3 SV=1; Beta-lactamase (Fragment) OS=Staphylococcus aureus OX=1280 GN=blaZ PE=3 SV=1; Beta-lactamase (Fragment) OS=Staphylococcus aureus OX=1280 GN=blaZ PE=3 SV=1; Beta-lactamase (Fragment) OS=Staphylococcus aureus OX=1280 GN=blaZ PE=3 SV=1; Beta-lactamase OS…	S3 (SA 280)
YSDNTANNKIINEIGGIKK	O87584	Beta-lactamase (Fragment) OS=Staphylococcus aureus OX=1280 GN=blaZ PE=3 SV=1; Beta-lactamase OS=Staphylococcus auricularis OX=29379 GN=BU608_10870 PE=3 SV=1; Beta-lactamase (Fragment) OS=Staphylococcus aureus OX=1280 GN=blaZ PE=3 SV=1; Beta-lactamase OS=Staphylococcus aureus subsp. aureus USA300_TCH959 OX=450394 GN=blaZ PE=3 SV=1; Beta-lactamase (Fragment) OS=Staphylococcus aureus OX=1280 GN=blaZ…	S4 (SA 286)
NNGLFTTVYDK	Q2FZK7; A0A5S9I419; A0A658BFY3; A0A2S6DAD0; A0A6C1ETU3; A0A2X2JTT2; A0A142G9E8; A0A0H2XIJ3; A0A6B0BU43; A0A0U1MHR7; A0A0U1MJM4; A0A6B5T2J0; A0A0E0VMY3; A0A380DZG7; A0A6B5M7A1; A0A380EFW6; A0A659FQ08; A0A6B1RHD4; A0A6A9GWJ7; A0A5F0HKJ5; A0A6B5TNT0; A0A6B5S214; Q8NX96; A0A142G9E5; A0A6B5SDP8; A7X0T9; A0A659ZZW3; A0A6B5IIU3; A0A142G9F1; A0A6B5I417; A0A6B5K505; Q99V41; A0A6B5ICU2; A0A6B5CGP4; A0A6B0C…	Bifunctional autolysin OS=Staphylococcus aureus (strain NCTC 8325) OX=93061 GN=atl PE=1 SV=1; Bifunctional autolysin OS=Staphylococcus aureus OX=1280 GN=atl PE=4 SV=1; Mannosyl-glycoprotein endo-beta-N-acetylglucosamidase OS=Staphylococcus aureus OX=1280 GN=DDL17_03265 PE=4 SV=1; Mannosyl-glycoprotein endo-beta-N-acetylglucosamidase OS=Staphylococcus aureus OX=1280 GN=C7P97_09140 PE=4 SV=1; Bifun…	S3 (SA 280)
NNGLFTTVYDKTGKPTKE	Q2FZK7; A0A5S9I419; A0A658BFY3; A0A2S6DAD0; A0A6C1ETU3; A0A2X2JTT2; A0A142G9E8; A0A0H2XIJ3; A0A6B0BU43; A0A0U1MHR7; A0A0U1MJM4; A0A6B5T2J0; A0A0E0VMY3; A0A380DZG7; A0A6B5M7A1; A0A380EFW6; A0A659FQ08; A0A6B1RHD4; A0A6A9GWJ7; A0A5F0HKJ5; A0A6B5TNT0; A0A6B5S214; Q8NX96; A0A142G9E5; A0A6B5SDP8; A7X0T9; A0A659ZZW3; A0A6B5IIU3; A0A142G9F1; A0A6B5I417; A0A6B5K505; Q99V41; A0A6B5ICU2; A0A6B5CGP4; A0A6B0C…	Bifunctional autolysin OS=Staphylococcus aureus (strain NCTC 8325) OX=93061 GN=atl PE=1 SV=1; Bifunctional autolysin OS=Staphylococcus aureus OX=1280 GN=atl PE=4 SV=1; Mannosyl-glycoprotein endo-beta-N-acetylglucosamidase OS=Staphylococcus aureus OX=1280 GN=DDL17_03265 PE=4 SV=1; Mannosyl-glycoprotein endo-beta-N-acetylglucosamidase OS=Staphylococcus aureus OX=1280 GN=C7P97_09140 PE=4 SV=1; Bifun…	S3 (SA 280)
QNEHRPTNTVTVFARQDK	A0A6B5BA40	BrxA/BrxB family bacilliredoxin OS=Staphylococcus aureus OX=1280 GN=G0W99_11750 PE=4 SV=1	S18 (SA_OV8 )
KM[147.04]KAEHGNVAM[147.04]IGDGVNDAPALAA	A0A2I7Y2X6	Cadmium transporter OS=Staphylococcus aureus OX=1280 GN=BTN44_00085 PE=3 SV=1; Cadmium-translocating P-type ATPase OS=Staphylococcus aureus subsp. aureus OX=46170 GN=cadA PE=3 SV=1; CadA OS=Staphylococcus aureus OX=1280 GN=cadA PE=3 SV=1; Cadmium translocating P-type ATPase CadA, putative OS=Staphylococcus aureus OX=1280 GN=cadA_1 PE=4 SV=1; Cadmium-transporting ATPase OS=Staphylococcus aureus OX…	S6 (SA 587)
IKDEEDVEKELGLPVLGSIQK	A0A380DPK5	Capsular polysaccharide synthesis enzyme Cap5A truncated OS=Staphylococcus aureus OX=1280 GN=capA PE=4 SV=1; Capsular polysaccharide type 5/8 biosynthesis protein CapA (Fragment) OS=Staphylococcus aureus OX=1280 GN=capA PE=4 SV=1; Capsular polysaccharide type 5/8 biosynthesis protein CapA (Fragment) OS=Staphylococcus aureus OX=1280 GN=capA PE=4 SV=1; Capsular polysaccharide type 5/8 biosynthesis …	S4 (SA 286)
AGSNILGVILNK	A0A122MPK3	Capsular polysaccharide synthesis enzyme OS=Staphylococcus aureus OX=1280 GN=capB PE=4 SV=1; Cap8B OS=Staphylococcus aureus OX=1280 GN=cap8B PE=4 SV=1; Capsular polysaccharide synthesis enzyme OS=Staphylococcus aureus OX=1280 GN=capB PE=4 SV=1; Capsular polysaccharide synthesis enzyme Cap8B OS=Staphylococcus aureus (strain MW2) OX=196620 GN=cap8B PE=4 SV=1; Capsular polysaccharide synthesis enzym…	S4 (SA 286)
SGVDVHLM[147.04]IPC[160.03]KPDH	A0A6B5URU0	Cardiolipin synthase OS=Staphylococcus aureus OX=1280 GN=cls PE=4 SV=1; Cardiolipin synthase OS=Staphylococcus aureus OX=1280 GN=cls PE=3 SV=1; Cardiolipin synthase OS=Staphylococcus aureus OX=1280 GN=cls2 PE=3 SV=1; Cardiolipin synthase OS=Staphylococcus aureus OX=1280 GN=cls_1 PE=3 SV=1; Cardiolipin synthase OS=Staphylococcus aureus OX=1280 GN=cls_1 PE=3 SV=1; Cardiolipin synthase (Fragment) OS…	S16 (SA_GP2 )
KPYQVRAIITNPNYC[160.03]GRVINQYGQYDNMFPSIVSTSI	D0VDZ6	Cassette chromosome recombinase A (Fragment) OS=Staphylococcus aureus OX=1280 GN=ccrA PE=4 SV=1; Dna-invertase hin OS=Staphylococcus aureus subsp. aureus OX=46170 GN=ccrA2 PE=4 SV=1	S1 (SA 41)
AIQYYGSGSPENVEK	A0A5P8D2I0	Cell surface elastin-binding protein OS=Staphylococcus aureus OX=1280 GN=ebpS_v PE=4 SV=1; Elastin-binding protein EbpS OS=Staphylococcus aureus OX=1280 GN=ebpS PE=4 SV=1; Elastin-binding protein EbpS OS=Staphylococcus aureus (strain N315) OX=158879 GN=ebpS PE=1 SV=3; Cell surface elastin binding protein OS=Staphylococcus aureus OX=1280 GN=ebpS PE=4 SV=1; Elastin-binding protein OS=Staphylococcus…	S10 (SA 844)
IAIQYYGSGSPENVEK	A0A5P8D2I0	Cell surface elastin-binding protein OS=Staphylococcus aureus OX=1280 GN=ebpS_v PE=4 SV=1; Elastin-binding protein EbpS OS=Staphylococcus aureus OX=1280 GN=ebpS PE=4 SV=1; Elastin-binding protein EbpS OS=Staphylococcus aureus (strain N315) OX=158879 GN=ebpS PE=1 SV=3; Cell surface elastin binding protein OS=Staphylococcus aureus OX=1280 GN=ebpS PE=4 SV=1; Elastin-binding protein OS=Staphylococcus…	S9 (SA 700)
IAIQYYGSGSPENVEKIR	A0A5P8D2I0	Cell surface elastin-binding protein OS=Staphylococcus aureus OX=1280 GN=ebpS_v PE=4 SV=1; Elastin-binding protein EbpS OS=Staphylococcus aureus OX=1280 GN=ebpS PE=4 SV=1; Elastin-binding protein EbpS OS=Staphylococcus aureus (strain N315) OX=158879 GN=ebpS PE=1 SV=3; Cell surface elastin binding protein OS=Staphylococcus aureus OX=1280 GN=ebpS PE=4 SV=1; Elastin-binding protein OS=Staphylococcus…	S9 (SA 700)
DIPSANNFNGLA	A0A6B5Q9T9	CHAP domain-containing protein OS=Staphylococcus aureus OX=1280 GN=G0Z61_08265 PE=4 SV=1; ORF018 OS=Staphylococcus virus X2 OX=320850 PE=4 SV=1; Autolysin OS=Staphylococcus aureus OX=1280 GN=CSC83_07615 PE=4 SV=1; CHAP domain-containing protein OS=Staphylococcus aureus OX=1280 GN=FP479_14120 PE=4 SV=1; CHAP domain-containing protein OS=Staphylococcus aureus OX=1280 GN=G0W53_08585 PE=4 SV=1	S14 (SA_ATCC35845 )
M[147.04]KKIATAAIATAGIATFMAHDADAAENTQGY	A0A2T4RQJ4	CHAP domain-containing protein OS=Staphylococcus sciuri OX=1296 GN=BUZ90_12255 PE=4 SV=1; CHAP domain-containing protein OS=Staphylococcus sciuri OX=1296 GN=BU007_02285 PE=4 SV=1; CHAP domain-containing protein OS=Staphylococcus sciuri subsp. carnaticus OX=147468 GN=CD114_12905 PE=4 SV=1; Peptidase C51 domain-containing protein OS=Staphylococcus aureus C0673 OX=1413510 GN=V070_01335 PE=4 SV=1	S20 (SA_U17 )
DALTFDVQKPENK	A0A1Q8DBY1	Chaperone protein ClpB OS=Staphylococcus aureus OX=1280 GN=clpB PE=3 SV=1	S2 (SA 92)
QTTKHFINNK	A0A0U1MJ93	Chaperone protein ClpB OS=Staphylococcus aureus OX=1280 GN=clpB PE=3 SV=1	S17 (SA_GP17 )
TDQDQKVLVFDLGGGTFDVSILELGDGVFEVLSTAGDNKL	A0A1Q8DE60	Chaperone protein DnaK OS=Staphylococcus aureus OX=1280 GN=dnaK PE=2 SV=1; Chaperone protein DnaK OS=Staphylococcus haemolyticus OX=1283 GN=dnaK PE=2 SV=1; Molecular chaperone DnaK OS=Staphylococcus haemolyticus OX=1283 GN=BUZ28_04705 PE=3 SV=1	S14 (SA_ATCC35845 )
TM[147.04]EPTRQALKDAGLSTSEIDEVIL	A0A2T4KGD8	Chaperone protein DnaK OS=Staphylococcus devriesei OX=586733 GN=dnaK PE=2 SV=1; Chaperone protein DnaK OS=Staphylococcus epidermidis (strain ATCC 35984 / RP62A) OX=176279 GN=dnaK PE=3 SV=1; Chaperone protein DnaK OS=Staphylococcus aureus OX=1280 GN=dnaK PE=2 SV=1; Chaperone protein DnaK OS=Staphylococcus devriesei OX=586733 GN=dnaK PE=2 SV=1; Molecular chaperone DnaK OS=Staphylococcus hominis OX=…	S12 (SA SA_ATCC9144 )
GDDFDDVIIK	A0A2T4RWY2	Chaperone protein DnaK OS=Staphylococcus sciuri OX=1296 GN=dnaK PE=2 SV=1; Molecular chaperone DnaK OS=Staphylococcus sciuri subsp. carnaticus OX=147468 GN=CD114_01480 PE=3 SV=1; Chaperone protein DnaK OS=Staphylococcus aureus C0673 OX=1413510 GN=dnaK PE=2 SV=1; Chaperone protein DnaK OS=Staphylococcus fleurettii OX=150056 GN=dnaK PE=2 SV=1; Chaperone protein DnaK OS=Staphylococcus vitulinus OX=7…	S10 (SA 844)
NDLLEYKDKEEM	P36882	Chloramphenicol acetyltransferase OS=Staphylococcus aureus OX=1280 GN=cat PE=1 SV=1; Chloramphenicol acetyltransferase OS=Staphylococcus aureus OX=1280 GN=cat PE=3 SV=1; Chloramphenicol acetyltransferase OS=Staphylococcus aureus OX=1280 GN=cat PE=3 SV=1; Type A-7 chloramphenicol O-acetyltransferase OS=Staphylococcus aureus OX=1280 GN=catA PE=4 SV=1	S4 (SA 286)
ISLLM[147.04]EM[147.04]EWWNWPLDKIKTAM[147.04]PLLC[160.03]SSNIFGLHK	U5Q4K2	Chloramphenicol acetyltransferase OS=Staphylococcus aureus OX=1280 GN=catB8 PE=4 SV=1	S3 (SA 280)
RWLMISVSIFIVMM[147.04]LVM[147.04]NVILPGT	A0A0U1MF22	Chloramphenicol resistance protein OS=Staphylococcus aureus OX=1280 GN=pbuE_2 PE=4 SV=1	S13 (SA_ATCC29213 )
PEQPDDPGEIEPIPE	K9MDV5	Clumping factor A (Fragment) OS=Staphylococcus aureus OX=1280 GN=clfA PE=4 SV=1	S15 (SA_CA19 )
GTLIGFGLLSSK	G0XY28	Clumping factor A (Fragment) OS=Staphylococcus aureus OX=1280 GN=clfA PE=4 SV=1; MSCRAMM family adhesin clumping factor ClfA (Fragment) OS=Staphylococcus aureus OX=1280 GN=clfA PE=4 SV=1; MSCRAMM family adhesin clumping factor ClfA OS=Staphylococcus aureus OX=1280 GN=clfA PE=4 SV=1; MSCRAMM family adhesin clumping factor ClfA (Fragment) OS=Staphylococcus aureus subsp. aureus OX=46170 GN=clfA PE=4…	S1 (SA 41)
DDLNSIIDDFFM[147.04]DTNM[147.04]NRPLNITKFNPNIHDYTNKPENR	Q9ADR9	Coagulase (Fragment) OS=Staphylococcus aureus OX=1280 GN=coa PE=4 SV=1; Staphylocoagulase (Fragment) OS=Staphylococcus aureus OX=1280 GN=coa PE=4 SV=1; Coagulase OS=Staphylococcus aureus OX=1280 GN=BTN44_01065 PE=4 SV=1; Staphylocoagulase OS=Staphylococcus aureus OX=1280 GN=coa PE=4 SV=1; Staphylocoagulase OS=Staphylococcus aureus OX=1280 GN=coa PE=4 SV=1; Staphylocoagulase OS=Staphylococcus aure…	S10 (SA 844)
VNGYTTHVDNNDMGNLIVTNKYM[147.04]PEKPNKPIYP	A0A6B5SDI1	Collagen adhesin Cna OS=Staphylococcus aureus OX=1280 GN=cna PE=4 SV=1	S6 (SA 587)
LGYPEALPEMVLLLDDPQKIVR	Q931R7	Conserved virulence factor C OS=Staphylococcus aureus (strain Mu50 / ATCC 700699) OX=158878 GN=cvfC PE=3 SV=1; Virulence factor OS=Staphylococcus aureus OX=1280 GN=G0V17_11840 PE=4 SV=1; Conserved virulence factor C OS=Staphylococcus aureus (strain bovine RF122 / ET3-1) OX=273036 GN=cvfC PE=3 SV=1; Virulence factor OS=Staphylococcus aureus OX=1280 GN=G0X90_13255 PE=4 SV=1; Virulence factor OS=Sta…	S9 (SA 700)
DKGADITKVDGFNQSMDLLLSK	A0A0U1MD14	Cysteine ABC transporter, substrate-binding protein OS=Staphylococcus aureus OX=1280 GN=SAMEA2445518_02085 PE=4 SV=1; Transporter substrate-binding domain-containing protein OS=Staphylococcus aureus OX=1280 GN=G0Y82_06740 PE=4 SV=1; Cysteine ABC transporter, substrate-binding protein OS=Staphylococcus aureus OX=1280 GN=ERS140147_00817 PE=4 SV=1; Transporter substrate-binding domain-containing pro…	S4 (SA 286)
RVDGTFNDSLSYLDYKK	A0A0U1MD14	Cysteine ABC transporter, substrate-binding protein OS=Staphylococcus aureus OX=1280 GN=SAMEA2445518_02085 PE=4 SV=1; Transporter substrate-binding domain-containing protein OS=Staphylococcus aureus OX=1280 GN=G0Y82_06740 PE=4 SV=1; Cysteine ABC transporter, substrate-binding protein OS=Staphylococcus aureus OX=1280 GN=ERS140147_00817 PE=4 SV=1; Transporter substrate-binding domain-containing pro…	S2 (SA 92)
WFGQDVSK	A0A0U1MD14	Cysteine ABC transporter, substrate-binding protein OS=Staphylococcus aureus OX=1280 GN=SAMEA2445518_02085 PE=4 SV=1; Transporter substrate-binding domain-containing protein OS=Staphylococcus aureus OX=1280 GN=G0Y82_06740 PE=4 SV=1; Cysteine ABC transporter, substrate-binding protein OS=Staphylococcus aureus OX=1280 GN=ERS140147_00817 PE=4 SV=1; Amino acid ABC transporter, amino acid-binding prot…	S2 (SA 92)
ALNEYKDQQITILTNSK	A0A6B5KP77	Cysteine protease staphopain A (Fragment) OS=Staphylococcus aureus OX=1280 GN=scpA PE=4 SV=1; Staphopain A OS=Staphylococcus aureus OX=1280 GN=sspP PE=1 SV=2; Staphopain A OS=Staphylococcus aureus OX=1280 GN=sspP_1 PE=4 SV=1; Staphopain A OS=Staphylococcus aureus subsp. aureus MN8 OX=548470 GN=sspP PE=4 SV=1; Cysteine protease OS=Staphylococcus aureus subsp. aureus OX=46170 GN=QU38_06990 PE=4 SV=…	S12 (SA SA_ATCC9144 )
ALNEYKDQQITILTNSKGYYVVTQNHK	A0A6B5KP77	Cysteine protease staphopain A (Fragment) OS=Staphylococcus aureus OX=1280 GN=scpA PE=4 SV=1; Staphopain A OS=Staphylococcus aureus OX=1280 GN=sspP PE=1 SV=2; Staphopain A OS=Staphylococcus aureus OX=1280 GN=sspP_1 PE=4 SV=1; Staphopain A OS=Staphylococcus aureus subsp. aureus MN8 OX=548470 GN=sspP PE=4 SV=1; Cysteine protease OS=Staphylococcus aureus subsp. aureus OX=46170 GN=QU38_06990 PE=4 SV=…	S14 (SA_ATCC35845 )
GIAILGSR	A0A6B5KP77	Cysteine protease staphopain A (Fragment) OS=Staphylococcus aureus OX=1280 GN=scpA PE=4 SV=1; Staphopain A OS=Staphylococcus aureus OX=1280 GN=sspP PE=1 SV=2; Staphopain A OS=Staphylococcus aureus subsp. aureus MN8 OX=548470 GN=sspP PE=4 SV=1; Cysteine protease staphopain A OS=Staphylococcus aureus OX=1280 GN=scpA PE=4 SV=1; Cysteine protease staphopain A OS=Staphylococcus aureus OX=1280 GN=scpA …	S12 (SA SA_ATCC9144 )
M[147.04]TTYNEVDNLTKNNKGIAILGSR	A0A6B5KP77	Cysteine protease staphopain A (Fragment) OS=Staphylococcus aureus OX=1280 GN=scpA PE=4 SV=1; Staphopain A OS=Staphylococcus aureus OX=1280 GN=sspP PE=1 SV=2; Staphopain A OS=Staphylococcus aureus subsp. aureus MN8 OX=548470 GN=sspP PE=4 SV=1; Cysteine protease staphopain A OS=Staphylococcus aureus OX=1280 GN=scpA PE=4 SV=1; Cysteine protease staphopain A OS=Staphylococcus aureus OX=1280 GN=scpA …	S12 (SA SA_ATCC9144 )
NNKGIAILGSR	A0A6B5KP77	Cysteine protease staphopain A (Fragment) OS=Staphylococcus aureus OX=1280 GN=scpA PE=4 SV=1; Staphopain A OS=Staphylococcus aureus OX=1280 GN=sspP PE=1 SV=2; Staphopain A OS=Staphylococcus aureus subsp. aureus MN8 OX=548470 GN=sspP PE=4 SV=1; Cysteine protease staphopain A OS=Staphylococcus aureus OX=1280 GN=scpA PE=4 SV=1; Cysteine protease staphopain A OS=Staphylococcus aureus OX=1280 GN=scpA …	S12 (SA SA_ATCC9144 )
ILSLGAFANSNK	A0A6A9GVJ3	Cysteine protease staphopain B OS=Staphylococcus aureus OX=1280 GN=sspB PE=4 SV=1; Staphopain B OS=Staphylococcus aureus OX=1280 GN=sspB PE=4 SV=1	S2 (SA 92)
GTLDDKGPTIAAYYAVKILEDM[147.04]QVDWK	A0A2S6DJ31	Dipeptidase PepV (Fragment) OS=Staphylococcus aureus OX=1280 GN=CSC87_15205 PE=4 SV=1	S10 (SA 844)
NYKVTPEGIYLIDYR	T1Y6P7	Dipeptide-binding protein OS=Staphylococcus aureus subsp. aureus CN1 OX=1193576 GN=SAKOR_00212 PE=4 SV=1; ABC transporter substrate-binding protein OS=Staphylococcus aureus OX=1280 GN=G0Y89_00975 PE=4 SV=1; ABC transporter substrate-binding protein (Fragment) OS=Staphylococcus aureus OX=1280 GN=GO706_01890 PE=4 SV=1; ABC transporter substrate-binding protein OS=Staphylococcus aureus OX=1280 GN=G0…	S5 (SA 507)
SIAPYETDVPVKI	T1Y6P7	Dipeptide-binding protein OS=Staphylococcus aureus subsp. aureus CN1 OX=1193576 GN=SAKOR_00212 PE=4 SV=1; ABC transporter substrate-binding protein OS=Staphylococcus aureus OX=1280 GN=G0Y89_00975 PE=4 SV=1; ABC transporter substrate-binding protein (Fragment) OS=Staphylococcus aureus OX=1280 GN=FVP29_11160 PE=4 SV=1; ABC transporter substrate-binding protein OS=Staphylococcus aureus OX=1280 GN=G0…	S9 (SA 700)
SIAPYETDVPVKIG	T1Y6P7	Dipeptide-binding protein OS=Staphylococcus aureus subsp. aureus CN1 OX=1193576 GN=SAKOR_00212 PE=4 SV=1; ABC transporter substrate-binding protein OS=Staphylococcus aureus OX=1280 GN=G0Y89_00975 PE=4 SV=1; ABC transporter substrate-binding protein (Fragment) OS=Staphylococcus aureus OX=1280 GN=FVP29_11160 PE=4 SV=1; ABC transporter substrate-binding protein OS=Staphylococcus aureus OX=1280 GN=G0…	S5 (SA 507)
VKNYKVTPEGIYLIDYR	T1Y6P7	Dipeptide-binding protein OS=Staphylococcus aureus subsp. aureus CN1 OX=1193576 GN=SAKOR_00212 PE=4 SV=1; ABC transporter substrate-binding protein OS=Staphylococcus aureus OX=1280 GN=G0Y89_00975 PE=4 SV=1; ABC transporter substrate-binding protein (Fragment) OS=Staphylococcus aureus OX=1280 GN=GO706_01890 PE=4 SV=1; ABC transporter substrate-binding protein OS=Staphylococcus aureus OX=1280 GN=G0…	S6 (SA 587)
VTPEGIYLIDYR	T1Y6P7	Dipeptide-binding protein OS=Staphylococcus aureus subsp. aureus CN1 OX=1193576 GN=SAKOR_00212 PE=4 SV=1; ABC transporter substrate-binding protein OS=Staphylococcus aureus OX=1280 GN=G0Y89_00975 PE=4 SV=1; ABC transporter substrate-binding protein (Fragment) OS=Staphylococcus aureus OX=1280 GN=GO706_01890 PE=4 SV=1; ABC transporter substrate-binding protein OS=Staphylococcus aureus OX=1280 GN=G0…	S2 (SA 92)
HNISNDIIKL	T1Y6P7	Dipeptide-binding protein OS=Staphylococcus aureus subsp. aureus CN1 OX=1193576 GN=SAKOR_00212 PE=4 SV=1; ABC transporter substrate-binding protein OS=Staphylococcus aureus OX=1280 GN=G0Y89_00975 PE=4 SV=1; ABC transporter substrate-binding protein OS=Staphylococcus aureus OX=1280 GN=G0X47_01165 PE=4 SV=1; MW0213 protein OS=Staphylococcus aureus (strain MW2) OX=196620 GN=MW0213 PE=4 SV=1; ABC tra…	S2 (SA 92)
SAWDATMYSFGTIPR	T1Y6P7	Dipeptide-binding protein OS=Staphylococcus aureus subsp. aureus CN1 OX=1193576 GN=SAKOR_00212 PE=4 SV=1; ABC transporter substrate-binding protein OS=Staphylococcus aureus OX=1280 GN=G0Y89_00975 PE=4 SV=1; ABC transporter substrate-binding protein OS=Staphylococcus aureus OX=1280 GN=G0X47_01165 PE=4 SV=1; MW0213 protein OS=Staphylococcus aureus (strain MW2) OX=196620 GN=MW0213 PE=4 SV=1; ABC tra…	S4 (SA 286)
NLESQKDDLITDVPVNKVQDIENNQNLK	T1Y6P7	Dipeptide-binding protein OS=Staphylococcus aureus subsp. aureus CN1 OX=1193576 GN=SAKOR_00212 PE=4 SV=1; ABC transporter substrate-binding protein OS=Staphylococcus aureus OX=1280 GN=G0Y89_00975 PE=4 SV=1; MW0213 protein OS=Staphylococcus aureus (strain MW2) OX=196620 GN=MW0213 PE=4 SV=1; ABC transporter substrate-binding protein OS=Staphylococcus aureus OX=1280 GN=G0V65_01620 PE=4 SV=1; ABC tra…	S4 (SA 286)
DTNIKSYQDVHQSVSDALIQAQKAGEATK	A0A6B1RRG4	DivIVA domain-containing protein OS=Staphylococcus aureus OX=1280 GN=GAY51_10410 PE=4 SV=1	S3 (SA 280)
EIDQLQVAQTSVINNDQNATNEEKEAAIQQLATAVTDAK	A0A6B5T8D9	DUF1542 domain-containing protein OS=Staphylococcus aureus OX=1280 GN=G0Z16_10060 PE=4 SV=1; DUF1542 domain-containing protein OS=Staphylococcus aureus OX=1280 GN=GAY51_13645 PE=4 SV=1; DUF1542 domain-containing protein OS=Staphylococcus aureus OX=1280 GN=G0Y59_07450 PE=4 SV=1; DUF1542 domain-containing protein OS=Staphylococcus aureus OX=1280 GN=GC242_10050 PE=4 SV=1; Truncated methicillin resis…	S15 (SA_CA19 )
QTMSAIQFLDAFQKSPKD	A0A0E1XBJ4; A0A6B0AW94; A0A5S9I5Y6; A0A2X2JRM8; A0A2S6DTI4	DUF2268 domain-containing protein OS=Staphylococcus aureus subsp. aureus MN8 OX=548470 GN=HMPREF0769_10756 PE=4 SV=1; Metallopeptidase OS=Staphylococcus aureus OX=1280 GN=GO677_08835 PE=4 SV=1; Metallopeptidase OS=Staphylococcus aureus OX=1280 GN=TMSFP482_22600 PE=4 SV=1; Zn-dependent protease-protein OS=Staphylococcus aureus OX=1280 GN=NCTC7878_00140 PE=4 SV=1; Metallopeptidase OS=Staphylococcus…	S3 (SA 280)
EAENNTEHSTVSDKSEAEQSQQPKPYF	Q2UX27	Elastin binding protein (Fragment) OS=Staphylococcus aureus OX=1280 GN=ebpS PE=4 SV=1; Elastin-binding protein EbpS OS=Staphylococcus aureus OX=1280 GN=ebpS PE=4 SV=1; Elastin-binding protein EbpS OS=Staphylococcus aureus OX=1280 GN=ebpS PE=1 SV=4; Elastin binding protein (Fragment) OS=Staphylococcus aureus OX=1280 GN=ebpS PE=4 SV=1; Elastin binding protein ebpS OS=Staphylococcus aureus subsp. au…	S19 (SA_PE1 )
AEQSQQPKPYF	Q2UX51	Elastin binding protein (Fragment) OS=Staphylococcus aureus OX=1280 GN=ebpS PE=4 SV=1; Elastin-binding protein EbpS OS=Staphylococcus aureus OX=1280 GN=fnbP PE=4 SV=1; Elastin-binding protein EbpS OS=Staphylococcus aureus OX=1280 GN=ebpS PE=4 SV=1; Elastin binding protein OS=Staphylococcus aureus OX=1280 GN=ebpS PE=4 SV=1; Elastin-binding protein EbpS OS=Staphylococcus aureus OX=1280 GN=ebpS PE=4…	S9 (SA 700)
DAENNTEYSTVSDKSEAEQSQQPKPYF	A0A6B1RQF5	Elastin-binding protein EbpS OS=Staphylococcus aureus OX=1280 GN=ebpS PE=4 SV=1	S3 (SA 280)
LDVFGISYNGQC[160.03]NNKYIYGGVTATNEYLDKPRNI	A0A1S5YK26	Enterotoxin I OS=Staphylococcus aureus OX=1280 GN=DQV53_04760 PE=4 SV=1; Enterotoxin-like type K OS=Staphylococcus aureus OX=1280 GN=selk PE=4 SV=1; Staphylococcal enterotoxin type K OS=Staphylococcus aureus OX=1280 GN=sek PE=4 SV=1	S12 (SA SA_ATCC9144 )
[42.01]C[160.03]KKSNVDDIALHNIND	A0A077UMX3	Enterotoxin SeO OS=Staphylococcus aureus OX=1280 GN=seo PE=4 SV=1	S1 (SA 41)
ELNTAM[147.04]GQLQNSINDQNTVKQQVNFTDADQGKK	A0A658X2Z9	Erythrocyte membrane binding protein OS=Staphylococcus aureus OX=1280 GN=ebh PE=4 SV=1	S14 (SA_ATCC35845 )
DTQTSTTGMNAR	A0A380E3T8	Erythrocyte membrane binding protein OS=Staphylococcus aureus OX=1280 GN=ebh_16 PE=4 SV=1	S9 (SA 700)
KLDFERMADVISSEQIK	A0A380DKD5	Exotoxin OS=Staphylococcus aureus OX=1280 GN=NCTC6133_00466 PE=4 SV=1; Superantigen-like protein OS=Staphylococcus aureus subsp. aureus OX=46170 GN=QU38_04590 PE=4 SV=1; Superantigen-like protein SSL8 OS=Staphylococcus aureus OX=1280 GN=GAY51_13725 PE=4 SV=1; Exotoxin OS=Staphylococcus aureus OX=1280 GN=NCTC5664_00287 PE=4 SV=1; Superantigen-like protein OS=Staphylococcus aureus subsp. aureus USA…	S20 (SA_U17 )
AVNLVSFEYK	A0A658WM25	Extracellular fibrinogen-binding protein Efb OS=Staphylococcus aureus OX=1280 GN=fib_2 PE=4 SV=1; Fibrinogen-binding protein OS=Staphylococcus aureus OX=1280 GN=GAY51_10670 PE=4 SV=1; Fibrinogen-binding protein OS=Staphylococcus aureus (strain NCTC 8325) OX=93061 GN=SAOUHSC_01114 PE=4 SV=1; Extracellular fibrinogen-binding protein Efb OS=Staphylococcus aureus OX=1280 GN=fib_3 PE=4 SV=1; Extracell…	S4 (SA 286)
FKHDYNILEFNDGTFEYGARPQFNKPAAK	A0A658WM25	Extracellular fibrinogen-binding protein Efb OS=Staphylococcus aureus OX=1280 GN=fib_2 PE=4 SV=1; Fibrinogen-binding protein OS=Staphylococcus aureus OX=1280 GN=GAY51_10670 PE=4 SV=1; Fibrinogen-binding protein OS=Staphylococcus aureus (strain NCTC 8325) OX=93061 GN=SAOUHSC_01114 PE=4 SV=1; Extracellular fibrinogen-binding protein Efb OS=Staphylococcus aureus OX=1280 GN=fib_1 PE=4 SV=1; Fibrinoge…	S4 (SA 286)
LIQAQNLVR	A0A658WM25	Extracellular fibrinogen-binding protein Efb OS=Staphylococcus aureus OX=1280 GN=fib_2 PE=4 SV=1; Fibrinogen-binding protein OS=Staphylococcus aureus OX=1280 GN=GAY51_10670 PE=4 SV=1; Fibrinogen-binding protein OS=Staphylococcus aureus (strain NCTC 8325) OX=93061 GN=SAOUHSC_01114 PE=4 SV=1; Fibrinogen-binding protein OS=Staphylococcus aureus subsp. aureus MN8 OX=548470 GN=fib PE=4 SV=1; Extracell…	S1 (SA 41)
AVNLIHFQ	A0A2X2M9U8	Extracellular fibrinogen-binding protein OS=Staphylococcus aureus OX=1280 GN=fib_2 PE=4 SV=1; Fibrinogen-binding protein (Fragment) OS=Staphylococcus aureus OX=1280 GN=G0V76_13350 PE=4 SV=1; Fibrinogen-binding protein (Fragment) OS=Staphylococcus aureus OX=1280 GN=GO706_14035 PE=4 SV=1; Complement convertase inhibitor Ecb OS=Staphylococcus aureus OX=1280 GN=ecb PE=4 SV=1; Fibrinogen-binding prote…	S12 (SA SA_ATCC9144 )
AVNLIHFQHSYEK	A0A2X2M9U8	Extracellular fibrinogen-binding protein OS=Staphylococcus aureus OX=1280 GN=fib_2 PE=4 SV=1; Fibrinogen-binding protein (Fragment) OS=Staphylococcus aureus OX=1280 GN=G0V76_13350 PE=4 SV=1; Fibrinogen-binding protein (Fragment) OS=Staphylococcus aureus OX=1280 GN=GO706_14035 PE=4 SV=1; Complement convertase inhibitor Ecb OS=Staphylococcus aureus OX=1280 GN=ecb PE=4 SV=1; Fibrinogen-binding prote…	S4 (SA 286)
AVNLIHFQHSYEKK	A0A2X2M9U8	Extracellular fibrinogen-binding protein OS=Staphylococcus aureus OX=1280 GN=fib_2 PE=4 SV=1; Fibrinogen-binding protein (Fragment) OS=Staphylococcus aureus OX=1280 GN=G0V76_13350 PE=4 SV=1; Fibrinogen-binding protein (Fragment) OS=Staphylococcus aureus OX=1280 GN=GO706_14035 PE=4 SV=1; Complement convertase inhibitor Ecb OS=Staphylococcus aureus OX=1280 GN=ecb PE=4 SV=1; Fibrinogen-binding prote…	S14 (SA_ATCC35845 )
QIDLVLKYNTLK	A0A2X2M9U8	Extracellular fibrinogen-binding protein OS=Staphylococcus aureus OX=1280 GN=fib_2 PE=4 SV=1; Fibrinogen-binding protein (Fragment) OS=Staphylococcus aureus OX=1280 GN=G0V76_13350 PE=4 SV=1; Fibrinogen-binding protein (Fragment) OS=Staphylococcus aureus OX=1280 GN=GO706_14035 PE=4 SV=1; Complement convertase inhibitor Ecb OS=Staphylococcus aureus OX=1280 GN=ecb PE=4 SV=1; Fibrinogen-binding prote…	S4 (SA 286)
ALASYSNLNNAQSTAAISQIDNATTVAGVTAAQNTANELNTA	Q2FH04	Extracellular matrix-binding protein ebh OS=Staphylococcus aureus (strain USA300) OX=367830 GN=ebh PE=3 SV=1; Matrix-binding protein OS=Staphylococcus aureus OX=1280 GN=EP54_02280 PE=4 SV=1; Hyperosmolarity resistance protein Ebh (Fragment) OS=Staphylococcus aureus OX=1280 GN=GO894_10440 PE=4 SV=1	S4 (SA 286)
LKETQEEVQKILEDAK	A0A6B5AZ62	F0F1 ATP synthase subunit B OS=Staphylococcus aureus OX=1280 GN=G0U67_06710 PE=4 SV=1; ATP synthase subunit b OS=Staphylococcus aureus subsp. aureus OX=46170 GN=atpF PE=3 SV=1; ATP synthase subunit b OS=Staphylococcus aureus (strain COL) OX=93062 GN=atpF PE=3 SV=1; ATP synthase subunit b OS=Staphylococcus aureus OX=1280 GN=atpF PE=3 SV=1; F0F1 ATP synthase subunit B OS=Staphylococcus aureus OX=12…	S4 (SA 286)
QMVLQM[147.04]WQNVQM[147.04]FIA	A0A1L0UGF1	Ferrous iron transporter protein B OS=Staphylococcus aureus OX=1280 GN=feoB_1 PE=4 SV=1	S9 (SA 700)
LSNQVSKQDISDALPETGDKSENTNVTLFGAM[147.04]MTLLGSL	A0A1L1LTV8	Fibrinogen and keratin-10 binding surface anchored protein OS=Staphylococcus aureus OX=1280 GN=clfB PE=4 SV=1	S18 (SA_OV8 )
LSNQVSKQDISDALPETGDKSENTNVTLFGAMM[147.04]TLLGSL	A0A1L1LTV8	Fibrinogen and keratin-10 binding surface anchored protein OS=Staphylococcus aureus OX=1280 GN=clfB PE=4 SV=1	S18 (SA_OV8 )
LIQAQNIVR	A0A5S9ETW7	Fibrinogen-binding protein OS=Staphylococcus aureus OX=1280 GN=TMSFP482_10430 PE=4 SV=1	S1 (SA 41)
AVNLVSFEYNVK	A0A5S9ETW7	Fibrinogen-binding protein OS=Staphylococcus aureus OX=1280 GN=TMSFP482_10430 PE=4 SV=1; Fibrinogen-binding protein OS=Staphylococcus aureus subsp. aureus MN8 OX=548470 GN=fib PE=4 SV=1; Extracellular fibrinogen-binding protein Efb OS=Staphylococcus aureus OX=1280 GN=fib PE=4 SV=1; Fibrinogen-binding protein OS=Staphylococcus aureus OX=1280 GN=fib_1 PE=4 SV=1; Fibrinogen binding protein OS=Staphy…	S12 (SA SA_ATCC9144 )
KAQKAVNLVSFEYN	A0A5S9ETW7	Fibrinogen-binding protein OS=Staphylococcus aureus OX=1280 GN=TMSFP482_10430 PE=4 SV=1; Fibrinogen-binding protein OS=Staphylococcus aureus subsp. aureus MN8 OX=548470 GN=fib PE=4 SV=1; Extracellular fibrinogen-binding protein Efb OS=Staphylococcus aureus OX=1280 GN=fib PE=4 SV=1; Fibrinogen-binding protein OS=Staphylococcus aureus OX=1280 GN=fib_1 PE=4 SV=1; Fibrinogen binding protein OS=Staphy…	S9 (SA 700)
DVLNQGGNAMDAVIAIQLALNVVEPF	A0A380DLR7	Gamma-glutamyltranspeptidase OS=Staphylococcus aureus OX=1280 GN=ggt_2 PE=4 SV=1	S4 (SA 286)
IQAMHLAYSDRAQYLADDNFHELPVQSLIDDDYLK	A0A0E0VM27	Gamma-glutamyltranspeptidase OS=Staphylococcus aureus subsp. aureus 71193 OX=1155084 GN=ST398NM01_0219 PE=4 SV=1; Gamma-glutamyltransferase OS=Staphylococcus aureus OX=1280 GN=ggt PE=4 SV=1; Gamma-glutamyltransferase OS=Staphylococcus aureus OX=1280 GN=ggt PE=4 SV=1	S1 (SA 41)
DEITMESKDQLIQMLESLKDQQQFQDALLAQK	A0A6D1RT04	GftB: Glycosyl transferase, family 8 OS=Staphylococcus aureus OX=1280 GN=SAMEA1708664_00279 PE=4 SV=1; UDP-N-acetylglucosamine--peptide N-acetylglucosaminyltransferase stabilizing protein GtfB OS=Staphylococcus aureus (strain MW2) OX=196620 GN=gtfB PE=3 SV=1; Accessory Sec system glycosylation chaperone GtfB OS=Staphylococcus aureus OX=1280 GN=gtfB PE=4 SV=1; Accessory Sec system glycosylation ch…	S4 (SA 286)
DKPISDYPVYEMR	A0A224B2A2	Glycine/betaine ABC transporter ATP-binding protein OS=Staphylococcus aureus OX=1280 GN=CSC83_13645 PE=4 SV=1; ATP-binding cassette domain-containing protein OS=Staphylococcus aureus OX=1280 GN=GO974_13445 PE=4 SV=1; Glycine betaine transport ATP-binding protein OS=Staphylococcus aureus subsp. aureus CN1 OX=1193576 GN=SAKOR_00720 PE=4 SV=1; Glycine betaine ABC transport system, ATP-binding protei…	S9 (SA 700)
ENSKEAIAYYEEVFGATDVK	A0A641A7B8	Glyoxalase/bleomycin resistance/extradiol dioxygenase family protein OS=Staphylococcus aureus OX=1280 GN=D7S40_04850 PE=4 SV=1	S6 (SA 587)
ENSKEALAYYEEVFGATDVK	A0A6B5EJP7	Glyoxalase/bleomycin resistance/extradiol dioxygenase family protein OS=Staphylococcus aureus OX=1280 GN=G0Y82_04815 PE=4 SV=1; Phnb OS=Staphylococcus aureus OX=1280 GN=ERS140147_01493 PE=4 SV=1; Phnb OS=Staphylococcus aureus subsp. aureus 71193 OX=1155084 GN=ST398NM01_2642 PE=4 SV=1; 3-demethylubiquinone-9 3-methyltransferase domain protein OS=Staphylococcus aureus subsp. aureus MN8 OX=548470 GN…	S6 (SA 587)
NNSRTLIFP	A0A659IC35	Haptoglobin-binding heme uptake protein HarA OS=Staphylococcus aureus OX=1280 GN=harA PE=4 SV=1; Haptoglobin-binding heme uptake protein HarA OS=Staphylococcus aureus OX=1280 GN=harA PE=4 SV=1; Haptoglobin-binding heme uptake protein HarA (Fragment) OS=Staphylococcus aureus OX=1280 GN=harA PE=4 SV=1; Haptoglobin-binding heme uptake protein HarA OS=Staphylococcus aureus OX=1280 GN=harA PE=4 SV=1; …	S2 (SA 92)
NNSRTIIFP	A0A077UM66	Haptoglobin-binding surface protein OS=Staphylococcus aureus OX=1280 GN=isdH PE=4 SV=1; Haptoglobin-binding heme uptake protein HarA OS=Staphylococcus schweitzeri OX=1654388 GN=isdH PE=4 SV=1	S2 (SA 92)
DNNHIKSKMLPK	A0A0U1MPI3	Haptoglobin-binding surface protein OS=Staphylococcus aureus OX=1280 GN=isdH_2 PE=4 SV=1	S13 (SA_ATCC29213 )
TEDIGKGNDVEII	A0A0K0VFU8	Hemolysin protein (Fragment) OS=Staphylococcus aureus OX=1280 GN=hlg PE=4 SV=1	S10 (SA 844)
LSSHFSDEEIITFVKQLEKAN	A0A033UYF5	HTH marR-type domain-containing protein OS=Staphylococcus aureus C0673 OX=1413510 GN=V070_01224 PE=4 SV=1	S14 (SA_ATCC35845 )
LISELEEYIKN	A0A6B5K9G3	HTH-type transcriptional regulator SarR (Fragment) OS=Staphylococcus aureus OX=1280 GN=sarR PE=4 SV=1; Staphylococcal accessory regulator OS=Staphylococcus aureus OX=1280 GN=sarR PE=4 SV=1; HTH-type transcriptional regulator SarR (Fragment) OS=Staphylococcus aureus OX=1280 GN=sarR PE=4 SV=1; HTH-type transcriptional regulator SarR OS=Staphylococcus aureus subsp. aureus USA300_TCH959 OX=450394 GN=…	S2 (SA 92)
TEATQAIDNLTQLNTPQ	A0A6B5UFF1	Hyperosmolarity resistance protein Ebh (Fragment) OS=Staphylococcus aureus OX=1280 GN=ebh PE=4 SV=1; Hyperosmolarity resistance protein Ebh (Fragment) OS=Staphylococcus aureus OX=1280 GN=ebh PE=4 SV=1; Extracellular matrix-binding protein ebh OS=Staphylococcus aureus (strain JH9) OX=359786 GN=ebh PE=3 SV=1; Hyperosmolarity resistance protein Ebh OS=Staphylococcus aureus OX=1280 GN=ebh PE=4 SV=1; …	S2 (SA 92)
ANTAIDGLTSLNGPQKAKLK	A0A6B5TMY3	Hyperosmolarity resistance protein Ebh (Fragment) OS=Staphylococcus aureus OX=1280 GN=ebh PE=4 SV=1; Hyperosmolarity resistance protein Ebh (Fragment) OS=Staphylococcus aureus OX=1280 GN=ebh PE=4 SV=1; Hyperosmolarity resistance protein Ebh OS=Staphylococcus aureus OX=1280 GN=ebh PE=4 SV=1; Extracellular matrix-binding protein ebh OS=Staphylococcus aureus (strain USA300) OX=367830 GN=ebh PE=3 SV=…	S15 (SA_CA19 )
QVTEAM[147.04]NQVNSAKNNLDGTRLLDQAK	A0A6B5TMY3	Hyperosmolarity resistance protein Ebh (Fragment) OS=Staphylococcus aureus OX=1280 GN=ebh PE=4 SV=1; Hyperosmolarity resistance protein Ebh (Fragment) OS=Staphylococcus aureus OX=1280 GN=ebh PE=4 SV=1; Hyperosmolarity resistance protein Ebh OS=Staphylococcus aureus OX=1280 GN=ebh PE=4 SV=1; Extracellular matrix-binding protein ebh OS=Staphylococcus aureus (strain USA300) OX=367830 GN=ebh PE=3 SV=…	S19 (SA_PE1 )
IWQNGHIDIMPNNPSGHLINPTQAMDIAYTEKVGNGAE	A0A2S6DQP9	Hyperosmolarity resistance protein Ebh (Fragment) OS=Staphylococcus aureus OX=1280 GN=ebh PE=4 SV=1; Hyperosmolarity resistance protein Ebh OS=Staphylococcus aureus OX=1280 GN=ebh PE=4 SV=1; Hyperosmolarity resistance protein Ebh OS=Staphylococcus aureus OX=1280 GN=ebh PE=4 SV=1; Erythrocyte membrane binding protein OS=Staphylococcus aureus subsp. aureus 71193 OX=1155084 GN=ST398NM01_2881 PE=4 SV…	S2 (SA 92)
QSFESQITQAPLVTDVTSINQKAQ	A0A6B0AKF6	Hyperosmolarity resistance protein Ebh OS=Staphylococcus aureus OX=1280 GN=ebh PE=4 SV=1; Extracellular matrix-binding protein ebh OS=Staphylococcus aureus OX=1280 GN=ebh PE=4 SV=1; DUF1542 domain-containing protein (Fragment) OS=Staphylococcus aureus OX=1280 GN=GO793_08340 PE=4 SV=1; Hyperosmolarity resistance protein Ebh (Fragment) OS=Staphylococcus aureus OX=1280 GN=GO941_10530 PE=4 SV=1	S9 (SA 700)
DNFGVQSVTVPATSQLTGTVDNNHQHVSATAPNVTSATNK	A0A6B0AKF6	Hyperosmolarity resistance protein Ebh OS=Staphylococcus aureus OX=1280 GN=ebh PE=4 SV=1; Hyperosmolarity resistance protein Ebh (Fragment) OS=Staphylococcus aureus OX=1280 GN=ebh PE=4 SV=1; Extracellular matrix-binding protein ebh OS=Staphylococcus aureus OX=1280 GN=ebh PE=4 SV=1; Hyperosmolarity resistance protein Ebh (Fragment) OS=Staphylococcus aureus OX=1280 GN=ebh PE=4 SV=1; Hyperosmolarity…	S19 (SA_PE1 )
RVPVTVNVYQFEFPQNSYTTTVGGTLASGIQASGYAQM[147.04]QNA	A0A6B0AKF6	Hyperosmolarity resistance protein Ebh OS=Staphylococcus aureus OX=1280 GN=ebh PE=4 SV=1; Hyperosmolarity resistance protein Ebh (Fragment) OS=Staphylococcus aureus OX=1280 GN=ebh PE=4 SV=1; Hyperosmolarity resistance protein Ebh (Fragment) OS=Staphylococcus aureus OX=1280 GN=ebh PE=4 SV=1	S9 (SA 700)
NDYNQAVTAAKNIINQTTSPTMNPDEVNSATTQVNNTK	A0A2K4AIM8	Hyperosmolarity resistance protein Ebh OS=Staphylococcus schweitzeri OX=1654388 GN=ebh PE=4 SV=1; Hyperosmolarity resistance protein Ebh OS=Staphylococcus aureus OX=1280 GN=ebh PE=4 SV=1	S6 (SA 587)
EAEIFAGIV	A0A2T4SNW6	ImmA/IrrE family metallo-endopeptidase OS=Staphylococcus haemolyticus OX=1283 GN=BUZ41_07685 PE=4 SV=1; Peptidase_M78 domain-containing protein OS=Staphylococcus aureus C0673 OX=1413510 GN=V070_01447 PE=4 SV=1	S6 (SA 587)
NNISLKDIQK	A0A5C8XCM7	Immunodominant antigen B OS=Staphylococcus aureus OX=1280 GN=isaB PE=4 SV=1; Immunodominant staphylococcal antigen IsaB OS=Staphylococcus aureus subsp. aureus OX=46170 GN=isaB PE=4 SV=1; Immunodominant staphylococcal antigen IsaB OS=Staphylococcus aureus OX=1280 GN=isaB PE=4 SV=1; Immunodominant staphylococcal antigen IsaB (Fragment) OS=Staphylococcus aureus OX=1280 GN=isaB PE=4 SV=1; Immunodomin…	S9 (SA 700)
TGVPASTWAAIIAR	A0A2X2MDX5	Immunodominant staphylococcal antigen A OS=Staphylococcus aureus OX=1280 GN=isaA_2 PE=4 SV=1; Lytic transglycosylase IsaA OS=Staphylococcus aureus subsp. aureus OX=46170 GN=isaA PE=4 SV=1; Immunodominant antigen A (Fragment) OS=Staphylococcus aureus OX=1280 GN=SA2356 PE=4 SV=1; Immunodominant antigen A (Fragment) OS=Staphylococcus aureus OX=1280 GN=SA2356 PE=4 SV=1	S1 (SA 41)
AQGLGAWGF	A0A2X2MDX5	Immunodominant staphylococcal antigen A OS=Staphylococcus aureus OX=1280 GN=isaA_2 PE=4 SV=1; Transglycosylase OS=Staphylococcus aureus OX=1280 GN=EQ90_02945 PE=4 SV=1; Immunodominant staphylococcal antigen A OS=Staphylococcus aureus OX=1280 GN=isaA PE=4 SV=1; Immunodominant antigen A, transglycosylase isaA OS=Staphylococcus aureus OX=1280 GN=isaA PE=4 SV=1; SLT domain-containing protein OS=Staph…	S19 (SA_PE1 )
AYKAQGLGAWGF	A0A2X2MDX5	Immunodominant staphylococcal antigen A OS=Staphylococcus aureus OX=1280 GN=isaA_2 PE=4 SV=1; Transglycosylase OS=Staphylococcus aureus OX=1280 GN=EQ90_02945 PE=4 SV=1; Immunodominant staphylococcal antigen A OS=Staphylococcus aureus OX=1280 GN=isaA PE=4 SV=1; Immunodominant antigen A, transglycosylase isaA OS=Staphylococcus aureus OX=1280 GN=isaA PE=4 SV=1; SLT domain-containing protein OS=Staph…	S1 (SA 41)
GTLIGVTVVENSAPTSK	A0A6B5L1M0	Immunodominant staphylococcal antigen IsaB (Fragment) OS=Staphylococcus aureus OX=1280 GN=isaB PE=4 SV=1; Immunodominant staphylococcal antigen IsaB OS=Staphylococcus aureus subsp. aureus OX=46170 GN=isaB PE=4 SV=1; Immunodominant staphylococcal antigen IsaB OS=Staphylococcus aureus OX=1280 GN=isaB PE=4 SV=1; Immunodominant staphylococcal antigen IsaB OS=Staphylococcus aureus OX=1280 GN=isaB PE=4…	S4 (SA 286)
EADSGIFYYQNAK	A0A4P7P9F8	Immunodominant staphylococcal antigen IsaB OS=Staphylococcus aureus subsp. aureus OX=46170 GN=isaB PE=4 SV=1; Immunodominant staphylococcal antigen IsaB OS=Staphylococcus aureus OX=1280 GN=isaB PE=4 SV=1; Immunodominant staphylococcal antigen IsaB OS=Staphylococcus aureus OX=1280 GN=isaB PE=4 SV=1; Immunodominant staphylococcal antigen IsaB (Fragment) OS=Staphylococcus aureus OX=1280 GN=isaB PE=4…	S4 (SA 286)
EADSGIFYYQNAKK	A0A4P7P9F8	Immunodominant staphylococcal antigen IsaB OS=Staphylococcus aureus subsp. aureus OX=46170 GN=isaB PE=4 SV=1; Immunodominant staphylococcal antigen IsaB OS=Staphylococcus aureus OX=1280 GN=isaB PE=4 SV=1; Immunodominant staphylococcal antigen IsaB OS=Staphylococcus aureus OX=1280 GN=isaB PE=4 SV=1; Immunodominant staphylococcal antigen IsaB (Fragment) OS=Staphylococcus aureus OX=1280 GN=isaB PE=4…	S4 (SA 286)
AQHDEAQQNAFYQVLNMPNLNADQR	Q2UW15	Immunoglobulin G binding protein A (Fragment) OS=Staphylococcus aureus OX=1280 GN=spa PE=4 SV=1; Immunoglobulin G binding protein A (Fragment) OS=Staphylococcus aureus OX=1280 GN=spa PE=4 SV=1; Staphylococcal protein A OS=Staphylococcus aureus OX=1280 GN=spa PE=4 SV=1; Staphylococcal protein A (Fragment) OS=Staphylococcus aureus OX=1280 GN=spa PE=4 SV=1; Immunoglobulin G-binding protein A OS=Stap…	S19 (SA_PE1 )
NGFIQSLKDDPSQSANVLG	A0A380EC03	Immunoglobulin G-binding protein A OS=Staphylococcus aureus OX=1280 GN=spa_2 PE=4 SV=1; Immunoglobulin G binding protein A (Fragment) OS=Staphylococcus aureus OX=1280 GN=spa PE=4 SV=1; Immunoglobulin G binding protein A (Fragment) OS=Staphylococcus aureus OX=1280 GN=spa PE=4 SV=1; Staphylococcal protein A OS=Staphylococcus aureus OX=1280 GN=spa PE=4 SV=1; Staphylococcal protein A (Fragment) OS=St…	S19 (SA_PE1 )
NGFIQSLKDDPSQSTNVLG	A0A380EC03	Immunoglobulin G-binding protein A OS=Staphylococcus aureus OX=1280 GN=spa_2 PE=4 SV=1; Immunoglobulin G binding protein A (Fragment) OS=Staphylococcus aureus OX=1280 GN=spa PE=4 SV=1; Staphylococcal protein A OS=Staphylococcus aureus OX=1280 GN=spa PE=4 SV=1; Immunoglobulin G-binding protein A OS=Staphylococcus aureus OX=1280 GN=D7S40_05870 PE=4 SV=1; Immunoglobulin G binding protein A (Fragment…	S19 (SA_PE1 )
LVFAVIC[160.03]GISGT	A0A6B0C2R1	Iron chelate uptake ABC transporter family permease subunit OS=Staphylococcus aureus OX=1280 GN=GO690_02450 PE=4 SV=1	S3 (SA 280)
LKPDLIIADSSR	A0A0U1MR80	Iron citrate ABC transporter substrate-binding protein OS=Staphylococcus aureus OX=1280 GN=yfmC PE=4 SV=1; Iron(III) dicitrate-binding protein OS=Staphylococcus aureus OX=1280 GN=yhfQ_1 PE=4 SV=1; ABC superfamily ATP binding cassette transporter OS=Staphylococcus aureus OX=1280 GN=SAST44_03886 PE=4 SV=1; Iron citrate ABC transporter substrate-binding protein OS=Staphylococcus aureus OX=1280 GN=C7…	S20 (SA_U17 )
TM[147.04]FLIGQALQDEEIIQMSK	A0A2K4AF57	Lanthionine synthetase OS=Staphylococcus schweitzeri OX=1654388 GN=nisC PE=4 SV=1; Epidermin biosynthesis protein epiC OS=Staphylococcus aureus OX=1280 GN=nisC PE=4 SV=1	S13 (SA_ATCC29213 )
EEININM[147.04]LENNNIQIK	Q8VVQ8	Lantibiotic mersacidin modifying enzyme OS=Staphylococcus aureus OX=1280 GN=sacM2 PE=4 SV=1; Lantibiotic modifying enzyme OS=Staphylococcus aureus OX=1280 PE=4 SV=1	S15 (SA_CA19 )
NKIESTNVSQTLGYNIGGKFQSAPSLGGNGSFNYSK	A0A077UHC3	Leukocidin S subunit OS=Staphylococcus aureus OX=1280 GN=hlgC PE=4 SV=1; Beta-channel forming cytolysin OS=Staphylococcus schweitzeri OX=1654388 GN=hlgC PE=4 SV=1	S2 (SA 92)
QGYNVHQASVSAFGSNYDR	A0A2S6DUM4	Lipase OS=Staphylococcus aureus OX=1280 GN=C7P97_01745 PE=4 SV=1; Lipase 2 OS=Staphylococcus aureus (strain NCTC 8325) OX=93061 GN=lip2 PE=1 SV=1; Glycerol ester hydrolase Lipase OS=Staphylococcus aureus OX=1280 GN=geh PE=4 SV=1; YSIRK domain-containing triacylglycerol lipase Lip2/Geh (Fragment) OS=Staphylococcus aureus OX=1280 GN=lip2 PE=4 SV=1; YSIRK domain-containing triacylglycerol lipase Lip…	S1 (SA 41)
AVELYYYIK	A0A2S6DUM4	Lipase OS=Staphylococcus aureus OX=1280 GN=C7P97_01745 PE=4 SV=1; Lipase OS=Staphylococcus aureus subsp. aureus CN1 OX=1193576 GN=SAKOR_02673 PE=4 SV=1; Lipase (Fragment) OS=Staphylococcus cohnii OX=29382 GN=BUY34_14950 PE=4 SV=1; Lipase (Fragment) OS=Staphylococcus epidermidis OX=1282 PE=4 SV=1; Lipase OS=Staphylococcus aureus OX=1280 GN=lipA_3 PE=4 SV=1; YSIRK domain-containing triacylglycerol …	S1 (SA 41)
AVELYYYIKGGR	A0A2S6DUM4	Lipase OS=Staphylococcus aureus OX=1280 GN=C7P97_01745 PE=4 SV=1; Lipase OS=Staphylococcus aureus subsp. aureus CN1 OX=1193576 GN=SAKOR_02673 PE=4 SV=1; Lipase (Fragment) OS=Staphylococcus epidermidis OX=1282 PE=4 SV=1; Lipase OS=Staphylococcus aureus OX=1280 GN=lipA_3 PE=4 SV=1; YSIRK domain-containing triacylglycerol lipase Lip1 OS=Staphylococcus aureus subsp. aureus OX=46170 GN=lip1 PE=4 SV=1;…	S19 (SA_PE1 )
DLNILKSSAVATL	A0A077UJ92	Lipase OS=Staphylococcus aureus OX=1280 GN=lipA_1 PE=4 SV=1; Lipase OS=Staphylococcus schweitzeri OX=1654388 GN=CD116_02400 PE=4 SV=1	S15 (SA_CA19 )
ENDGLVSVISSQHPFNQAYTNATDK	A0A658WLL2	Lipase OS=Staphylococcus aureus OX=1280 GN=lipA_3 PE=4 SV=1; YSIRK domain-containing triacylglycerol lipase Lip1 OS=Staphylococcus aureus subsp. aureus OX=46170 GN=lip1 PE=4 SV=1; YSIRK domain-containing triacylglycerol lipase Lip1 OS=Staphylococcus aureus OX=1280 GN=lip1 PE=4 SV=1; YSIRK domain-containing triacylglycerol lipase Lip1 OS=Staphylococcus aureus OX=1280 GN=lip1 PE=4 SV=1; YSIRK domai…	S9 (SA 700)
ENDGLVSVISSQHPFNQAYTNATDKIQK	A0A658WLL2	Lipase OS=Staphylococcus aureus OX=1280 GN=lipA_3 PE=4 SV=1; YSIRK domain-containing triacylglycerol lipase Lip1 OS=Staphylococcus aureus subsp. aureus OX=46170 GN=lip1 PE=4 SV=1; YSIRK domain-containing triacylglycerol lipase Lip1 OS=Staphylococcus aureus OX=1280 GN=lip1 PE=4 SV=1; YSIRK domain-containing triacylglycerol lipase Lip1 OS=Staphylococcus aureus OX=1280 GN=lip1 PE=4 SV=1; YSIRK domai…	S9 (SA 700)
AYEASISAFGSNYDR	T1YDR6	Lipase OS=Staphylococcus aureus subsp. aureus CN1 OX=1193576 GN=SAKOR_02673 PE=4 SV=1; Lipase (Fragment) OS=Staphylococcus epidermidis OX=1282 PE=4 SV=1; Lipase OS=Staphylococcus aureus OX=1280 GN=lipA_3 PE=4 SV=1; YSIRK domain-containing triacylglycerol lipase Lip1 OS=Staphylococcus aureus subsp. aureus OX=46170 GN=lip1 PE=4 SV=1; YSIRK domain-containing triacylglycerol lipase Lip1 OS=Staphyloco…	S1 (SA 41)
KTSLNPNIVYK	T1YDR6; I6QRL0; A0A658WLL2; A0A4T9Z3D3; A0A6B5C5M9; A0A6B5GG05; Q59811; A0A2T4RNZ1; A0A5C8X4W6; A0A0E1VM78; A0A077UJ92; A0A6B5E4L8; A0A5S9I5Q8; A0A658X7N7; A0A0E0VTW6; A0A0U1MUR0; A0A6B5KEH6; A0A3A0VKE6; A0A6B0AK20; A0A0E1XCG0; A0A5F0HKL3; A0A6A9GMR6; A0A6B5G767; A0A341ESQ3; A0A641A9A5; Q5HKK8; A0A6B5UMB6; A0A6B5HZ82; A0A2X2JZ98; A0A659I977; A0A380DZ35; A0A6B5B6D5; A0A6B5T944; A0A657ZR08; A0A2T4L…	Lipase OS=Staphylococcus aureus subsp. aureus CN1 OX=1193576 GN=SAKOR_02673 PE=4 SV=1; Lipase (Fragment) OS=Staphylococcus epidermidis OX=1282 PE=4 SV=1; Lipase OS=Staphylococcus aureus OX=1280 GN=lipA_3 PE=4 SV=1; YSIRK domain-containing triacylglycerol lipase Lip1 OS=Staphylococcus aureus subsp. aureus OX=46170 GN=lip1 PE=4 SV=1; YSIRK domain-containing triacylglycerol lipase Lip1 OS=Staphyloco…	S3 (SA 280)
TSLNPNIVYK	T1YDR6; I6QRL0; A0A658WLL2; A0A4T9Z3D3; A0A6B5C5M9; A0A6B5GG05; Q59811; A0A2T4RNZ1; A0A418HPH1; A0A3A0VKA1; A0A5C8X4W6; A0A0E1VM78; A0A077UJ92; A0A1W6BL33; A0A6B5E4L8; A0A5S9I5Q8; A0A658X7N7; A0A0E0VTW6; A0A0U1MUR0; A0A6B5KEH6; A0A3A0VKE6; A0A6B0AK20; A0A0E1XCG0; A0A5F0HKL3; A0A6A9GMR6; A0A6B5G767; A0A341ESQ3; A0A641A9A5; Q5HKK8; A0A6B5UMB6; A0A6B5HZ82; A0A2X2JZ98; A0A659I977; A0A380DZ35; A0A6B5B…	Lipase OS=Staphylococcus aureus subsp. aureus CN1 OX=1193576 GN=SAKOR_02673 PE=4 SV=1; Lipase (Fragment) OS=Staphylococcus epidermidis OX=1282 PE=4 SV=1; Lipase OS=Staphylococcus aureus OX=1280 GN=lipA_3 PE=4 SV=1; YSIRK domain-containing triacylglycerol lipase Lip1 OS=Staphylococcus aureus subsp. aureus OX=46170 GN=lip1 PE=4 SV=1; YSIRK domain-containing triacylglycerol lipase Lip1 OS=Staphyloco…	S3 (SA 280)
ENGYKAYEASISAFGSNYDR	T1YDR6; A0A658WLL2; A0A4T9Z3D3; A0A6B5C5M9; A0A2T4RNJ2; Q59811; A0A077UJ92; A0A6B5E4L8; A0A5S9I5Q8; A0A658X7N7; A0A0E0VTW6; A0A0U1MUR0; A0A6B5KEH6; A0A6B0AK20; A0A0E1XCG0; A0A5F0HKL3; A0A6A9GMR6; A0A6B5G767; A0A641A9A5; A0A6B5UMB6; A0A6B5HZ82; A0A2X2JZ98; A0A659I977; A0A6B0BD73; A0A380DZ35; A0A6B5B6D5; A0A6B5T944; A0A380DQE3; A0A6B5BJ45; A0A0D6GP16; Q6G604; A0A2S6DQX6; A0A2I7YB89; A0A2K4ALD0; P65…	Lipase OS=Staphylococcus aureus subsp. aureus CN1 OX=1193576 GN=SAKOR_02673 PE=4 SV=1; Lipase OS=Staphylococcus aureus OX=1280 GN=lipA_3 PE=4 SV=1; YSIRK domain-containing triacylglycerol lipase Lip1 OS=Staphylococcus aureus subsp. aureus OX=46170 GN=lip1 PE=4 SV=1; YSIRK domain-containing triacylglycerol lipase Lip1 OS=Staphylococcus aureus OX=1280 GN=lip1 PE=4 SV=1; Lipase (Fragment) OS=Staphyl…	S3 (SA 280)
HGGEISPLFK	T1YDR6	Lipase OS=Staphylococcus aureus subsp. aureus CN1 OX=1193576 GN=SAKOR_02673 PE=4 SV=1; Lipase OS=Staphylococcus aureus OX=1280 GN=lipA_3 PE=4 SV=1; YSIRK domain-containing triacylglycerol lipase Lip1 OS=Staphylococcus aureus subsp. aureus OX=46170 GN=lip1 PE=4 SV=1; YSIRK domain-containing triacylglycerol lipase Lip1 OS=Staphylococcus aureus OX=1280 GN=lip1 PE=4 SV=1; Lipase (Fragment) OS=Staphyl…	S4 (SA 286)
NSRVDFGLAQWGLK	T1YDR6; A0A658WLL2; A0A4T9Z3D3; A0A6B5C5M9; A0A6B5GG05; Q59811; A0A2T4RNZ1; A0A5C8X4W6; A0A0E1VM78; A0A077UJ92; A0A6B5E4L8; A0A5S9I5Q8; A0A658X7N7; A0A0E0VTW6; A0A0U1MUR0; A0A6B5KEH6; A0A6B0AK20; A0A0E1XCG0; A0A5F0HKL3; A0A6A9GMR6; A0A6B5G767; A0A641A9A5; A0A6B5UMB6; A0A6B5HZ82; A0A2X2JZ98; A0A659I977; A0A6B0BD73; A0A380DZ35; A0A6B5B6D5; A0A6B5T944; A0A380DQE3; A0A6B5BJ45; A0A0D6GP16; Q6G604; A0A…	Lipase OS=Staphylococcus aureus subsp. aureus CN1 OX=1193576 GN=SAKOR_02673 PE=4 SV=1; Lipase OS=Staphylococcus aureus OX=1280 GN=lipA_3 PE=4 SV=1; YSIRK domain-containing triacylglycerol lipase Lip1 OS=Staphylococcus aureus subsp. aureus OX=46170 GN=lip1 PE=4 SV=1; YSIRK domain-containing triacylglycerol lipase Lip1 OS=Staphylococcus aureus OX=1280 GN=lip1 PE=4 SV=1; YSIRK domain-containing tria…	S3 (SA 280)
QDLEENGYKAYEASISAFGSNYDR	T1YDR6; A0A658WLL2; A0A4T9Z3D3; A0A6B5C5M9; A0A2T4RNJ2; Q59811; A0A077UJ92; A0A6B5E4L8; A0A5S9I5Q8; A0A658X7N7; A0A0E0VTW6; A0A0U1MUR0; A0A6B5KEH6; A0A6B0AK20; A0A0E1XCG0; A0A5F0HKL3; A0A6A9GMR6; A0A6B5G767; A0A641A9A5; A0A6B5UMB6; A0A6B5HZ82; A0A2X2JZ98; A0A659I977; A0A6B0BD73; A0A380DZ35; A0A6B5B6D5; A0A6B5T944; A0A380DQE3; A0A6B5BJ45; A0A0D6GP16; Q6G604; A0A2S6DQX6; A0A2I7YB89; A0A2K4ALD0; P65…	Lipase OS=Staphylococcus aureus subsp. aureus CN1 OX=1193576 GN=SAKOR_02673 PE=4 SV=1; Lipase OS=Staphylococcus aureus OX=1280 GN=lipA_3 PE=4 SV=1; YSIRK domain-containing triacylglycerol lipase Lip1 OS=Staphylococcus aureus subsp. aureus OX=46170 GN=lip1 PE=4 SV=1; YSIRK domain-containing triacylglycerol lipase Lip1 OS=Staphylococcus aureus OX=1280 GN=lip1 PE=4 SV=1; Lipase (Fragment) OS=Staphyl…	S3 (SA 280)
SKDNGFYDLTR	T1YDR6	Lipase OS=Staphylococcus aureus subsp. aureus CN1 OX=1193576 GN=SAKOR_02673 PE=4 SV=1; Lipase OS=Staphylococcus aureus OX=1280 GN=lipA_3 PE=4 SV=1; YSIRK domain-containing triacylglycerol lipase Lip1 OS=Staphylococcus aureus subsp. aureus OX=46170 GN=lip1 PE=4 SV=1; YSIRK domain-containing triacylglycerol lipase Lip1 OS=Staphylococcus aureus OX=1280 GN=lip1 PE=4 SV=1; YSIRK domain-containing tria…	S1 (SA 41)
TSLNPNIVYKTYTGEATHK	T1YDR6	Lipase OS=Staphylococcus aureus subsp. aureus CN1 OX=1193576 GN=SAKOR_02673 PE=4 SV=1; Lipase OS=Staphylococcus aureus OX=1280 GN=lipA_3 PE=4 SV=1; YSIRK domain-containing triacylglycerol lipase Lip1 OS=Staphylococcus aureus subsp. aureus OX=46170 GN=lip1 PE=4 SV=1; YSIRK domain-containing triacylglycerol lipase Lip1 OS=Staphylococcus aureus OX=1280 GN=lip1 PE=4 SV=1; YSIRK domain-containing tria…	S9 (SA 700)
VDFGLAQWGLK	T1YDR6	Lipase OS=Staphylococcus aureus subsp. aureus CN1 OX=1193576 GN=SAKOR_02673 PE=4 SV=1; Lipase OS=Staphylococcus aureus OX=1280 GN=lipA_3 PE=4 SV=1; YSIRK domain-containing triacylglycerol lipase Lip1 OS=Staphylococcus aureus subsp. aureus OX=46170 GN=lip1 PE=4 SV=1; YSIRK domain-containing triacylglycerol lipase Lip1 OS=Staphylococcus aureus OX=1280 GN=lip1 PE=4 SV=1; YSIRK domain-containing tria…	S1 (SA 41)
ENDGLVSVISSQHPFN	T1YDR6	Lipase OS=Staphylococcus aureus subsp. aureus CN1 OX=1193576 GN=SAKOR_02673 PE=4 SV=1; Lipase OS=Staphylococcus aureus OX=1280 GN=lipA_4 PE=4 SV=1; Lipase (Fragment) OS=Staphylococcus epidermidis OX=1282 PE=4 SV=1; Lipase OS=Staphylococcus aureus OX=1280 GN=lipA_3 PE=4 SV=1; YSIRK domain-containing triacylglycerol lipase Lip1 OS=Staphylococcus aureus subsp. aureus OX=46170 GN=lip1 PE=4 SV=1; YSIR…	S1 (SA 41)
ENDGLVSVISSQHPFNQAYT	T1YDR6	Lipase OS=Staphylococcus aureus subsp. aureus CN1 OX=1193576 GN=SAKOR_02673 PE=4 SV=1; Lipase OS=Staphylococcus aureus OX=1280 GN=lipA_4 PE=4 SV=1; Lipase OS=Staphylococcus aureus OX=1280 GN=lipA_3 PE=4 SV=1; YSIRK domain-containing triacylglycerol lipase Lip1 OS=Staphylococcus aureus subsp. aureus OX=46170 GN=lip1 PE=4 SV=1; YSIRK domain-containing triacylglycerol lipase Lip1 OS=Staphylococcus a…	S19 (SA_PE1 )
DVKVVIERHANPK	A0A6C1F263	LPXTG cell wall anchor domain-containing protein OS=Staphylococcus aureus OX=1280 GN=GZ067_13655 PE=4 SV=1	S14 (SA_ATCC35845 )
LNDVILTYVASTGK	A0A6A8G1Z0	LPXTG-anchored surface protein SasG (Fragment) OS=Staphylococcus aureus OX=1280 GN=sasG PE=4 SV=1; LPXTG-anchored surface protein SasG OS=Staphylococcus aureus OX=1280 GN=sasG PE=4 SV=1; Surface protein G OS=Staphylococcus aureus (strain NCTC 8325) OX=93061 GN=sasG PE=1 SV=1; Cell wall surface anchor family protein OS=Staphylococcus aureus OX=1280 GN=sasG_2 PE=4 SV=1; YSIRK-type signal peptide-co…	S9 (SA 700)
AQLNNNQGIR	A0A077UM71	LPXTG-motif cell wall anchor domain-containing protein OS=Staphylococcus aureus OX=1280 GN=ebh_3 PE=4 SV=1; DUF1542 domain-containing protein OS=Staphylococcus schweitzeri OX=1654388 GN=ebh_1 PE=4 SV=1	S1 (SA 41)
QALQDTTRLAK	A0A1Q8DGG2	Luciferase OS=Staphylococcus aureus OX=1280 GN=BSZ10_02120 PE=4 SV=1; LLM class flavin-dependent oxidoreductase OS=Staphylococcus devriesei OX=586733 GN=BUY45_01770 PE=4 SV=1; LLM class flavin-dependent oxidoreductase OS=Staphylococcus devriesei OX=586733 GN=BUY43_05305 PE=4 SV=1; LLM class flavin-dependent oxidoreductase OS=Staphylococcus devriesei OX=586733 GN=BUY42_01715 PE=4 SV=1; LLM class f…	S2 (SA 92)
ETVDVGQTLGYNIGGKFQSAPSIGGNGSFNYSK	Q3MUH1	LukM OS=Staphylococcus aureus OX=1280 GN=lukM PE=4 SV=1	S9 (SA 700)
LQLVIYIIGLMFLLYMAWSLWNEKPNNLENHDSM[147.04]SAK	A0A1Q8DB94	Lysine transporter LysE OS=Staphylococcus aureus OX=1280 GN=BSZ10_12020 PE=4 SV=1	S13 (SA_ATCC29213 )
DINNHTYDIRI	A0A6B5GC26	LysR family transcriptional regulator OS=Staphylococcus aureus OX=1280 GN=G0Y94_07295 PE=4 SV=1	S4 (SA 286)
AYKAQGLSAWGF	A0A5F0HNF8; A0A6B5I2X8; A0A380DRQ6; A0A0U1MTM1; A0A2S6DQI4	Lytic transglycosylase IsaA OS=Staphylococcus aureus OX=1280 GN=isaA PE=4 SV=1; Lytic transglycosylase IsaA OS=Staphylococcus aureus OX=1280 GN=isaA PE=4 SV=1; Immunodominant staphylococcal antigen A OS=Staphylococcus aureus OX=1280 GN=isaA_3 PE=4 SV=1; Putative transglycosylase IsaA OS=Staphylococcus aureus OX=1280 GN=isaA PE=4 SV=1; Transglycosylase OS=Staphylococcus aureus OX=1280 GN=C7P97_004…	S3 (SA 280)
ESGGNIHAVNPTSGAAGKYQFLQSTWDSVAPAK	A0A163SYA9	Lytic transglycosylase SceD OS=Staphylococcus aureus OX=1280 GN=sceD PE=4 SV=1; Probable transglycosylase SceD OS=Staphylococcus aureus (strain USA300) OX=367830 GN=sceD PE=3 SV=1; Lytic transglycosylase SceD (Fragment) OS=Staphylococcus aureus OX=1280 GN=sceD PE=4 SV=1; Lytic transglycosylase SceD OS=Staphylococcus aureus OX=1280 GN=sceD PE=4 SV=1; Lytic transglycosylase SceD OS=Staphylococcus a…	S15 (SA_CA19 )
GVSPANAPESVQDAAAVK	A0A163SYA9	Lytic transglycosylase SceD OS=Staphylococcus aureus OX=1280 GN=sceD PE=4 SV=1; Probable transglycosylase SceD OS=Staphylococcus aureus (strain USA300) OX=367830 GN=sceD PE=3 SV=1; Lytic transglycosylase SceD (Fragment) OS=Staphylococcus aureus OX=1280 GN=sceD PE=4 SV=1; Lytic transglycosylase SceD OS=Staphylococcus aureus OX=1280 GN=sceD PE=4 SV=1; Lytic transglycosylase SceD OS=Staphylococcus a…	S6 (SA 587)
ANGGKSRTDSIM[147.04]VV	A0A1Q8DE20	LytR family transcriptional regulator OS=Staphylococcus aureus OX=1280 GN=BSZ10_06680 PE=4 SV=1; LytR family transcriptional regulator OS=Staphylococcus haemolyticus OX=1283 GN=BUZ28_05925 PE=4 SV=1	S6 (SA 587)
ANGGKSRTDSIM[147.04]VVQ	A0A1Q8DE20	LytR family transcriptional regulator OS=Staphylococcus aureus OX=1280 GN=BSZ10_06680 PE=4 SV=1; LytR family transcriptional regulator OS=Staphylococcus haemolyticus OX=1283 GN=BUZ28_05925 PE=4 SV=1	S4 (SA 286)
AQEVDSIDKLDNVIQIVGK	A0A0D1HM43	LytR_cpsA_psr domain-containing protein OS=Staphylococcus aureus subsp. aureus OX=46170 GN=QU38_05525 PE=4 SV=1; Cell envelope-related function transcriptional attenuator common domain-containing protein OS=Staphylococcus aureus OX=1280 GN=ywtF PE=4 SV=1; Polyisoprenyl-teichoic acid--peptidoglycan teichoic acid transferase OS=Staphylococcus aureus subsp. aureus OX=46170 GN=FAF17_04730 PE=4 SV=1; …	S4 (SA 286)
DLELSPINDKNDFLDQR	A0A0D1HM43	LytR_cpsA_psr domain-containing protein OS=Staphylococcus aureus subsp. aureus OX=46170 GN=QU38_05525 PE=4 SV=1; Cell envelope-related function transcriptional attenuator common domain-containing protein OS=Staphylococcus aureus OX=1280 GN=ywtF PE=4 SV=1; Polyisoprenyl-teichoic acid--peptidoglycan teichoic acid transferase OS=Staphylococcus aureus subsp. aureus OX=46170 GN=FAF17_04730 PE=4 SV=1; …	S4 (SA 286)
NNPSYLQNLKE	T1YCS9	Macrolide-efflux protein OS=Staphylococcus aureus subsp. aureus CN1 OX=1193576 GN=SAKOR_02348 PE=4 SV=1; MW2292 protein OS=Staphylococcus aureus (strain MW2) OX=196620 GN=MW2292 PE=4 SV=1; MFS transporter OS=Staphylococcus aureus OX=1280 GN=G0Y58_09985 PE=4 SV=1	S20 (SA_U17 )
QQQIDKSIYLFGTVNGK	A0A6B5CHZ5	Mannosyl-glycoprotein endo-beta-N-acetylglucosamidase (Fragment) OS=Staphylococcus aureus OX=1280 GN=G0W85_07500 PE=4 SV=1; Bifunctional autolysin OS=Staphylococcus aureus (strain NCTC 8325) OX=93061 GN=atl PE=1 SV=1; Mannosyl-glycoprotein endo-beta-N-acetylglucosamidase OS=Staphylococcus aureus OX=1280 GN=DDL17_03265 PE=4 SV=1; Mannosyl-glycoprotein endo-beta-N-acetylglucosamidase (Fragment) OS=…	S4 (SA 286)
SIYLFGTVNGK	A0A6B5CHZ5	Mannosyl-glycoprotein endo-beta-N-acetylglucosamidase (Fragment) OS=Staphylococcus aureus OX=1280 GN=G0W85_07500 PE=4 SV=1; Bifunctional autolysin OS=Staphylococcus aureus (strain NCTC 8325) OX=93061 GN=atl PE=1 SV=1; Mannosyl-glycoprotein endo-beta-N-acetylglucosamidase OS=Staphylococcus aureus OX=1280 GN=DDL17_03265 PE=4 SV=1; Mannosyl-glycoprotein endo-beta-N-acetylglucosamidase (Fragment) OS=…	S2 (SA 92)
AFNEQPFAVVK	A0A6B5CHZ5	Mannosyl-glycoprotein endo-beta-N-acetylglucosamidase (Fragment) OS=Staphylococcus aureus OX=1280 GN=G0W85_07500 PE=4 SV=1; Mannosyl-glycoprotein endo-beta-N-acetylglucosamidase OS=Staphylococcus aureus subsp. aureus OX=46170 GN=QU38_05510 PE=4 SV=1; Bifunctional autolysin OS=Staphylococcus aureus (strain NCTC 8325) OX=93061 GN=atl PE=1 SV=1; Mannosyl-glycoprotein endo-beta-N-acetylglucosamidase …	S17 (SA_GP17 )
AFNEQPFAVVKEQVINGQTWYYGK	A0A6B5CHZ5	Mannosyl-glycoprotein endo-beta-N-acetylglucosamidase (Fragment) OS=Staphylococcus aureus OX=1280 GN=G0W85_07500 PE=4 SV=1; Mannosyl-glycoprotein endo-beta-N-acetylglucosamidase OS=Staphylococcus aureus subsp. aureus OX=46170 GN=QU38_05510 PE=4 SV=1; Bifunctional autolysin OS=Staphylococcus aureus (strain NCTC 8325) OX=93061 GN=atl PE=1 SV=1; Mannosyl-glycoprotein endo-beta-N-acetylglucosamidase …	S17 (SA_GP17 )
AYLAVPAAPK	A0A6B5CHZ5	Mannosyl-glycoprotein endo-beta-N-acetylglucosamidase (Fragment) OS=Staphylococcus aureus OX=1280 GN=G0W85_07500 PE=4 SV=1; Mannosyl-glycoprotein endo-beta-N-acetylglucosamidase OS=Staphylococcus aureus subsp. aureus OX=46170 GN=QU38_05510 PE=4 SV=1; Bifunctional autolysin OS=Staphylococcus aureus (strain NCTC 8325) OX=93061 GN=atl PE=1 SV=1; Bifunctional autolysin OS=Staphylococcus aureus OX=128…	S1 (SA 41)
DLNVQNLGK	A0A6B5CHZ5	Mannosyl-glycoprotein endo-beta-N-acetylglucosamidase (Fragment) OS=Staphylococcus aureus OX=1280 GN=G0W85_07500 PE=4 SV=1; Mannosyl-glycoprotein endo-beta-N-acetylglucosamidase OS=Staphylococcus aureus subsp. aureus OX=46170 GN=QU38_05510 PE=4 SV=1; Bifunctional autolysin OS=Staphylococcus aureus (strain NCTC 8325) OX=93061 GN=atl PE=1 SV=1; Bifunctional autolysin OS=Staphylococcus aureus OX=128…	S20 (SA_U17 )
LYSVPWGTYKQEAGAVSGTGNQTFK	A0A6B5CHZ5; A0A0D1JMM4; Q2FZK7; A0A5S9I419; A0A658BFY3; A0A2S6DAD0; A0A5C8X7D8; A0A6C1ETU3; A0A142G9E8; A0A0H2XIJ3; A0A6B0BU43; A0A0U1MHR7; A0A6B5T2J0; A0A0E0VMY3; A0A380DZG7; A0A6B5M7A1; A0A380EFW6; A0A659FQ08; A0A6B1RHD4; A0A6A9GWJ7; A0A5F0HKJ5; A0A6B5TNT0; A0A6B5S214; Q8NX96; A0A142G9E5; A0A6B5SDP8; A7X0T9; A0A659ZZW3; A0A6B5IIU3; A0A142G9F1; A0A6B5I417; A0A6B5K505; Q99V41; A0A6B5ICU2; A0A6B0C…	Mannosyl-glycoprotein endo-beta-N-acetylglucosamidase (Fragment) OS=Staphylococcus aureus OX=1280 GN=G0W85_07500 PE=4 SV=1; Mannosyl-glycoprotein endo-beta-N-acetylglucosamidase OS=Staphylococcus aureus subsp. aureus OX=46170 GN=QU38_05510 PE=4 SV=1; Bifunctional autolysin OS=Staphylococcus aureus (strain NCTC 8325) OX=93061 GN=atl PE=1 SV=1; Bifunctional autolysin OS=Staphylococcus aureus OX=128…	S3 (SA 280)
LYSVPWGTYKQEAGAVSGTGNQTFKATK	A0A6B5CHZ5	Mannosyl-glycoprotein endo-beta-N-acetylglucosamidase (Fragment) OS=Staphylococcus aureus OX=1280 GN=G0W85_07500 PE=4 SV=1; Mannosyl-glycoprotein endo-beta-N-acetylglucosamidase OS=Staphylococcus aureus subsp. aureus OX=46170 GN=QU38_05510 PE=4 SV=1; Bifunctional autolysin OS=Staphylococcus aureus (strain NCTC 8325) OX=93061 GN=atl PE=1 SV=1; Bifunctional autolysin OS=Staphylococcus aureus OX=128…	S13 (SA_ATCC29213 )
NQVILTGNNIAQGTFNATK	A0A6B5CHZ5	Mannosyl-glycoprotein endo-beta-N-acetylglucosamidase (Fragment) OS=Staphylococcus aureus OX=1280 GN=G0W85_07500 PE=4 SV=1; Mannosyl-glycoprotein endo-beta-N-acetylglucosamidase OS=Staphylococcus aureus subsp. aureus OX=46170 GN=QU38_05510 PE=4 SV=1; Bifunctional autolysin OS=Staphylococcus aureus (strain NCTC 8325) OX=93061 GN=atl PE=1 SV=1; Mannosyl-glycoprotein endo-beta-N-acetylglucosamidase …	S4 (SA 286)
DYNYTYVIK	A0A6B5CHZ5	Mannosyl-glycoprotein endo-beta-N-acetylglucosamidase (Fragment) OS=Staphylococcus aureus OX=1280 GN=G0W85_07500 PE=4 SV=1; Mannosyl-glycoprotein endo-beta-N-acetylglucosamidase OS=Staphylococcus aureus subsp. aureus OX=46170 GN=QU38_05510 PE=4 SV=1; Mannosyl-glycoprotein endo-beta-N-acetylglucosamidase (Fragment) OS=Staphylococcus aureus OX=1280 GN=GO941_05395 PE=4 SV=1; Bifunctional autolysin O…	S4 (SA 286)
GVLENQGAAFNK	A0A6B5CHZ5; A0A0D1JMM4; A0A6B0C9S3; Q2FZK7; A0A5S9I419; A0A658BFY3; A0A2S6DAD0; L7Q140; A0A6C1ETU3; A0A142G9E8; A0A0H2XIJ3; A0A0U1MHR7; A0A0U1MJM4; A0A6B5T2J0; A0A0E0VMY3; A0A6B5M7A1; A0A659FQ08; A0A6B1RHD4; A0A6A9GWJ7; A0A5F0HKJ5; A0A6B5TNT0; A0A6B5S214; Q8NX96; A0A142G9E5; A0A6B5SDP8; A7X0T9; A0A659ZZW3; A0A6B5IIU3; A0A6B0BH80; A0A142G9F1; A0A6B5I417; A0A6B5K505; Q99V41; A0A380EH17; A0A380E0V7;…	Mannosyl-glycoprotein endo-beta-N-acetylglucosamidase (Fragment) OS=Staphylococcus aureus OX=1280 GN=G0W85_07500 PE=4 SV=1; Mannosyl-glycoprotein endo-beta-N-acetylglucosamidase OS=Staphylococcus aureus subsp. aureus OX=46170 GN=QU38_05510 PE=4 SV=1; Mannosyl-glycoprotein endo-beta-N-acetylglucosamidase (Fragment) OS=Staphylococcus aureus OX=1280 GN=GO941_05395 PE=4 SV=1; Bifunctional autolysin O…	S3 (SA 280)
GYYDKIGEVGKYFDIPQYK	A0A6B5CHZ5; A0A0D1JMM4; A0A6B0C9S3; Q2FZK7; A0A5S9I419; A0A658BFY3; A0A2S6DAD0; A0A6C1ETU3; A0A142G9E8; A0A6D1RYI1; A0A0H2XIJ3; A0A0U1MHR7; A0A0U1MJM4; A0A6B5T2J0; A0A0E0VMY3; A0A6B5M7A1; A0A659FQ08; A0A6B1RHD4; A0A6A9GWJ7; A0A5F0HKJ5; A0A6B5TNT0; A0A6B5S214; Q8NX96; A0A142G9E5; A0A6B5SDP8; A7X0T9; A0A659ZZW3; A0A6B5IIU3; A0A6B0BH80; A0A142G9F1; A0A6B5I417; A0A6B5K505; Q99V41; A0A380EH17; A0A380E…	Mannosyl-glycoprotein endo-beta-N-acetylglucosamidase (Fragment) OS=Staphylococcus aureus OX=1280 GN=G0W85_07500 PE=4 SV=1; Mannosyl-glycoprotein endo-beta-N-acetylglucosamidase OS=Staphylococcus aureus subsp. aureus OX=46170 GN=QU38_05510 PE=4 SV=1; Mannosyl-glycoprotein endo-beta-N-acetylglucosamidase (Fragment) OS=Staphylococcus aureus OX=1280 GN=GO941_05395 PE=4 SV=1; Bifunctional autolysin O…	S3 (SA 280)
IGEVGKYFDIPQYK	A0A6B5CHZ5; A0A0D1JMM4; A0A6B0C9S3; Q2FZK7; A0A5S9I419; A0A658BFY3; A0A2S6DAD0; A0A6C1ETU3; A0A142G9E8; A0A6D1RYI1; A0A0H2XIJ3; A0A0U1MHR7; A0A0U1MJM4; A0A6B5T2J0; A0A0E0VMY3; A0A6B5M7A1; A0A659FQ08; A0A6B1RHD4; A0A6A9GWJ7; A0A5F0HKJ5; A0A6B5TNT0; A0A6B5S214; Q8NX96; A0A142G9E5; A0A6B5SDP8; A7X0T9; A0A659ZZW3; A0A6B5IIU3; A0A6B0BH80; A0A142G9F1; A0A6B5I417; A0A6B5K505; Q99V41; A0A380EH17; A0A380E…	Mannosyl-glycoprotein endo-beta-N-acetylglucosamidase (Fragment) OS=Staphylococcus aureus OX=1280 GN=G0W85_07500 PE=4 SV=1; Mannosyl-glycoprotein endo-beta-N-acetylglucosamidase OS=Staphylococcus aureus subsp. aureus OX=46170 GN=QU38_05510 PE=4 SV=1; Mannosyl-glycoprotein endo-beta-N-acetylglucosamidase (Fragment) OS=Staphylococcus aureus OX=1280 GN=GO941_05395 PE=4 SV=1; Bifunctional autolysin O…	S3 (SA 280)
LDQPQNISIDKINQFLK	A0A6B5CHZ5	Mannosyl-glycoprotein endo-beta-N-acetylglucosamidase (Fragment) OS=Staphylococcus aureus OX=1280 GN=G0W85_07500 PE=4 SV=1; Mannosyl-glycoprotein endo-beta-N-acetylglucosamidase OS=Staphylococcus aureus subsp. aureus OX=46170 GN=QU38_05510 PE=4 SV=1; Mannosyl-glycoprotein endo-beta-N-acetylglucosamidase (Fragment) OS=Staphylococcus aureus OX=1280 GN=GO941_05395 PE=4 SV=1; Bifunctional autolysin O…	S11 (SA 894)
QVSVGKDVYLYGTINNR	A0A6B5CHZ5; A0A0D1JMM4; A0A6B0C9S3; Q2FZK7; A0A5S9I419; A0A658BFY3; A0A2S6DAD0; L7Q140; A0A6C1ETU3; A0A142G9E8; A0A0H2XIJ3; A0A0U1MHR7; A0A6B5T2J0; A0A0E0VMY3; A0A6B5M7A1; A0A659FQ08; A0A6B1RHD4; A0A6A9GWJ7; A0A5F0HKJ5; A0A6B5TNT0; A0A6B5S214; Q8NX96; A0A142G9E5; A0A6B5SDP8; A7X0T9; A0A659ZZW3; A0A6B5IIU3; A0A6B0BH80; A0A142G9F1; A0A6B5I417; A0A6B5K505; Q99V41; A0A380E0V7; A0A6B5ICU2; L7Q111; T1Y…	Mannosyl-glycoprotein endo-beta-N-acetylglucosamidase (Fragment) OS=Staphylococcus aureus OX=1280 GN=G0W85_07500 PE=4 SV=1; Mannosyl-glycoprotein endo-beta-N-acetylglucosamidase OS=Staphylococcus aureus subsp. aureus OX=46170 GN=QU38_05510 PE=4 SV=1; Mannosyl-glycoprotein endo-beta-N-acetylglucosamidase (Fragment) OS=Staphylococcus aureus OX=1280 GN=GO941_05395 PE=4 SV=1; Bifunctional autolysin O…	S3 (SA 280)
WNPAHPGTHQYATDVDWANINAK	A0A6B5CHZ5; A0A0D1JMM4; A0A6B0C9S3; Q2FZK7; A0A5S9I419; A0A658BFY3; A0A2S6DAD0; A0A6C1ETU3; A0A142G9E8; A0A0H2XIJ3; A0A0U1MHR7; A0A0U1MJM4; A0A6B5T2J0; A0A0E0VMY3; A0A6B5M7A1; A0A659FQ08; A0A6B1RHD4; A0A6A9GWJ7; A0A5F0HKJ5; A0A6B5TNT0; A0A142G9E5; A0A6B5SDP8; A7X0T9; A0A659ZZW3; A0A6B5IIU3; A0A6B0BH80; A0A142G9F1; A0A6B5I417; A0A6B5K505; Q99V41; A0A380EH17; A0A380E0V7; A0A6B5ICU2; T1Y9F0; A0A0H3K…	Mannosyl-glycoprotein endo-beta-N-acetylglucosamidase (Fragment) OS=Staphylococcus aureus OX=1280 GN=G0W85_07500 PE=4 SV=1; Mannosyl-glycoprotein endo-beta-N-acetylglucosamidase OS=Staphylococcus aureus subsp. aureus OX=46170 GN=QU38_05510 PE=4 SV=1; Mannosyl-glycoprotein endo-beta-N-acetylglucosamidase (Fragment) OS=Staphylococcus aureus OX=1280 GN=GO941_05395 PE=4 SV=1; Bifunctional autolysin O…	S3 (SA 280)
YHNVFGIAAYDNDPLREGIK	A0A6B5CHZ5	Mannosyl-glycoprotein endo-beta-N-acetylglucosamidase (Fragment) OS=Staphylococcus aureus OX=1280 GN=G0W85_07500 PE=4 SV=1; Mannosyl-glycoprotein endo-beta-N-acetylglucosamidase OS=Staphylococcus aureus subsp. aureus OX=46170 GN=QU38_05510 PE=4 SV=1; Mannosyl-glycoprotein endo-beta-N-acetylglucosamidase (Fragment) OS=Staphylococcus aureus OX=1280 GN=GO941_05395 PE=4 SV=1; Bifunctional autolysin O…	S4 (SA 286)
AYLVDTAKPTPTPIPKPSTPTTNNKLTVSSLNGVAQINAK	A0A658BFY3	Mannosyl-glycoprotein endo-beta-N-acetylglucosamidase OS=Staphylococcus aureus OX=1280 GN=DDL17_03265 PE=4 SV=1; Mannosyl-glycoprotein endo-beta-N-acetylglucosamidase (Fragment) OS=Staphylococcus aureus OX=1280 GN=GO793_11555 PE=4 SV=1; Bifunctional autolysin OS=Staphylococcus aureus (strain Mu3 / ATCC 700698) OX=418127 GN=atl PE=3 SV=2; Bifunctional autolysin OS=Staphylococcus aureus (strain N31…	S9 (SA 700)
TNTNVTNAGYSLVDDEDDNSEHQINPELIK	A0A658BFY3	Mannosyl-glycoprotein endo-beta-N-acetylglucosamidase OS=Staphylococcus aureus OX=1280 GN=DDL17_03265 PE=4 SV=1; Mannosyl-glycoprotein endo-beta-N-acetylglucosamidase (Fragment) OS=Staphylococcus aureus OX=1280 GN=GO793_11555 PE=4 SV=1; Bifunctional autolysin OS=Staphylococcus aureus (strain Mu3 / ATCC 700698) OX=418127 GN=atl PE=3 SV=2; Bifunctional autolysin OS=Staphylococcus aureus (strain N31…	S9 (SA 700)
AEVKNPTQNISGTQVYQDPAIVQPK	A0A0D1JMM4	Mannosyl-glycoprotein endo-beta-N-acetylglucosamidase OS=Staphylococcus aureus subsp. aureus OX=46170 GN=QU38_05510 PE=4 SV=1; Bifunctional autolysin OS=Staphylococcus aureus (strain NCTC 8325) OX=93061 GN=atl PE=1 SV=1; Bifunctional autolysin OS=Staphylococcus aureus OX=1280 GN=atl PE=4 SV=1; Mannosyl-glycoprotein endo-beta-N-acetylglucosamidase OS=Staphylococcus aureus OX=1280 GN=DDL17_03265 PE…	S4 (SA 286)
ATTEQAKAEVKNPTQNISGTQVYQDPAIVQPK	A0A0D1JMM4	Mannosyl-glycoprotein endo-beta-N-acetylglucosamidase OS=Staphylococcus aureus subsp. aureus OX=46170 GN=QU38_05510 PE=4 SV=1; Bifunctional autolysin OS=Staphylococcus aureus (strain NCTC 8325) OX=93061 GN=atl PE=1 SV=1; Bifunctional autolysin OS=Staphylococcus aureus OX=1280 GN=atl PE=4 SV=1; Mannosyl-glycoprotein endo-beta-N-acetylglucosamidase OS=Staphylococcus aureus OX=1280 GN=DDL17_03265 PE…	S9 (SA 700)
EASLGGNKFYLVK	A0A0D1JMM4; Q2FZK7; A0A5S9I419; A0A658BFY3; A0A2S6DAD0; A0A5C8X7D8; A0A6C1ETU3; A0A142G9E8; A0A0H2XIJ3; A0A6B0BU43; A0A0U1MHR7; A0A0U1MJM4; A0A6B5T2J0; A0A0E0VMY3; A0A380DZG7; A0A6B5M7A1; A0A380EFW6; A0A659FQ08; A0A6B1RHD4; A0A6A9GWJ7; A0A5F0HKJ5; A0A6B5TNT0; A0A6B5S214; Q8NX96; A0A142G9E5; A0A6B5SDP8; A7X0T9; A0A659ZZW3; A0A6B5IIU3; A0A142G9F1; A0A6B5I417; A0A6B5K505; Q99V41; A0A6B5ICU2; A0A6B5C…	Mannosyl-glycoprotein endo-beta-N-acetylglucosamidase OS=Staphylococcus aureus subsp. aureus OX=46170 GN=QU38_05510 PE=4 SV=1; Bifunctional autolysin OS=Staphylococcus aureus (strain NCTC 8325) OX=93061 GN=atl PE=1 SV=1; Bifunctional autolysin OS=Staphylococcus aureus OX=1280 GN=atl PE=4 SV=1; Mannosyl-glycoprotein endo-beta-N-acetylglucosamidase OS=Staphylococcus aureus OX=1280 GN=DDL17_03265 PE…	S3 (SA 280)
EGDVVYNTAKSPVNVNQSYSIK	A0A0D1JMM4	Mannosyl-glycoprotein endo-beta-N-acetylglucosamidase OS=Staphylococcus aureus subsp. aureus OX=46170 GN=QU38_05510 PE=4 SV=1; Bifunctional autolysin OS=Staphylococcus aureus (strain NCTC 8325) OX=93061 GN=atl PE=1 SV=1; Bifunctional autolysin OS=Staphylococcus aureus OX=1280 GN=atl PE=4 SV=1; Mannosyl-glycoprotein endo-beta-N-acetylglucosamidase OS=Staphylococcus aureus OX=1280 GN=DDL17_03265 PE…	S13 (SA_ATCC29213 )
FYLVQDYNSGNK	A0A0D1JMM4	Mannosyl-glycoprotein endo-beta-N-acetylglucosamidase OS=Staphylococcus aureus subsp. aureus OX=46170 GN=QU38_05510 PE=4 SV=1; Bifunctional autolysin OS=Staphylococcus aureus (strain NCTC 8325) OX=93061 GN=atl PE=1 SV=1; Bifunctional autolysin OS=Staphylococcus aureus OX=1280 GN=atl PE=4 SV=1; Mannosyl-glycoprotein endo-beta-N-acetylglucosamidase OS=Staphylococcus aureus OX=1280 GN=DDL17_03265 PE…	S17 (SA_GP17 )
IEEDYTSYFPK	A0A0D1JMM4	Mannosyl-glycoprotein endo-beta-N-acetylglucosamidase OS=Staphylococcus aureus subsp. aureus OX=46170 GN=QU38_05510 PE=4 SV=1; Bifunctional autolysin OS=Staphylococcus aureus (strain NCTC 8325) OX=93061 GN=atl PE=1 SV=1; Bifunctional autolysin OS=Staphylococcus aureus OX=1280 GN=atl PE=4 SV=1; Mannosyl-glycoprotein endo-beta-N-acetylglucosamidase OS=Staphylococcus aureus OX=1280 GN=DDL17_03265 PE…	S1 (SA 41)
IIETAPTDYLSWGVGAVGNPR	A0A0D1JMM4	Mannosyl-glycoprotein endo-beta-N-acetylglucosamidase OS=Staphylococcus aureus subsp. aureus OX=46170 GN=QU38_05510 PE=4 SV=1; Bifunctional autolysin OS=Staphylococcus aureus (strain NCTC 8325) OX=93061 GN=atl PE=1 SV=1; Bifunctional autolysin OS=Staphylococcus aureus OX=1280 GN=atl PE=4 SV=1; Mannosyl-glycoprotein endo-beta-N-acetylglucosamidase OS=Staphylococcus aureus OX=1280 GN=DDL17_03265 PE…	S4 (SA 286)
ISGTQVYQDPAIVQPK	A0A0D1JMM4	Mannosyl-glycoprotein endo-beta-N-acetylglucosamidase OS=Staphylococcus aureus subsp. aureus OX=46170 GN=QU38_05510 PE=4 SV=1; Bifunctional autolysin OS=Staphylococcus aureus (strain NCTC 8325) OX=93061 GN=atl PE=1 SV=1; Bifunctional autolysin OS=Staphylococcus aureus OX=1280 GN=atl PE=4 SV=1; Mannosyl-glycoprotein endo-beta-N-acetylglucosamidase OS=Staphylococcus aureus OX=1280 GN=DDL17_03265 PE…	S4 (SA 286)
LTVSSLNGVAQINAK	A0A0D1JMM4	Mannosyl-glycoprotein endo-beta-N-acetylglucosamidase OS=Staphylococcus aureus subsp. aureus OX=46170 GN=QU38_05510 PE=4 SV=1; Bifunctional autolysin OS=Staphylococcus aureus (strain NCTC 8325) OX=93061 GN=atl PE=1 SV=1; Bifunctional autolysin OS=Staphylococcus aureus OX=1280 GN=atl PE=4 SV=1; Mannosyl-glycoprotein endo-beta-N-acetylglucosamidase OS=Staphylococcus aureus OX=1280 GN=DDL17_03265 PE…	S1 (SA 41)
LYTVPWGTSKQVAGSVSGSGNQTFK	A0A0D1JMM4	Mannosyl-glycoprotein endo-beta-N-acetylglucosamidase OS=Staphylococcus aureus subsp. aureus OX=46170 GN=QU38_05510 PE=4 SV=1; Bifunctional autolysin OS=Staphylococcus aureus (strain NCTC 8325) OX=93061 GN=atl PE=1 SV=1; Bifunctional autolysin OS=Staphylococcus aureus OX=1280 GN=atl PE=4 SV=1; Mannosyl-glycoprotein endo-beta-N-acetylglucosamidase OS=Staphylococcus aureus OX=1280 GN=DDL17_03265 PE…	S1 (SA 41)
NNLKAPKIEEDYTSYFPK	A0A0D1JMM4; Q2FZK7; A0A5S9I419; A0A658BFY3; A0A2S6DAD0; A0A6C1ETU3; A0A2X2JTT2; A0A142G9E8; A0A0H2XIJ3; A0A6B0BU43; A0A0U1MHR7; A0A0U1MJM4; A0A6B5T2J0; A0A0E0VMY3; A0A380DZG7; A0A6B5M7A1; A0A659FQ08; A0A6B1RHD4; A0A6A9GWJ7; A0A5F0HKJ5; A0A6B5TNT0; A0A6B5S214; Q8NX96; A0A142G9E5; A0A6B5SDP8; A7X0T9; A0A659ZZW3; A0A6B5IIU3; A0A142G9F1; A0A6B5I417; A0A6B5K505; Q99V41; A0A6B5ICU2; A0A6B5CGP4; T1Y9F0;…	Mannosyl-glycoprotein endo-beta-N-acetylglucosamidase OS=Staphylococcus aureus subsp. aureus OX=46170 GN=QU38_05510 PE=4 SV=1; Bifunctional autolysin OS=Staphylococcus aureus (strain NCTC 8325) OX=93061 GN=atl PE=1 SV=1; Bifunctional autolysin OS=Staphylococcus aureus OX=1280 GN=atl PE=4 SV=1; Mannosyl-glycoprotein endo-beta-N-acetylglucosamidase OS=Staphylococcus aureus OX=1280 GN=DDL17_03265 PE…	S3 (SA 280)
NNYQNAFVHAFVDGDR	A0A0D1JMM4	Mannosyl-glycoprotein endo-beta-N-acetylglucosamidase OS=Staphylococcus aureus subsp. aureus OX=46170 GN=QU38_05510 PE=4 SV=1; Bifunctional autolysin OS=Staphylococcus aureus (strain NCTC 8325) OX=93061 GN=atl PE=1 SV=1; Bifunctional autolysin OS=Staphylococcus aureus OX=1280 GN=atl PE=4 SV=1; Mannosyl-glycoprotein endo-beta-N-acetylglucosamidase OS=Staphylococcus aureus OX=1280 GN=DDL17_03265 PE…	S13 (SA_ATCC29213 )
QQQIDKSIYLYGSVNGK	A0A0D1JMM4; Q2FZK7; A0A5S9I419; A0A658BFY3; A0A2S6DAD0; A0A6C1ETU3; A0A2X2JTT2; A0A142G9E8; A0A0H2XIJ3; A0A6B0BU43; A0A0U1MHR7; A0A0U1MJM4; A0A6B5T2J0; A0A0E0VMY3; A0A380DZG7; A0A6B5M7A1; A0A380EFW6; A0A659FQ08; A0A6B1RHD4; A0A6A9GWJ7; A0A5F0HKJ5; A0A6B5TNT0; A0A6B5S214; Q8NX96; A0A142G9E5; A0A6B5SDP8; A7X0T9; A0A659ZZW3; A0A6B5IIU3; A0A142G9F1; A0A6B5I417; A0A6B5K505; Q99V41; A0A6B5ICU2; A0A6B5C…	Mannosyl-glycoprotein endo-beta-N-acetylglucosamidase OS=Staphylococcus aureus subsp. aureus OX=46170 GN=QU38_05510 PE=4 SV=1; Bifunctional autolysin OS=Staphylococcus aureus (strain NCTC 8325) OX=93061 GN=atl PE=1 SV=1; Bifunctional autolysin OS=Staphylococcus aureus OX=1280 GN=atl PE=4 SV=1; Mannosyl-glycoprotein endo-beta-N-acetylglucosamidase OS=Staphylococcus aureus OX=1280 GN=DDL17_03265 PE…	S3 (SA 280)
QVAGSVSGSGNQTFK	A0A0D1JMM4; Q2FZK7; A0A5S9I419; A0A658BFY3; A0A6C1ETU3; A0A2X2JTT2; A0A142G9E8; A0A0H2XIJ3; A0A6B0BU43; A0A0U1MHR7; A0A6B5T2J0; A0A380DZG7; A0A6B5M7A1; A0A380EFW6; A0A659FQ08; A0A6B1RHD4; A0A6A9GWJ7; A0A5F0HKJ5; A0A6B5TNT0; A0A6B5S214; Q8NX96; A0A142G9E5; A0A6B5SDP8; A7X0T9; A0A659ZZW3; A0A6B5IIU3; A0A142G9F1; A0A6B5I417; A0A6B5K505; Q99V41; A0A6B5ICU2; A0A6B5CGP4; A0A6B0CUK7; T1Y9F0; Q6GAG0; A0A…	Mannosyl-glycoprotein endo-beta-N-acetylglucosamidase OS=Staphylococcus aureus subsp. aureus OX=46170 GN=QU38_05510 PE=4 SV=1; Bifunctional autolysin OS=Staphylococcus aureus (strain NCTC 8325) OX=93061 GN=atl PE=1 SV=1; Bifunctional autolysin OS=Staphylococcus aureus OX=1280 GN=atl PE=4 SV=1; Mannosyl-glycoprotein endo-beta-N-acetylglucosamidase OS=Staphylococcus aureus OX=1280 GN=DDL17_03265 PE…	S3 (SA 280)
SHNYSYDQLYDLINEK	A0A0D1JMM4; Q2FZK7; A0A5S9I419; A0A658BFY3; A0A2S6DAD0; A0A6C1ETU3; A0A2X2JTT2; A0A142G9E8; A0A0H2XIJ3; A0A6B0BU43; A0A0U1MHR7; A0A0U1MJM4; A0A6B5T2J0; A0A0E0VMY3; A0A380DZG7; A0A6B5M7A1; A0A380EFW6; A0A659FQ08; A0A6B1RHD4; A0A6A9GWJ7; A0A5F0HKJ5; A0A6B5TNT0; A0A6B5S214; Q8NX96; A0A142G9E5; A0A6B5SDP8; A7X0T9; A0A659ZZW3; A0A6B5IIU3; A0A142G9F1; A0A6B5I417; A0A6B5K505; Q99V41; A0A6B5ICU2; A0A6B5C…	Mannosyl-glycoprotein endo-beta-N-acetylglucosamidase OS=Staphylococcus aureus subsp. aureus OX=46170 GN=QU38_05510 PE=4 SV=1; Bifunctional autolysin OS=Staphylococcus aureus (strain NCTC 8325) OX=93061 GN=atl PE=1 SV=1; Bifunctional autolysin OS=Staphylococcus aureus OX=1280 GN=atl PE=4 SV=1; Mannosyl-glycoprotein endo-beta-N-acetylglucosamidase OS=Staphylococcus aureus OX=1280 GN=DDL17_03265 PE…	S3 (SA 280)
SIYLYGSVNGK	A0A0D1JMM4; Q2FZK7; A0A5S9I419; A0A658BFY3; A0A2S6DAD0; A0A6C1ETU3; A0A2X2JTT2; A0A142G9E8; A0A0H2XIJ3; A0A6B0BU43; A0A0U1MHR7; A0A0U1MJM4; A0A6B5T2J0; A0A0E0VMY3; A0A380DZG7; A0A6B5M7A1; A0A380EFW6; A0A659FQ08; A0A6B1RHD4; A0A6A9GWJ7; A0A5F0HKJ5; A0A6B5TNT0; A0A6B5S214; Q8NX96; A0A142G9E5; A0A6B5SDP8; A7X0T9; A0A659ZZW3; A0A6B5IIU3; A0A142G9F1; A0A6B5I417; A0A6B5K505; Q99V41; A0A6B5ICU2; A0A6B5C…	Mannosyl-glycoprotein endo-beta-N-acetylglucosamidase OS=Staphylococcus aureus subsp. aureus OX=46170 GN=QU38_05510 PE=4 SV=1; Bifunctional autolysin OS=Staphylococcus aureus (strain NCTC 8325) OX=93061 GN=atl PE=1 SV=1; Bifunctional autolysin OS=Staphylococcus aureus OX=1280 GN=atl PE=4 SV=1; Mannosyl-glycoprotein endo-beta-N-acetylglucosamidase OS=Staphylococcus aureus OX=1280 GN=DDL17_03265 PE…	S3 (SA 280)
TAPTDYLSWGVGAVGNPR	A0A0D1JMM4	Mannosyl-glycoprotein endo-beta-N-acetylglucosamidase OS=Staphylococcus aureus subsp. aureus OX=46170 GN=QU38_05510 PE=4 SV=1; Bifunctional autolysin OS=Staphylococcus aureus (strain NCTC 8325) OX=93061 GN=atl PE=1 SV=1; Bifunctional autolysin OS=Staphylococcus aureus OX=1280 GN=atl PE=4 SV=1; Mannosyl-glycoprotein endo-beta-N-acetylglucosamidase OS=Staphylococcus aureus OX=1280 GN=DDL17_03265 PE…	S11 (SA 894)
TATLGNQKFYLVQDYNSGNK	A0A0D1JMM4	Mannosyl-glycoprotein endo-beta-N-acetylglucosamidase OS=Staphylococcus aureus subsp. aureus OX=46170 GN=QU38_05510 PE=4 SV=1; Bifunctional autolysin OS=Staphylococcus aureus (strain NCTC 8325) OX=93061 GN=atl PE=1 SV=1; Bifunctional autolysin OS=Staphylococcus aureus OX=1280 GN=atl PE=4 SV=1; Mannosyl-glycoprotein endo-beta-N-acetylglucosamidase OS=Staphylococcus aureus OX=1280 GN=DDL17_03265 PE…	S4 (SA 286)
TNTNVTNAGYSLVDDEDDNSENQINPELIK	A0A0D1JMM4	Mannosyl-glycoprotein endo-beta-N-acetylglucosamidase OS=Staphylococcus aureus subsp. aureus OX=46170 GN=QU38_05510 PE=4 SV=1; Bifunctional autolysin OS=Staphylococcus aureus (strain NCTC 8325) OX=93061 GN=atl PE=1 SV=1; Bifunctional autolysin OS=Staphylococcus aureus OX=1280 GN=GZ067_04890 PE=4 SV=1; N-acetylmuramoyl-L-alanine amidase OS=Staphylococcus aureus OX=1280 GN=atl PE=4 SV=1; Autolysin …	S4 (SA 286)
DYNSPTLIGWVK	A0A0D1JMM4	Mannosyl-glycoprotein endo-beta-N-acetylglucosamidase OS=Staphylococcus aureus subsp. aureus OX=46170 GN=QU38_05510 PE=4 SV=1; Bifunctional autolysin OS=Staphylococcus aureus (strain NCTC 8325) OX=93061 GN=atl PE=1 SV=1; Mannosyl-glycoprotein endo-beta-N-acetylglucosamidase OS=Staphylococcus aureus OX=1280 GN=DDL17_03265 PE=4 SV=1; Mannosyl-glycoprotein endo-beta-N-acetylglucosamidase OS=Staphylo…	S1 (SA 41)
EASLGGNKFYLVKDYNSPTLIGWVK	A0A0D1JMM4; Q2FZK7; A0A658BFY3; A0A2S6DAD0; A0A5C8X7D8; A0A6C1ETU3; A0A142G9E8; A0A0H2XIJ3; A0A6B0BU43; A0A0U1MHR7; A0A0U1MJM4; A0A6B5T2J0; A0A0E0VMY3; A0A380DZG7; A0A6B5M7A1; A0A380EFW6; A0A659FQ08; A0A6B1RHD4; A0A6A9GWJ7; A0A5F0HKJ5; A0A6B5TNT0; A0A6B5S214; Q8NX96; A0A142G9E5; A0A6B5SDP8; A7X0T9; A0A659ZZW3; A0A6B5IIU3; A0A142G9F1; A0A6B5I417; A0A6B5K505; Q99V41; A0A6B5ICU2; A0A6B5CGP4; A0A6B0C…	Mannosyl-glycoprotein endo-beta-N-acetylglucosamidase OS=Staphylococcus aureus subsp. aureus OX=46170 GN=QU38_05510 PE=4 SV=1; Bifunctional autolysin OS=Staphylococcus aureus (strain NCTC 8325) OX=93061 GN=atl PE=1 SV=1; Mannosyl-glycoprotein endo-beta-N-acetylglucosamidase OS=Staphylococcus aureus OX=1280 GN=DDL17_03265 PE=4 SV=1; Mannosyl-glycoprotein endo-beta-N-acetylglucosamidase OS=Staphylo…	S3 (SA 280)
FYLVKDYNSPTLIGWVK	A0A0D1JMM4	Mannosyl-glycoprotein endo-beta-N-acetylglucosamidase OS=Staphylococcus aureus subsp. aureus OX=46170 GN=QU38_05510 PE=4 SV=1; Bifunctional autolysin OS=Staphylococcus aureus (strain NCTC 8325) OX=93061 GN=atl PE=1 SV=1; Mannosyl-glycoprotein endo-beta-N-acetylglucosamidase OS=Staphylococcus aureus OX=1280 GN=DDL17_03265 PE=4 SV=1; Mannosyl-glycoprotein endo-beta-N-acetylglucosamidase OS=Staphylo…	S4 (SA 286)
QQQIDKSIYLYGTVNGK	A0A0D1JMM4; A0A5S9I419; A0A2S6DAD0; A0A142G9E8; A0A0U1MHR7; A0A0U1MJM4; A0A6B5T2J0; A0A0E0VMY3; A0A380DZG7; A0A659FQ08; A0A6B1RHD4; A0A6A9GWJ7; A0A5F0HKJ5; A0A6B5TNT0; A0A6B5SDP8; A0A6B5I417; A0A6B0CUK7; A0A380DNI7; A0A658X7A9; A0A6B5JTR0; A0A6B5C758; A0A6B5J1S8; A0A6B5DT26; A0A0Z0L4D9; A0A142G9F0; A0A5C8X4X1; A0A0E1X6S7; A0A2X2JZR5; A0A6B5HNY2; A0A6B8R8G4; A0A6B5EC67; A0A659I9Y3	Mannosyl-glycoprotein endo-beta-N-acetylglucosamidase OS=Staphylococcus aureus subsp. aureus OX=46170 GN=QU38_05510 PE=4 SV=1; Bifunctional autolysin OS=Staphylococcus aureus OX=1280 GN=atl PE=4 SV=1; Mannosyl-glycoprotein endo-beta-N-acetylglucosamidase OS=Staphylococcus aureus OX=1280 GN=C7P97_09140 PE=4 SV=1; N-acetylmuramoyl-L-alanine amidase OS=Staphylococcus aureus OX=1280 GN=atl PE=4 SV=1;…	S3 (SA 280)
YKPQVNSSINDYIR	A0A0D1JMM4	Mannosyl-glycoprotein endo-beta-N-acetylglucosamidase OS=Staphylococcus aureus subsp. aureus OX=46170 GN=QU38_05510 PE=4 SV=1; Bifunctional autolysin OS=Staphylococcus aureus OX=1280 GN=atl PE=4 SV=1; Mannosyl-glycoprotein endo-beta-N-acetylglucosamidase OS=Staphylococcus aureus OX=1280 GN=DDL17_03265 PE=4 SV=1; Mannosyl-glycoprotein endo-beta-N-acetylglucosamidase OS=Staphylococcus aureus OX=128…	S1 (SA 41)
TYFVFPENKK	A0A0U1MRG8	MAP domain-containing protein OS=Staphylococcus aureus OX=1280 GN=BN1321_380043 PE=4 SV=1; MAP domain-containing protein OS=Staphylococcus aureus OX=1280 GN=GJH15_06505 PE=4 SV=1; MAP domain-containing protein OS=Staphylococcus aureus OX=1280 GN=G0W13_09430 PE=4 SV=1; Truncated cell surface protein map-w OS=Staphylococcus aureus OX=1280 GN=map-w PE=4 SV=1; MAP domain-containing protein (Fragment)…	S4 (SA 286)
HTVPYTISVDGITALHR	A0A0U1MRG8	MAP domain-containing protein OS=Staphylococcus aureus OX=1280 GN=BN1321_380043 PE=4 SV=1; Surface protein, putative OS=Staphylococcus aureus (strain COL) OX=93062 GN=SACOL2197 PE=4 SV=1; MAP domain-containing protein OS=Staphylococcus aureus OX=1280 GN=GJH15_06505 PE=4 SV=1; MAP domain-containing protein OS=Staphylococcus aureus OX=1280 GN=G0W13_09430 PE=4 SV=1; MAP domain-containing protein (Fr…	S17 (SA_GP17 )
VLYQEIDSK	A0A0U1MRG8	MAP domain-containing protein OS=Staphylococcus aureus OX=1280 GN=BN1321_380043 PE=4 SV=1; Surface protein, putative OS=Staphylococcus aureus (strain COL) OX=93062 GN=SACOL2197 PE=4 SV=1; MAP domain-containing protein OS=Staphylococcus aureus OX=1280 GN=GJH15_06505 PE=4 SV=1; MAP domain-containing protein OS=Staphylococcus aureus OX=1280 GN=G0W13_09430 PE=4 SV=1; Truncated cell surface protein ma…	S9 (SA 700)
EDVKRYGLNITEFAV	A0A6B5GAQ2	MarR family transcriptional regulator OS=Staphylococcus aureus OX=1280 GN=G0W85_12785 PE=4 SV=1; MarR family transcriptional regulator OS=Staphylococcus aureus OX=1280 GN=GAY51_13920 PE=4 SV=1; Transcriptional regulator, MarR family protein OS=Staphylococcus aureus subsp. aureus CN1 OX=1193576 GN=SAKOR_02509 PE=4 SV=1; MarR family transcriptional regulator (Fragment) OS=Staphylococcus aureus OX=1…	S12 (SA SA_ATCC9144 )
VLNFGSGHAWGMIGLEVETQELGTLILASDAIYTAESM[147.04]GD	A0A2T4RVF6; A0A657XMI2; A0A033UBX1	MBL fold hydrolase OS=Staphylococcus sciuri OX=1296 GN=BU007_02885 PE=4 SV=1; MBL fold metallo-hydrolase OS=Staphylococcus sciuri subsp. carnaticus OX=147468 GN=CD114_03055 PE=4 SV=1; Lactamase_B domain-containing protein OS=Staphylococcus aureus C0673 OX=1413510 GN=V070_02505 PE=4 SV=1	S3 (SA 280)
QYGITPGYIWEINTEK	A0A2T4QUQ0	Metal ABC transporter substrate-binding protein OS=Staphylococcus simulans OX=1286 GN=BU038_05375 PE=3 SV=1; ABC transporter, substrate-binding protein, putative OS=Staphylococcus aureus (strain NCTC 8325) OX=93061 GN=SAOUHSC_00634 PE=3 SV=1; ABC transporter substrate-binding protein OS=Staphylococcus aureus OX=1280 GN=psaA PE=3 SV=1; MW0593 protein OS=Staphylococcus aureus (strain MW2) OX=196620…	S4 (SA 286)
TDAQHGHGEILNMTGHVHGMILKHSEEPTLYLA	A0A0U1MRY1	Metallo-beta-lactamase superfamily protein OS=Staphylococcus aureus OX=1280 GN=SAMEA2445518_02027 PE=4 SV=1	S2 (SA 92)
M[147.04]KISYLMQQSQL	A0A658A216	Methionine ABC transporter ATP-binding protein OS=Staphylococcus haemolyticus OX=1283 GN=BUZ28_01350 PE=4 SV=1; Methionine ABC transporter ATP-binding protein OS=Staphylococcus haemolyticus OX=1283 GN=BUZ41_02545 PE=4 SV=1; Methionine ABC transporter ATP-binding protein OS=Staphylococcus aureus OX=1280 GN=BSZ10_08795 PE=4 SV=1	S15 (SA_CA19 )
QRNLM[147.04]IAVM[147.04]M[147.04]IGAFIGVLNQTLITTILPEVMKDFAISSSTAQ	F8WKJ8	MFS domain-containing protein OS=Staphylococcus aureus OX=1280 PE=3 SV=1	S9 (SA 700)
FKNPTTKNLEGFNEEIHK	A0A6B5JLU2	MFS transporter OS=Staphylococcus aureus OX=1280 GN=G0V59_01750 PE=4 SV=1	S9 (SA 700)
GMAMGM[147.04]FGLVIGFAPAIGPTAAG	A0A5S9C514	MFS transporter OS=Staphylococcus aureus OX=1280 GN=TMSFP482_00370 PE=3 SV=1; DHA2 family efflux MFS transporter permease subunit OS=Staphylococcus aureus OX=1280 GN=emrB_2 PE=3 SV=1; Putative transporter protein OS=Staphylococcus aureus OX=1280 PE=3 SV=1; DHA2 family efflux MFS transporter permease subunit OS=Staphylococcus aureus OX=1280 GN=G0Y89_08005 PE=4 SV=1; DHA2 family efflux MFS transpor…	S9 (SA 700)
LIM[147.04]VIC[160.03]VMFMINK	A0A2T4RRH5	MFS transporter OS=Staphylococcus sciuri OX=1296 GN=BUZ90_10445 PE=4 SV=1; MFS transporter OS=Staphylococcus sciuri OX=1296 GN=BU007_00390 PE=4 SV=1; Uncharacterized protein OS=Staphylococcus aureus C0673 OX=1413510 GN=V070_01394 PE=4 SV=1	S10 (SA 844)
GNIIGGKLADWNLNK	A0A657XMW7	MFS transporter OS=Staphylococcus sciuri subsp. carnaticus OX=147468 GN=CD114_11690 PE=4 SV=1; MFS domain-containing protein OS=Staphylococcus aureus C0673 OX=1413510 GN=V070_01950 PE=4 SV=1; MFS transporter OS=Staphylococcus sciuri OX=1296 GN=BU007_12590 PE=4 SV=1	S4 (SA 286)
KLADAVK	A0A2S6D9Q4	Molecular chaperone GroEL (Fragment) OS=Staphylococcus aureus OX=1280 GN=groEL PE=4 SV=1; Uncharacterized protein OS=Staphylococcus devriesei OX=586733 GN=BUY46_10060 PE=4 SV=1; NAD-dependent succinate-semialdehyde dehydrogenase OS=Enterobacter sp. HN503E2II OX=2041079 GN=gabD PE=3 SV=1	S2 (SA 92)
YKLDKDSVILLEQIR	A0A341EPC4	mRNA interferase OS=Staphylococcus capitis subsp. capitis OX=72758 GN=CD038_11645 PE=3 SV=1; Programmed cell death toxin YdcE OS=Staphylococcus aureus OX=1280 GN=ydcE_2 PE=4 SV=1; mRNA interferase OS=Staphylococcus gallinarum OX=1293 GN=BUZ14_12425 PE=3 SV=1; mRNA interferase OS=Staphylococcus succinus OX=61015 GN=BU057_03600 PE=3 SV=1; mRNA interferase OS=Staphylococcus warneri OX=1292 GN=BU085_…	S2 (SA 92)
TTLTVVDADNSK	A0A658BG95	MSCRAMM family adhesin SdrD OS=Staphylococcus aureus OX=1280 GN=sdrD PE=4 SV=1; YSIRK-type signal peptide-containing protein (Fragment) OS=Staphylococcus aureus OX=1280 GN=G0Z49_13555 PE=4 SV=1; MSCRAMM family adhesin SdrD OS=Staphylococcus aureus OX=1280 GN=sdrD PE=4 SV=1; YSIRK-type signal peptide-containing protein OS=Staphylococcus aureus OX=1280 GN=G0Y59_09105 PE=4 SV=1; YSIRK-type signal pe…	S4 (SA 286)
MIAIEHRLP	A0A4U0CJZ4	Multidrug ABC transporter ATP-binding protein (Fragment) OS=Staphylococcus aureus subsp. aureus OX=46170 GN=FAF17_12755 PE=4 SV=1	S20 (SA_U17 )
LDFKDGVSEP	A0A658A1U4	Multidrug transporter OS=Staphylococcus haemolyticus OX=1283 GN=BUZ28_00400 PE=3 SV=1; Multidrug transporter OS=Staphylococcus aureus OX=1280 GN=BSZ10_00040 PE=3 SV=1; Multidrug transporter OS=Staphylococcus devriesei OX=586733 GN=BUY45_03585 PE=3 SV=1; AcrB/AcrD/AcrF family protein OS=Staphylococcus devriesei OX=586733 GN=swrC PE=3 SV=1; Multidrug transporter OS=Staphylococcus devriesei OX=58673…	S20 (SA_U17 )
SEPNDLFFII	A0A6B5T5R4	MurR/RpiR family transcriptional regulator OS=Staphylococcus aureus OX=1280 GN=G0Z16_01945 PE=4 SV=1; MurR/RpiR family transcriptional regulator OS=Staphylococcus aureus OX=1280 GN=C7P97_06575 PE=4 SV=1; Transcriptional regulator, RpiR family protein OS=Staphylococcus aureus subsp. aureus CN1 OX=1193576 GN=SAKOR_02293 PE=4 SV=1; Transcriptional regulator, RpiR family OS=Staphylococcus aureus subs…	S6 (SA 587)
SPEQVESFLAETFK	A0A0H3JV76	MW0784 protein OS=Staphylococcus aureus (strain MW2) OX=196620 GN=MW0784 PE=4 SV=1; Putative thioredoxin OS=Staphylococcus aureus (strain USA300) OX=367830 GN=SAUSA300_0789 PE=4 SV=1; Thiol reductase thioredoxin OS=Staphylococcus aureus OX=1280 GN=DQV53_04700 PE=4 SV=1; Thiol reductase thioredoxin OS=Staphylococcus aureus OX=1280 GN=TMSFP482_07670 PE=4 SV=1; SA0758 protein OS=Staphylococcus aureu…	S11 (SA 894)
LIYM[147.04]GAGTSGRLGVLDAAEC[160.03]VPTFGVTP	A0A3A0HX75	N-acetylmuramic acid 6-phosphate etherase OS=Staphylococcus fleurettii OX=150056 GN=murQ PE=3 SV=1; N-acetylmuramic acid 6-phosphate etherase OS=Staphylococcus sciuri subsp. carnaticus OX=147468 GN=murQ PE=3 SV=1; N-acetylmuramic acid 6-phosphate etherase OS=Staphylococcus aureus C0673 OX=1413510 GN=murQ PE=3 SV=1; N-acetylmuramic acid 6-phosphate etherase OS=Staphylococcus sciuri OX=1296 GN=murQ…	S20 (SA_U17 )
AYLAEPVAPK	A0A142G9E8; A0A6B1RHD4; A0A6A9GWJ7; A0A142G9E5; A0A2T4RNV1; A0A142G9F0	N-acetylmuramoyl-L-alanine amidase OS=Staphylococcus aureus OX=1280 GN=atl PE=4 SV=1; Mannosyl-glycoprotein endo-beta-N-acetylglucosamidase OS=Staphylococcus aureus OX=1280 GN=GC242_05525 PE=4 SV=1; Mannosyl-glycoprotein endo-beta-N-acetylglucosamidase OS=Staphylococcus aureus OX=1280 GN=GAY51_11220 PE=4 SV=1; N-acetylmuramoyl-L-alanine amidase OS=Staphylococcus aureus OX=1280 GN=atl PE=4 SV=1; M…	S3 (SA 280)
KSLNGLSSNLIFPNQVLK	A0A657ZX15	N-acetylmuramoyl-L-alanine amidase OS=Staphylococcus haemolyticus OX=1283 GN=BUZ28_10170 PE=4 SV=1; LysM peptidoglycan-binding domain-containing protein OS=Staphylococcus petrasii subsp. croceilyticus OX=319942 GN=CD128_08265 PE=4 SV=1; Autolysin (N-acetylmuramoyl-L-alanine amidase) OS=Staphylococcus devriesei OX=586733 GN=sle1_2 PE=4 SV=1; N-acetylmuramoyl-L-alanine amidase OS=Staphylococcus hae…	S20 (SA_U17 )
ATSLFETDPSISNNDDSGQFNVVDSKDTR	A0A658X7B3	N-acetylmuramoyl-L-alanine amidase, family 4 OS=Staphylococcus aureus OX=1280 GN=SAMEA1469856_02040 PE=4 SV=1; Amidase domain-containing protein (Fragment) OS=Staphylococcus aureus OX=1280 GN=FVP29_00200 PE=4 SV=1; N-acetylmuramidase OS=Staphylococcus aureus subsp. aureus CN1 OX=1193576 GN=SAKOR_02645 PE=4 SV=1; Amidase domain-containing protein OS=Staphylococcus aureus OX=1280 GN=D7S40_05165 PE=…	S12 (SA SA_ATCC9144 )
TINAAAAEELSYITGK	A0A658X7B3	N-acetylmuramoyl-L-alanine amidase, family 4 OS=Staphylococcus aureus OX=1280 GN=SAMEA1469856_02040 PE=4 SV=1; Amidase domain-containing protein OS=Staphylococcus aureus OX=1280 GN=BN1321_430023 PE=4 SV=1; Amidase domain-containing protein (Fragment) OS=Staphylococcus aureus OX=1280 GN=FVP29_00200 PE=4 SV=1; N-acetylmuramidase OS=Staphylococcus aureus subsp. aureus CN1 OX=1193576 GN=SAKOR_02645 P…	S12 (SA SA_ATCC9144 )
DSALDSILDQYSEDAKK	A0A658X7B3	N-acetylmuramoyl-L-alanine amidase, family 4 OS=Staphylococcus aureus OX=1280 GN=SAMEA1469856_02040 PE=4 SV=1; Amidase domain-containing protein OS=Staphylococcus aureus OX=1280 GN=BN1321_430023 PE=4 SV=1; N-acetylmuramidase OS=Staphylococcus aureus subsp. aureus CN1 OX=1193576 GN=SAKOR_02645 PE=4 SV=1; Amidase domain-containing protein OS=Staphylococcus aureus OX=1280 GN=D7S40_05165 PE=4 SV=1; A…	S18 (SA_OV8 )
[42.01]MGVLKM[147.04]DFLEDLYK	A0A0U1MSR7	Oligoendopeptidase F OS=Staphylococcus aureus OX=1280 GN=BN1321_410004 PE=4 SV=1	S16 (SA_GP2 )
ALDIDIVPPAQADGK	A0A6B5KXY6	Organic hydroperoxide resistance protein (Fragment) OS=Staphylococcus aureus OX=1280 GN=G0X68_13670 PE=4 SV=1; Organic hydroperoxide resistance protein OS=Staphylococcus aureus OX=1280 GN=NCTC7878_00566 PE=4 SV=1; Organic hydroperoxide resistance protein OS=Staphylococcus aureus OX=1280 GN=NCTC10702_01341 PE=4 SV=1; Peroxiredoxin OS=Staphylococcus aureus subsp. aureus OX=46170 GN=QU38_11090 PE=4 …	S4 (SA 286)
[42.01]DYFVPDTELPPL	A0A3S5X622	Panton-Valentine leukocidin (Fragment) OS=Staphylococcus aureus OX=1280 GN=pvl PE=4 SV=1	S12 (SA SA_ATCC9144 )
AKDMDNAMMVVQNPK	A0A6B5HNG7	Penicillin-binding protein 2 OS=Staphylococcus aureus OX=1280 GN=G0Y07_03380 PE=4 SV=1; Penicillin-binding protein 2 OS=Staphylococcus aureus OX=1280 GN=G0Y22_03655 PE=4 SV=1; Penicillin-binding protein 3 OS=Staphylococcus aureus (strain COL) OX=93062 GN=pbp3 PE=4 SV=1; Penicillin-binding protein 2 OS=Staphylococcus aureus OX=1280 GN=G0Y65_07230 PE=4 SV=1; Cell division protein FtsI [Peptidoglyca…	S6 (SA 587)
RDYNGANISGIASASYSLFGIPPK	A0A6B5AHT1	Penicillin-binding protein OS=Staphylococcus aureus OX=1280 GN=G0U86_06085 PE=4 SV=1; Transglycosylase (Fragment) OS=Staphylococcus aureus OX=1280 GN=GO793_03760 PE=4 SV=1; Transglycosylase OS=Staphylococcus aureus subsp. aureus OX=46170 GN=QU38_08280 PE=3 SV=1; Penicillin-binding protein OS=Staphylococcus aureus OX=1280 GN=G0W85_02255 PE=4 SV=1; Probable transglycosylase OS=Staphylococcus aureus…	S4 (SA 286)
ASASYSLFGVPPK	A0A6B5HEQ7	Penicillin-binding protein OS=Staphylococcus aureus OX=1280 GN=G0X90_05520 PE=4 SV=1; Transglycosylase OS=Staphylococcus aureus subsp. aureus MN8 OX=548470 GN=HMPREF0769_11961 PE=3 SV=1	S18 (SA_OV8 )
VDGANPYFVSFM[147.04]GYAPAKDPEVVVYAGMSLAQKR	A0A657XJL1	Penicillin-binding protein OS=Staphylococcus sciuri subsp. carnaticus OX=147468 GN=CD114_07775 PE=4 SV=1; Penicillin-binding protein OS=Staphylococcus sciuri OX=1296 GN=BUZ90_03245 PE=4 SV=1; Penicillin-binding protein OS=Staphylococcus fleurettii OX=150056 GN=BUY93_10120 PE=4 SV=1; Penicillin-binding protein OS=Staphylococcus sciuri OX=1296 GN=BU007_11030 PE=4 SV=1; Uncharacterized protein OS=St…	S6 (SA 587)
TNESDVPDVVNMSTQKATDA	A0A657XJL1	Penicillin-binding protein OS=Staphylococcus sciuri subsp. carnaticus OX=147468 GN=CD114_07775 PE=4 SV=1; Uncharacterized protein OS=Staphylococcus aureus C0673 OX=1413510 GN=V070_00115 PE=4 SV=1	S11 (SA 894)
GISFENSNGEWAYKV	A0A6B5AV57	PepSY domain-containing protein OS=Staphylococcus aureus OX=1280 GN=G0W76_12155 PE=4 SV=1; Peptidase OS=Staphylococcus aureus subsp. aureus OX=46170 GN=E5491_01960 PE=4 SV=1; Peptidase OS=Staphylococcus aureus OX=1280 GN=E3K14_01885 PE=4 SV=1; Lipoprotein OS=Staphylococcus aureus OX=1280 GN=ERS140147_02612 PE=4 SV=1; Putative exported protein OS=Staphylococcus aureus subsp. aureus 71193 OX=115508…	S1 (SA 41)
STESNTNQDTNTTKDVIA	A0A6B5AV57	PepSY domain-containing protein OS=Staphylococcus aureus OX=1280 GN=G0W76_12155 PE=4 SV=1; Peptidase OS=Staphylococcus aureus subsp. aureus OX=46170 GN=E5491_01960 PE=4 SV=1; Peptidase OS=Staphylococcus aureus OX=1280 GN=E3K14_01885 PE=4 SV=1; Lipoprotein OS=Staphylococcus aureus OX=1280 GN=ERS140147_02612 PE=4 SV=1; Peptidase OS=Staphylococcus aureus OX=1280 GN=GO805_10570 PE=4 SV=1; Lipoprotein…	S19 (SA_PE1 )
TISASQASSYNFIH	A0A0D1GBW0	Peptidase C51 domain-containing protein OS=Staphylococcus aureus subsp. aureus OX=46170 GN=QU38_05270 PE=4 SV=1; CHAP domain-containing protein OS=Staphylococcus schweitzeri OX=1654388 GN=ssaA2_3 PE=4 SV=1; Secretory antigen OS=Staphylococcus aureus OX=1280 GN=ssaA2_5 PE=4 SV=1; CHAP domain-containing protein OS=Staphylococcus aureus OX=1280 GN=G0X69_10630 PE=4 SV=1; Secretory antigen SsaA OS=Sta…	S18 (SA_OV8 )
HAEQVGEEVIDDDFGFGSTDTGNVSHIVPTIHPHIKIGP	A0A657XR81	Peptidase M20 domain-containing protein 2 OS=Staphylococcus sciuri subsp. carnaticus OX=147468 GN=CD114_01585 PE=3 SV=1; Peptidase M20 domain-containing protein 2 OS=Staphylococcus sciuri OX=1296 GN=BU007_04465 PE=3 SV=1; Peptidase M20 domain-containing protein 2 OS=Staphylococcus aureus C0673 OX=1413510 GN=V070_02110 PE=3 SV=1	S9 (SA 700)
STELTVNNKVLSRYIHN	A0A033UXI4	Peptidase_M78 domain-containing protein OS=Staphylococcus aureus C0673 OX=1413510 GN=V070_01236 PE=4 SV=1	S10 (SA 844)
ALIWQQFDYNNSR	A0A6B5JMG8	Peptide ABC transporter substrate-binding protein OS=Staphylococcus aureus OX=1280 GN=G0V59_01365 PE=4 SV=1; Peptide ABC transporter substrate-binding protein OS=Staphylococcus aureus OX=1280 GN=TMSFP482_01560 PE=4 SV=1; Peptide ABC transporter substrate-binding protein OS=Staphylococcus aureus OX=1280 GN=G0V76_02700 PE=4 SV=1; Peptide ABC transporter substrate-binding protein OS=Staphylococcus a…	S2 (SA 92)
QAVVNAIDQDQFIK	A0A6B5JMG8	Peptide ABC transporter substrate-binding protein OS=Staphylococcus aureus OX=1280 GN=G0V59_01365 PE=4 SV=1; Peptide ABC transporter substrate-binding protein OS=Staphylococcus aureus OX=1280 GN=TMSFP482_01560 PE=4 SV=1; Peptide ABC transporter substrate-binding protein OS=Staphylococcus aureus OX=1280 GN=GO974_01600 PE=4 SV=1; Peptide ABC transporter substrate-binding protein OS=Staphylococcus a…	S2 (SA 92)
EYDSKINDAGDKL	A0A657XI50	Peptide ABC transporter substrate-binding protein OS=Staphylococcus sciuri subsp. carnaticus OX=147468 GN=CD114_12060 PE=4 SV=1; SBP_bac_5 domain-containing protein OS=Staphylococcus aureus C0673 OX=1413510 GN=V070_01094 PE=4 SV=1; Peptide ABC transporter substrate-binding protein OS=Staphylococcus sciuri OX=1296 GN=BU007_06420 PE=4 SV=1	S9 (SA 700)
TEDNYTLTKNKEYWD	A0A657XI50	Peptide ABC transporter substrate-binding protein OS=Staphylococcus sciuri subsp. carnaticus OX=147468 GN=CD114_12060 PE=4 SV=1; SBP_bac_5 domain-containing protein OS=Staphylococcus aureus C0673 OX=1413510 GN=V070_01094 PE=4 SV=1; Peptide ABC transporter substrate-binding protein OS=Staphylococcus fleurettii OX=150056 GN=BUY93_02265 PE=4 SV=1; Peptide ABC transporter substrate-binding protein OS…	S10 (SA 844)
VLQVAEDNGEYH	A0A6B1RLS5	Peptidoglycan DD-metalloendopeptidase family protein OS=Staphylococcus aureus OX=1280 GN=GC242_06125 PE=4 SV=1	S5 (SA 507)
NKFSVETLAGVLE	A0A380DTT6	Phenazine biosynthesis, PhzF family protein OS=Staphylococcus aureus OX=1280 GN=yddE PE=4 SV=1	S20 (SA_U17 )
IVENGVGLLGK	A0A0D1JWQ8	Phenol soluble modulin OS=Staphylococcus aureus subsp. aureus OX=46170 GN=QU38_12200 PE=4 SV=1; Antibacterial protein 3 OS=Staphylococcus aureus subsp. aureus 71193 OX=1155084 GN=ST398NM01_1170 PE=4 SV=1; Phenol-soluble modulin beta 1 OS=Staphylococcus aureus (strain Newman) OX=426430 GN=NWMN_1084 PE=4 SV=1; Beta-class phenol-soluble modulin OS=Staphylococcus aureus OX=1280 GN=G0W92_10380 PE=4 SV…	S19 (SA_PE1 )
IVSIVENGVGLLGK	A0A0D1JWQ8	Phenol soluble modulin OS=Staphylococcus aureus subsp. aureus OX=46170 GN=QU38_12200 PE=4 SV=1; Antibacterial protein 3 OS=Staphylococcus aureus subsp. aureus 71193 OX=1155084 GN=ST398NM01_1170 PE=4 SV=1; Phenol-soluble modulin beta 1 OS=Staphylococcus aureus (strain Newman) OX=426430 GN=NWMN_1084 PE=4 SV=1; Beta-class phenol-soluble modulin OS=Staphylococcus aureus OX=1280 GN=G0W92_10380 PE=4 SV…	S1 (SA 41)
VSIVENGVGLLGK	A0A0D1JWQ8	Phenol soluble modulin OS=Staphylococcus aureus subsp. aureus OX=46170 GN=QU38_12200 PE=4 SV=1; Antibacterial protein 3 OS=Staphylococcus aureus subsp. aureus 71193 OX=1155084 GN=ST398NM01_1170 PE=4 SV=1; Phenol-soluble modulin beta 1 OS=Staphylococcus aureus (strain Newman) OX=426430 GN=NWMN_1084 PE=4 SV=1; Beta-class phenol-soluble modulin OS=Staphylococcus aureus OX=1280 GN=G0W92_10380 PE=4 SV…	S1 (SA 41)
GIIKVIK	P0C7Y6	Phenol-soluble modulin alpha 1 peptide OS=Staphylococcus aureus (strain Mu50 / ATCC 700699) OX=158878 GN=psmA1 PE=3 SV=1	S2 (SA 92)
IKSLIEQFTGK	P0C7Y6	Phenol-soluble modulin alpha 1 peptide OS=Staphylococcus aureus (strain Mu50 / ATCC 700699) OX=158878 GN=psmA1 PE=3 SV=1	S2 (SA 92)
KSLIEQFTGK	P0C7Y6	Phenol-soluble modulin alpha 1 peptide OS=Staphylococcus aureus (strain Mu50 / ATCC 700699) OX=158878 GN=psmA1 PE=3 SV=1	S2 (SA 92)
LIEQFTGK	P0C7Y6	Phenol-soluble modulin alpha 1 peptide OS=Staphylococcus aureus (strain Mu50 / ATCC 700699) OX=158878 GN=psmA1 PE=3 SV=1	S4 (SA 286)
SLIEQFTGK	P0C7Y6	Phenol-soluble modulin alpha 1 peptide OS=Staphylococcus aureus (strain Mu50 / ATCC 700699) OX=158878 GN=psmA1 PE=3 SV=1	S1 (SA 41)
VIKSLIEQFTGK	P0C7Y6	Phenol-soluble modulin alpha 1 peptide OS=Staphylococcus aureus (strain Mu50 / ATCC 700699) OX=158878 GN=psmA1 PE=3 SV=1	S1 (SA 41)
FIKGLIEKF	A8Z0V0	Phenol-soluble modulin alpha 2 peptide OS=Staphylococcus aureus (strain USA300 / TCH1516) OX=451516 GN=psmA2 PE=3 SV=1	S4 (SA 286)
FIKGLIEKFTGK	A8Z0V0	Phenol-soluble modulin alpha 2 peptide OS=Staphylococcus aureus (strain USA300 / TCH1516) OX=451516 GN=psmA2 PE=3 SV=1	S2 (SA 92)
GLIEKFTGK	A8Z0V0	Phenol-soluble modulin alpha 2 peptide OS=Staphylococcus aureus (strain USA300 / TCH1516) OX=451516 GN=psmA2 PE=3 SV=1	S1 (SA 41)
IEKFTGK	A8Z0V0	Phenol-soluble modulin alpha 2 peptide OS=Staphylococcus aureus (strain USA300 / TCH1516) OX=451516 GN=psmA2 PE=3 SV=1	S2 (SA 92)
MGIIAGIIK	A8Z0V0; P0C7Y6	Phenol-soluble modulin alpha 2 peptide OS=Staphylococcus aureus (strain USA300 / TCH1516) OX=451516 GN=psmA2 PE=3 SV=1; Phenol-soluble modulin alpha 1 peptide OS=Staphylococcus aureus (strain Mu50 / ATCC 700699) OX=158878 GN=psmA1 PE=3 SV=1	S3 (SA 280)
DLLGKFLGNN	A0A2I7Y8A6	Phenol-soluble modulin alpha 3 peptide OS=Staphylococcus aureus OX=1280 GN=BTN44_10560 PE=4 SV=1; Phenol-soluble modulin PSM-alpha-3 OS=Staphylococcus aureus subsp. aureus OX=46170 GN=FAF17_11865 PE=4 SV=1; Phenol-soluble modulin alpha 3 peptide OS=Staphylococcus aureus (strain Mu50 / ATCC 700699) OX=158878 GN=psmA3 PE=3 SV=1	S6 (SA 587)
VGTIIKIIK	A9JX08	Phenol-soluble modulin alpha 4 peptide OS=Staphylococcus aureus (strain MW2) OX=196620 GN=psmA4 PE=1 SV=1	S4 (SA 286)
AIIDIFAK	A0A659I5S3	Phenol-soluble modulin PSM-alpha-4 OS=Staphylococcus aureus OX=1280 GN=E4U00_13310 PE=4 SV=1; Phenol-soluble modulin alpha 4 peptide OS=Staphylococcus aureus (strain MW2) OX=196620 GN=psmA4 PE=1 SV=1	S4 (SA 286)
IKAIIDIFAK	A0A659I5S3	Phenol-soluble modulin PSM-alpha-4 OS=Staphylococcus aureus OX=1280 GN=E4U00_13310 PE=4 SV=1; Phenol-soluble modulin alpha 4 peptide OS=Staphylococcus aureus (strain MW2) OX=196620 GN=psmA4 PE=1 SV=1	S4 (SA 286)
LM[147.04]LVDEPTSNLDIEGIELITNTFK	O54396	Pristinamycin resistance protein VgaB OS=Staphylococcus aureus OX=1280 GN=vgaB PE=4 SV=1	S10 (SA 844)
LSNGYSSSVSAPGNDDGGHQTQSIDFKGLKQIDLTK	A0A380ELJ9	Probable beta-lactamase OS=Staphylococcus aureus OX=1280 GN=NCTC10702_02837 PE=4 SV=1	S17 (SA_GP17 )
ASAPKAWGGNKTFYSLH	Q2TF08	Putative bacteriocin OS=Staphylococcus aureus OX=1280 PE=4 SV=1; Bacteriocin OS=Staphylococcus aureus subsp. aureus USA300_TCH959 OX=450394 GN=HMPREF0776_pUSA300HOUMS0017 PE=4 SV=1; Lactococcin 972 family bacteriocin OS=Staphylococcus aureus OX=1280 GN=G0Z62_13495 PE=4 SV=1; Bacteriocin, lactococcin 972 family OS=Staphylococcus aureus subsp. aureus MN8 OX=548470 GN=HMPREF0769_11650 PE=4 SV=1; Lac…	S19 (SA_PE1 )
AWGGNKTFYSLH	Q2TF08	Putative bacteriocin OS=Staphylococcus aureus OX=1280 PE=4 SV=1; Bacteriocin OS=Staphylococcus aureus subsp. aureus USA300_TCH959 OX=450394 GN=HMPREF0776_pUSA300HOUMS0017 PE=4 SV=1; Lactococcin 972 family bacteriocin OS=Staphylococcus aureus OX=1280 GN=G0Z62_13495 PE=4 SV=1; Bacteriocin, lactococcin 972 family OS=Staphylococcus aureus subsp. aureus MN8 OX=548470 GN=HMPREF0769_11650 PE=4 SV=1; Lac…	S15 (SA_CA19 )
ATVHVAGGVWSHGIGK	Q2TF08	Putative bacteriocin OS=Staphylococcus aureus OX=1280 PE=4 SV=1; Bacteriocin, lactococcin 972 family OS=Staphylococcus aureus subsp. aureus MN8 OX=548470 GN=HMPREF0769_11650 PE=4 SV=1; Uncharacterized protein OS=Staphylococcus aureus OX=1280 GN=SAP053A_009 PE=4 SV=1; Bacteriocin, lactococcin 972 family protein OS=Staphylococcus aureus OX=1280 GN=BN1321_410023 PE=4 SV=1; Uncharacterized protein OS…	S12 (SA SA_ATCC9144 )
IEWEPQFSQSTILALIARGHAMESKPDAYIGDVHGLQ	A0A0U1MGX9	Putative gamma-glutamyltranspeptidase OS=Staphylococcus aureus OX=1280 GN=ggt PE=4 SV=1	S10 (SA 844)
ITVM[147.04]RDALDAR	A0A6B5AW24	S49 family peptidase (Fragment) OS=Staphylococcus aureus OX=1280 GN=G0W76_13720 PE=4 SV=1; S49 family peptidase OS=Staphylococcus aureus OX=1280 GN=G0V60_11875 PE=4 SV=1; S49 family peptidase (Fragment) OS=Staphylococcus aureus OX=1280 GN=G0W03_13865 PE=4 SV=1	S9 (SA 700)
TKIAVLDTGIKK	A0A5C8X459	S8 family serine peptidase OS=Staphylococcus aureus OX=1280 GN=FVP29_15630 PE=4 SV=1	S9 (SA 700)
PSEKSLTNAK	A0A658XK35	Ser-Asp rich fibrinogen/bone sialoprotein-binding protein SdrD OS=Staphylococcus aureus OX=1280 GN=sdrD PE=4 SV=1; Ser-Asp rich fibrinogen/bone sialoprotein-binding protein SdrD OS=Staphylococcus aureus OX=1280 GN=sdrD PE=4 SV=1; Hydrolase OS=Staphylococcus aureus subsp. aureus OX=46170 GN=QU38_09825 PE=4 SV=1; Ser-Asp rich fibrinogen-binding, bone sialoprotein-binding protein (Fragment) OS=Staph…	S18 (SA_OV8 )
TDEFKNKTTYGSNQSVNLDFGDITSAYVVM[147.04]VNTK	Q2UWE5	Ser-Asp rich fibrinogen-binding, bone sialoprotein-binding protein (Fragment) OS=Staphylococcus aureus OX=1280 GN=sdrD PE=4 SV=1	S19 (SA_PE1 )
AFGLIDEDQIVGK	A0A133PX19	Signal peptidase I OS=Staphylococcus aureus OX=1280 GN=HMPREF3211_01946 PE=3 SV=1; Signal peptidase I OS=Staphylococcus aureus OX=1280 GN=lepB PE=3 SV=1; Signal peptidase I OS=Staphylococcus aureus subsp. aureus OX=46170 GN=QU38_11445 PE=3 SV=1; Signal peptidase I OS=Staphylococcus aureus OX=1280 GN=lepB PE=4 SV=1; Signal peptidase I OS=Staphylococcus aureus OX=1280 GN=spsB_3 PE=3 SV=1; Signal pe…	S4 (SA 286)
TIQGSKSDVIP	A0A2T4PWD4	Signal peptidase I OS=Staphylococcus vitulinus OX=71237 GN=lepB PE=3 SV=1; Signal peptidase I OS=Staphylococcus sciuri subsp. carnaticus OX=147468 GN=lepB PE=3 SV=1; Signal peptidase I OS=Staphylococcus aureus C0673 OX=1413510 GN=V070_01068 PE=3 SV=1; Signal peptidase I OS=Staphylococcus fleurettii OX=150056 GN=lepB PE=3 SV=1; Signal peptidase I OS=Staphylococcus sciuri OX=1296 GN=lepB PE=3 SV=1	S13 (SA_ATCC29213 )
AQHDEAQQNAFYQVLN	D7RHA8	SpA IgG-binding domain protein (Fragment) OS=Staphylococcus aureus OX=1280 PE=4 SV=1; SpA IgG-binding domain protein (Fragment) OS=Staphylococcus aureus OX=1280 PE=4 SV=1; SpA IgG-binding domain protein (Fragment) OS=Staphylococcus aureus OX=1280 PE=4 SV=1; SpA IgG-binding domain protein (Fragment) OS=Staphylococcus aureus OX=1280 PE=4 SV=1; SpA IgG-binding domain protein (Fragment) OS=Staphyloco…	S19 (SA_PE1 )
LVIINRDMTK	W1JB67	Spectinomycin adenyltransferase OS=Staphylococcus aureus OX=1280 GN=spd PE=4 SV=1	S9 (SA 700)
FLHPNIQGQQFQFTGLTPR	A0A077UN00	Staphopain A OS=Staphylococcus aureus OX=1280 GN=sspP PE=4 SV=1	S1 (SA 41)
DSSSSSKYTINVSSFLSK	A0A0U1MQ17	Staphopain A OS=Staphylococcus aureus OX=1280 GN=sspP PE=4 SV=1; Cysteine protease staphopain A (Fragment) OS=Staphylococcus aureus OX=1280 GN=scpA PE=4 SV=1; Staphopain A OS=Staphylococcus aureus OX=1280 GN=sspP PE=1 SV=2; Staphopain A OS=Staphylococcus aureus OX=1280 GN=sspP_1 PE=4 SV=1; Staphopain A OS=Staphylococcus aureus subsp. aureus MN8 OX=548470 GN=sspP PE=4 SV=1; Cysteine protease OS=St…	S12 (SA SA_ATCC9144 )
FLHPNLQGQQFQFTGLTPR	A0A0U1MQ17	Staphopain A OS=Staphylococcus aureus OX=1280 GN=sspP PE=4 SV=1; Cysteine protease staphopain A (Fragment) OS=Staphylococcus aureus OX=1280 GN=scpA PE=4 SV=1; Staphopain A OS=Staphylococcus aureus OX=1280 GN=sspP PE=1 SV=2; Staphopain A OS=Staphylococcus aureus subsp. aureus MN8 OX=548470 GN=sspP PE=4 SV=1; Cysteine protease OS=Staphylococcus aureus subsp. aureus OX=46170 GN=QU38_06990 PE=4 SV=1;…	S1 (SA 41)
VTKDSSSSSKYTINVSSFLSK	A0A0U1MQ17	Staphopain A OS=Staphylococcus aureus OX=1280 GN=sspP PE=4 SV=1; Cysteine protease staphopain A (Fragment) OS=Staphylococcus aureus OX=1280 GN=scpA PE=4 SV=1; Staphopain A OS=Staphylococcus aureus OX=1280 GN=sspP PE=1 SV=2; Staphopain A OS=Staphylococcus aureus OX=1280 GN=sspP_1 PE=4 SV=1; Staphopain A OS=Staphylococcus aureus subsp. aureus MN8 OX=548470 GN=sspP PE=4 SV=1; Cysteine protease OS=St…	S12 (SA SA_ATCC9144 )
YTINVSSFLSK	A0A0U1MQ17	Staphopain A OS=Staphylococcus aureus OX=1280 GN=sspP PE=4 SV=1; Cysteine protease staphopain A (Fragment) OS=Staphylococcus aureus OX=1280 GN=scpA PE=4 SV=1; Staphopain A OS=Staphylococcus aureus OX=1280 GN=sspP PE=1 SV=2; Staphopain A OS=Staphylococcus aureus OX=1280 GN=sspP_1 PE=4 SV=1; Staphopain A OS=Staphylococcus aureus subsp. aureus MN8 OX=548470 GN=sspP PE=4 SV=1; Cysteine protease OS=St…	S12 (SA SA_ATCC9144 )
M[147.04]TTYNEVDNLTK	T1Y9R5	Staphopain OS=Staphylococcus aureus subsp. aureus CN1 OX=1193576 GN=SAKOR_01871 PE=4 SV=1; Cysteine protease staphopain A OS=Staphylococcus aureus OX=1280 GN=D7S40_12680 PE=4 SV=1; Staphopain A OS=Staphylococcus aureus OX=1280 GN=sspP PE=4 SV=1; Cysteine protease staphopain A (Fragment) OS=Staphylococcus aureus OX=1280 GN=scpA PE=4 SV=1; Cysteine protease staphopain A OS=Staphylococcus aureus OX=…	S12 (SA SA_ATCC9144 )
MTTYNEVDNLTK	T1Y9R5	Staphopain OS=Staphylococcus aureus subsp. aureus CN1 OX=1193576 GN=SAKOR_01871 PE=4 SV=1; Cysteine protease staphopain A OS=Staphylococcus aureus OX=1280 GN=D7S40_12680 PE=4 SV=1; Staphopain A OS=Staphylococcus aureus OX=1280 GN=sspP PE=4 SV=1; Cysteine protease staphopain A (Fragment) OS=Staphylococcus aureus OX=1280 GN=scpA PE=4 SV=1; Cysteine protease staphopain A OS=Staphylococcus aureus OX=…	S12 (SA SA_ATCC9144 )
SNNYTYNEQYVNKLENFK	T1Y9R5	Staphopain OS=Staphylococcus aureus subsp. aureus CN1 OX=1193576 GN=SAKOR_01871 PE=4 SV=1; Cysteine protease staphopain A OS=Staphylococcus aureus OX=1280 GN=D7S40_12680 PE=4 SV=1; Staphopain A OS=Staphylococcus aureus OX=1280 GN=sspP PE=4 SV=1; Cysteine protease staphopain A (Fragment) OS=Staphylococcus aureus OX=1280 GN=scpA PE=4 SV=1; Staphopain A OS=Staphylococcus aureus OX=1280 GN=sspP PE=1 …	S12 (SA SA_ATCC9144 )
TESIPTGNNVTQLK	T1Y9R5	Staphopain OS=Staphylococcus aureus subsp. aureus CN1 OX=1193576 GN=SAKOR_01871 PE=4 SV=1; Cysteine protease staphopain A OS=Staphylococcus aureus OX=1280 GN=D7S40_12680 PE=4 SV=1; Staphopain A OS=Staphylococcus aureus OX=1280 GN=sspP PE=4 SV=1; Cysteine protease staphopain A (Fragment) OS=Staphylococcus aureus OX=1280 GN=scpA PE=4 SV=1; Cysteine protease staphopain A OS=Staphylococcus aureus OX=…	S12 (SA SA_ATCC9144 )
YTINVSPFLSK	T1Y9R5; A0A641A3T5; A0A380DV93; A0A6B5U7S2; A0A2T4ML96; A0A6B5QTF0; A0A6A9GY38; A0A6B5JS83; Q5HEL3; A0A6B5TGR3; A0A6B5KXF5; A0A4T9YZF5; A0A6B5AMR6; A0A6B5I0G4; A0A6B5V8S4; A0A6B5LI84; Q8RJP3; A0A6B5I969; A0A6B5K6C8; A0A658BDB4; A0A6B5BTZ6; A0A6B5M9C5; P65825; A0A4P8DL45; A0A0E1VRD8; A0A6B5LW56; A0A380EKD8; A0A6B5G322; A0A6B5B896; A0A6B5SNH8; A0A6A8G2C7; A0A659I7A7; A0A6B5FQG6; L7PGC4; A0A6B5B4D2;…	Staphopain OS=Staphylococcus aureus subsp. aureus CN1 OX=1193576 GN=SAKOR_01871 PE=4 SV=1; Cysteine protease staphopain A OS=Staphylococcus aureus OX=1280 GN=D7S40_12680 PE=4 SV=1; Staphopain A OS=Staphylococcus aureus OX=1280 GN=sspP_1 PE=4 SV=1; Cysteine protease staphopain A OS=Staphylococcus aureus OX=1280 GN=scpA PE=4 SV=1; Cysteine protease OS=Staphylococcus agnetis OX=985762 GN=BU590_02630…	S3 (SA 280)
SLQDERTVIVYVTDTQKANIQK	A0A6D1S3T3; A0A6B5PU64; A0A6B5LIP6; A0A0E1VQX5; A0A0H3KA10; A0A6B5GZN2; A0A2C9TUC0	Staphylococcal accessory regulator OS=Staphylococcus aureus OX=1280 GN=sarR PE=4 SV=1; HTH-type transcriptional regulator SarR OS=Staphylococcus aureus OX=1280 GN=sarR PE=4 SV=1; HTH-type transcriptional regulator SarR (Fragment) OS=Staphylococcus aureus OX=1280 GN=sarR PE=4 SV=1; HTH-type transcriptional regulator SarR OS=Staphylococcus aureus subsp. aureus USA300_TCH959 OX=450394 GN=sarR PE=3 S…	S3 (SA 280)
TVIVYVTDTQK	A0A6D1S3T3	Staphylococcal accessory regulator OS=Staphylococcus aureus OX=1280 GN=sarR PE=4 SV=1; HTH-type transcriptional regulator SarR OS=Staphylococcus aureus OX=1280 GN=sarR PE=4 SV=1; HTH-type transcriptional regulator SarR (Fragment) OS=Staphylococcus aureus OX=1280 GN=sarR PE=4 SV=1; HTH-type transcriptional regulator SarR OS=Staphylococcus aureus subsp. aureus USA300_TCH959 OX=450394 GN=sarR PE=3 S…	S2 (SA 92)
TVIVYVTDTQKANIQK	A0A6D1S3T3	Staphylococcal accessory regulator OS=Staphylococcus aureus OX=1280 GN=sarR PE=4 SV=1; HTH-type transcriptional regulator SarR OS=Staphylococcus aureus OX=1280 GN=sarR PE=4 SV=1; HTH-type transcriptional regulator SarR (Fragment) OS=Staphylococcus aureus OX=1280 GN=sarR PE=4 SV=1; HTH-type transcriptional regulator SarR OS=Staphylococcus aureus subsp. aureus USA300_TCH959 OX=450394 GN=sarR PE=3 S…	S9 (SA 700)
KDNYHLIFALIFLAIV	A0A641A849	Staphyloferrin B ABC transporter permease subunit SirC OS=Staphylococcus aureus OX=1280 GN=D7S40_05885 PE=3 SV=1; Iron ABC transporter permease OS=Staphylococcus aureus subsp. aureus OX=46170 GN=QU38_15225 PE=3 SV=1; Staphyloferrin B ABC transporter permease subunit SirC OS=Staphylococcus aureus OX=1280 GN=sirC PE=4 SV=1; Iron ABC transporter permease OS=Staphylococcus aureus OX=1280 GN=sirC PE=3…	S4 (SA 286)
TKGGIYTVGGITK	A0A0U1MX46	Superantigen-like protein OS=Staphylococcus aureus OX=1280 GN=BN1321_90021 PE=4 SV=1; Superantigen-like protein SSL9 OS=Staphylococcus aureus OX=1280 GN=C7P97_01215 PE=4 SV=1; Superantigen-like protein SSL9 OS=Staphylococcus aureus OX=1280 GN=E3A28_06650 PE=4 SV=1	S14 (SA_ATCC35845 )
QTVHAKVKLDETQR	A0A0U1MX46	Superantigen-like protein OS=Staphylococcus aureus OX=1280 GN=BN1321_90021 PE=4 SV=1; Superantigen-like protein SSL9 OS=Staphylococcus aureus OX=1280 GN=E3A28_06650 PE=4 SV=1	S14 (SA_ATCC35845 )
QTPNAPTM[147.04]PSTK	A0A6B5T967	Superantigen-like protein SSL4 OS=Staphylococcus aureus OX=1280 GN=G0Z16_10445 PE=4 SV=1	S3 (SA 280)
QEFADAAAGRFGSGWAWLVVNNGELEVTSTPNQEN	A0A2S6DIW1	Superoxide dismutase (Fragment) OS=Staphylococcus aureus OX=1280 GN=CSC87_15725 PE=3 SV=1	S12 (SA SA_ATCC9144 )
LVSEVTDAVEKTTGANR	A0A659IFJ4; Q33C63; Q5HG56	Tautomerase OS=Staphylococcus aureus OX=1280 GN=E4U00_04510 PE=3 SV=1; Tautomerase OS=Staphylococcus aureus OX=1280 GN=graC PE=3 SV=1; Probable tautomerase SACOL1399 OS=Staphylococcus aureus (strain COL) OX=93062 GN=SACOL1399 PE=3 SV=3	S3 (SA 280)
QAIHVVIEEM[147.04]KPNHYGVAGVR	A0A659IFJ4; Q33C63; Q5HG56	Tautomerase OS=Staphylococcus aureus OX=1280 GN=E4U00_04510 PE=3 SV=1; Tautomerase OS=Staphylococcus aureus OX=1280 GN=graC PE=3 SV=1; Probable tautomerase SACOL1399 OS=Staphylococcus aureus (strain COL) OX=93062 GN=SACOL1399 PE=3 SV=3	S3 (SA 280)
QAIHVVIEEMKPNHYGVAGVR	A0A659IFJ4	Tautomerase OS=Staphylococcus aureus OX=1280 GN=E4U00_04510 PE=3 SV=1; Tautomerase OS=Staphylococcus aureus OX=1280 GN=graC PE=3 SV=1; Probable tautomerase SACOL1399 OS=Staphylococcus aureus (strain COL) OX=93062 GN=SACOL1399 PE=3 SV=3	S2 (SA 92)
SEVTDAVEKTTGANR	A0A659IFJ4	Tautomerase OS=Staphylococcus aureus OX=1280 GN=E4U00_04510 PE=3 SV=1; Tautomerase OS=Staphylococcus aureus OX=1280 GN=graC PE=3 SV=1; Probable tautomerase SACOL1399 OS=Staphylococcus aureus (strain COL) OX=93062 GN=SACOL1399 PE=3 SV=3	S6 (SA 587)
VSEVTDAVEKTTGANR	A0A659IFJ4	Tautomerase OS=Staphylococcus aureus OX=1280 GN=E4U00_04510 PE=3 SV=1; Tautomerase OS=Staphylococcus aureus OX=1280 GN=graC PE=3 SV=1; Probable tautomerase SACOL1399 OS=Staphylococcus aureus (strain COL) OX=93062 GN=SACOL1399 PE=3 SV=3	S9 (SA 700)
LLEGRSDEQLKNLVSEVTDAVEK	Q33C63	Tautomerase OS=Staphylococcus aureus OX=1280 GN=graC PE=3 SV=1; Probable tautomerase SACOL1399 OS=Staphylococcus aureus (strain COL) OX=93062 GN=SACOL1399 PE=3 SV=3	S9 (SA 700)
NLVSEVTDAVEK	Q33C63	Tautomerase OS=Staphylococcus aureus OX=1280 GN=graC PE=3 SV=1; Probable tautomerase SACOL1399 OS=Staphylococcus aureus (strain COL) OX=93062 GN=SACOL1399 PE=3 SV=3	S1 (SA 41)
NLVSEVTDAVEKTTGANR	Q33C63	Tautomerase OS=Staphylococcus aureus OX=1280 GN=graC PE=3 SV=1; Probable tautomerase SACOL1399 OS=Staphylococcus aureus (strain COL) OX=93062 GN=SACOL1399 PE=3 SV=3	S2 (SA 92)
SDEQLKNLVSEVTDAVEK	Q33C63	Tautomerase OS=Staphylococcus aureus OX=1280 GN=graC PE=3 SV=1; Probable tautomerase SACOL1399 OS=Staphylococcus aureus (strain COL) OX=93062 GN=SACOL1399 PE=3 SV=3	S1 (SA 41)
SDEQLKNLVSEVTD	Q33C63	Tautomerase OS=Staphylococcus aureus OX=1280 GN=graC PE=3 SV=1; Probable tautomerase SACOL1399 OS=Staphylococcus aureus (strain COL) OX=93062 GN=SACOL1399 PE=3 SV=3; Tautomerase OS=Staphylococcus aureus OX=1280 GN=ERS140147_01697 PE=3 SV=1	S6 (SA 587)
DILEDYPILN	V5YRL1	Teichoic acid biosynthesis protein F OS=Staphylococcus aureus OX=1280 PE=4 SV=1; Teichoic acid biosynthesis protein F OS=Staphylococcus aureus OX=1280 PE=4 SV=1; Teichoic acid biosynthesis protein F OS=Staphylococcus aureus OX=1280 GN=tagF_4 PE=4 SV=1; Putative cdp-glycerol:glycerophosphate glycerophosphotransferase tarf OS=Staphylococcus aureus subsp. aureus OX=46170 GN=tarF PE=4 SV=1	S15 (SA_CA19 )
LSDNAKYLVDRNK	A0A6B5C4P0	Teichoic acid D-Ala esterase FmtA OS=Staphylococcus aureus OX=1280 GN=fmtA PE=4 SV=1; Teichoic acid D-Ala esterase FmtA OS=Staphylococcus aureus OX=1280 GN=fmtA PE=4 SV=1; FmtA protein involved in methicillin resistance affects cell wall cross-linking and amidation OS=Staphylococcus aureus OX=1280 GN=fmtA_1 PE=4 SV=1; Beta-lactamase family protein OS=Staphylococcus aureus subsp. aureus 71193 OX=1…	S5 (SA 507)
IELLDTLYDKNK	A0A0U1MKQ6	TelA-like protein OS=Staphylococcus aureus OX=1280 GN=yaaN PE=3 SV=1; TelA-like protein SA1238 OS=Staphylococcus aureus (strain N315) OX=158879 GN=SA1238 PE=1 SV=1; Toxic anion resistance protein OS=Staphylococcus aureus OX=1280 GN=G0Y75_08305 PE=4 SV=1; Toxic anion resistance protein OS=Staphylococcus aureus OX=1280 GN=G0Y40_09210 PE=4 SV=1; TelA-like protein OS=Staphylococcus aureus OX=1280 GN=…	S6 (SA 587)
DEVDIDEIALTI	A0A5F0HMX3	TetR family regulatory protein OS=Staphylococcus aureus OX=1280 GN=E3A28_08435 PE=4 SV=1	S13 (SA_ATCC29213 )
AFRNDIHEYGQSTLDDGLDQLC[160.03]NSILTLLK	A0A4U0D6P1	TetR family transcriptional regulator OS=Staphylococcus aureus subsp. aureus OX=46170 GN=FAF17_03570 PE=4 SV=1	S19 (SA_PE1 )
SNIGIEQLIEVITNKC[160.03]YS	A0A0U3BGY6	Tetracycline resistance protein OS=Staphylococcus aureus OX=1280 GN=tet(M) PE=4 SV=1	S10 (SA 844)
SLEALELEQEESIRFHNC[160.03]SLFPVYHGSAKNNIGIDNLIEVITN	B5TGJ0	Tetracycline resistance protein OS=Staphylococcus aureus OX=1280 GN=tetM PE=4 SV=1	S3 (SA 280)
VQDIQGNPVSLP	E4PYJ4	Thiol-disulfide isomerase and thioredoxin OS=Staphylococcus aureus OX=1280 GN=SUM_0021 PE=4 SV=1; Orf3 OS=Staphylococcus aureus OX=1280 PE=4 SV=1; AhpC/TSA family protein OS=Staphylococcus aureus OX=1280 GN=stoA_1 PE=4 SV=1; AhpC/TSA family protein OS=Staphylococcus aureus OX=1280 GN=stoA PE=4 SV=1; Thioredoxin domain-containing protein OS=Staphylococcus aureus OX=1280 GN=BTN44_00230 PE=4 SV=1	S1 (SA 41)
ENLAEVLDKHL	A0A341ETX7	Thioredoxin OS=Staphylococcus capitis subsp. capitis OX=72758 GN=trxA PE=3 SV=1; Thioredoxin OS=Staphylococcus succinus OX=61015 GN=trxA PE=3 SV=1; Thioredoxin OS=Staphylococcus aureus OX=1280 GN=trxA_1 PE=4 SV=1; Thioredoxin OS=Staphylococcus aureus (strain Newman) OX=426430 GN=trxA PE=3 SV=1; Thioredoxin OS=Staphylococcus warneri OX=1292 GN=trxA PE=3 SV=1; Thioredoxin OS=Staphylococcus gallinar…	S5 (SA 507)
KSLQEQLVGIGVDLGAIGASAAAGA	A0A6B5B120	Transposase OS=Staphylococcus aureus OX=1280 GN=G0U67_09500 PE=4 SV=1; Transposase OS=Staphylococcus aureus OX=1280 GN=G0W99_12505 PE=4 SV=1	S18 (SA_OV8 )
FQVTNQVSVD	A0A657ZZX0	Type I restriction enzyme R Protein OS=Staphylococcus haemolyticus OX=1283 GN=BUZ28_02845 PE=3 SV=1; Type I restriction enzyme R Protein OS=Staphylococcus simiae CCM 7213 = CCUG 51256 OX=911238 GN=SS7213T_09484 PE=3 SV=1; Type I restriction enzyme R Protein OS=Staphylococcus aureus OX=1280 GN=BSZ10_02175 PE=3 SV=1	S4 (SA 286)
NVNNNHEPIYISGNNAENNAVIIGLEDWK	A0A6C1F4R3	Type II toxin-antitoxin system prevent-host-death family antitoxin OS=Staphylococcus aureus OX=1280 GN=GQX63_12505 PE=4 SV=1; Antitoxin OS=Staphylococcus aureus subsp. aureus OX=46170 GN=E5491_13835 PE=3 SV=1; Antitoxin OS=Staphylococcus aureus subsp. aureus OX=46170 GN=QU38_08080 PE=3 SV=1; Type II toxin-antitoxin system Phd/YefM family antitoxin OS=Staphylococcus aureus OX=1280 GN=G0U67_07975 P…	S4 (SA 286)
IDVDRTYIEPQQFQSK	Q2FX10	Uncharacterized protein OS=Staphylococcus aureus (strain NCTC 8325) OX=93061 GN=SAOUHSC_02097 PE=3 SV=1; YihY/virulence factor BrkB family protein OS=Staphylococcus aureus OX=1280 GN=G0Y89_11890 PE=4 SV=1; YihY/virulence factor BrkB family protein OS=Staphylococcus aureus OX=1280 GN=E3A28_13010 PE=3 SV=1; Ribonuclease BN OS=Staphylococcus aureus OX=1280 GN=BN1321_310024 PE=3 SV=1; Similar to tran…	S20 (SA_U17 )
INSGKLDKNAK	A0A033UNU3	Uncharacterized protein OS=Staphylococcus aureus C0673 OX=1413510 GN=V070_02123 PE=4 SV=1; D-alanyl-D-alanine carboxypeptidase OS=Staphylococcus fleurettii OX=150056 GN=BUY93_05625 PE=4 SV=1; D-alanyl-D-alanine carboxypeptidase OS=Staphylococcus sciuri OX=1296 GN=BU007_08085 PE=4 SV=1; DUF1958 domain-containing protein OS=Staphylococcus sciuri subsp. carnaticus OX=147468 GN=CD114_07045 PE=4 SV=1;…	S1 (SA 41)
LKEVPVHVELISYISK	A0A229LXT7	Uncharacterized protein OS=Staphylococcus aureus OX=1280 GN=C7P97_12125 PE=4 SV=1; Uncharacterized protein OS=Staphylococcus aureus OX=1280 GN=SAMEA2445518_01180 PE=4 SV=1; Uncharacterized protein OS=Staphylococcus aureus OX=1280 GN=G0Y51_04670 PE=4 SV=1; Uncharacterized protein OS=Staphylococcus aureus subsp. aureus OX=46170 GN=E5491_03575 PE=4 SV=1; Uncharacterized protein OS=Staphylococcus aur…	S4 (SA 286)
NILLPYDFENDFSAIPDYLEKVTDEDSVVVIYHVVTENDLA	Q5HKW8	Universal stress protein family, putative OS=Staphylococcus epidermidis (strain ATCC 35984 / RP62A) OX=176279 GN=SERP2220 PE=4 SV=1; Universal stress protein family OS=Staphylococcus aureus (strain USA300) OX=367830 GN=SAUSA300_0067 PE=4 SV=1; Universal stress protein OS=Staphylococcus aureus OX=1280 PE=4 SV=1	S13 (SA_ATCC29213 )
TEELPADFQPQVATTQLR	A0A0E1VGN7	Universal stress protein OS=Staphylococcus aureus subsp. aureus USA300_TCH959 OX=450394 GN=HMPREF0776_2742 PE=3 SV=1; Universal stress protein family OS=Staphylococcus aureus OX=1280 GN=SAMEA1708664_01538 PE=4 SV=1; Universal stress protein OS=Staphylococcus simiae CCM 7213 = CCUG 51256 OX=911238 GN=SS7213T_02118 PE=3 SV=1	S2 (SA 92)
FIVGSVSESIVR	A0A0E1VGN7	Universal stress protein OS=Staphylococcus aureus subsp. aureus USA300_TCH959 OX=450394 GN=HMPREF0776_2742 PE=3 SV=1; Universal stress protein family OS=Staphylococcus aureus OX=1280 GN=SAMEA1708664_01538 PE=4 SV=1; Universal stress protein UspA OS=Staphylococcus vitulinus OX=71237 GN=BU072_06555 PE=4 SV=1; Usp domain-containing protein OS=Staphylococcus aureus C0673 OX=1413510 GN=V070_00762 PE=4…	S2 (SA 92)
LTIVNVIDSR	A0A0E1VGN7	Universal stress protein OS=Staphylococcus aureus subsp. aureus USA300_TCH959 OX=450394 GN=HMPREF0776_2742 PE=3 SV=1; Universal stress protein OS=Staphylococcus nepalensis OX=214473 GN=BJD96_05840 PE=4 SV=1; Universal stress protein OS=Staphylococcus simiae CCM 7213 = CCUG 51256 OX=911238 GN=SS7213T_02118 PE=3 SV=1; Universal stress protein OS=Staphylococcus aureus OX=1280 GN=SAMEA2445518_00180 P…	S2 (SA 92)
ALEDYGIDYDQIIVR	A0A341ETU1	Universal stress protein OS=Staphylococcus capitis subsp. capitis OX=72758 GN=CD038_07770 PE=4 SV=1; Universal stress protein OS=Staphylococcus aureus OX=1280 GN=GZ067_01540 PE=4 SV=1; Universal stress protein OS=Staphylococcus sciuri OX=1296 GN=BUZ90_17290 PE=4 SV=1; Transcription factor OS=Staphylococcus aureus OX=1280 GN=SAMEA2445518_00184 PE=4 SV=1; Universal stress protein OS=Staphylococcus …	S4 (SA 286)
KALEDYGIDYDQIIVR	A0A341ETU1	Universal stress protein OS=Staphylococcus capitis subsp. capitis OX=72758 GN=CD038_07770 PE=4 SV=1; Universal stress protein OS=Staphylococcus aureus OX=1280 GN=GZ067_01540 PE=4 SV=1; Universal stress protein OS=Staphylococcus sciuri OX=1296 GN=BUZ90_17290 PE=4 SV=1; Transcription factor OS=Staphylococcus aureus OX=1280 GN=SAMEA2445518_00184 PE=4 SV=1; Universal stress protein OS=Staphylococcus …	S4 (SA 286)
TYSSYEVYDAQFTEK	A0A2K4DIW6	Universal stress protein OS=Staphylococcus devriesei OX=586733 GN=BUY42_10220 PE=3 SV=1; Universal stress protein OS=Staphylococcus succinus OX=61015 GN=BU057_00820 PE=4 SV=1; Universal stress protein OS=Staphylococcus aureus subsp. aureus USA300_TCH959 OX=450394 GN=HMPREF0776_2742 PE=3 SV=1; Universal stress protein OS=Staphylococcus nepalensis OX=214473 GN=BJD96_05840 PE=4 SV=1; Universal stres…	S14 (SA_ATCC35845 )
LAGEGTVVTVLNAISEQDAQASIK	A0A2T4RMZ1	Universal stress protein OS=Staphylococcus sciuri OX=1296 GN=BUZ90_17290 PE=4 SV=1; Universal stress protein OS=Staphylococcus aureus OX=1280 GN=G0X88_12300 PE=4 SV=1; Usp domain-containing protein OS=Staphylococcus aureus (strain MW2) OX=196620 GN=MW1649 PE=4 SV=1; Universal stress family protein OS=Staphylococcus aureus OX=1280 GN=HMPREF3211_02266 PE=4 SV=1; Transcription factor OS=Staphylococc…	S11 (SA 894)
HANSGKYEIVVLSNR	A0A2T4PZA0	Universal stress protein OS=Staphylococcus warneri OX=1292 GN=BU085_08615 PE=4 SV=1; Universal stress protein OS=Staphylococcus capitis subsp. capitis OX=72758 GN=CD038_07770 PE=4 SV=1; Universal stress protein OS=Staphylococcus aureus OX=1280 GN=GZ067_01540 PE=4 SV=1; Universal stress protein OS=Staphylococcus succinus OX=61015 GN=BU057_00845 PE=4 SV=1; Universal stress protein OS=Staphylococcus…	S4 (SA 286)
IQGLFELSGIPYVGC[160.03]DIQSSAAC[160.03]M[147.04]DKSLAYILTK	A0A0S0AF04	Vancomycin resistance protein B (Fragment) OS=Staphylococcus aureus OX=1280 GN=vanB PE=4 SV=1; Vancomycin resistance protein (Fragment) OS=Staphylococcus aureus OX=1280 GN=vanB PE=4 SV=1	S4 (SA 286)
LGYPEALPEMVLLIDDPQKIVR	A0A6B0CZ73	Virulence factor OS=Staphylococcus aureus OX=1280 GN=GO974_06260 PE=4 SV=1	S9 (SA 700)
M[147.04]LGQAFPK	A0A6B2IR29	von Willebrand factor binding protein Vwb OS=Staphylococcus aureus OX=1280 GN=vwb PE=4 SV=1; von Willebrand binding protein OS=Staphylococcus aureus OX=1280 GN=vwb PE=4 SV=1; Secreted von Willebrand factor-binding protein VWbp OS=Staphylococcus aureus OX=1280 GN=NCTC5664_01991 PE=4 SV=1	S16 (SA_GP2 )
SQSYGQGSDQIRQILSDLTR	A0A6B5CPD6	WXG100 family type VII secretion effector EsxA OS=Staphylococcus aureus OX=1280 GN=esxA PE=4 SV=1; ESAT-6-like protein OS=Staphylococcus aureus OX=1280 GN=esxA PE=3 SV=1; Virulence factor esxA OS=Staphylococcus aureus subsp. aureus CN1 OX=1193576 GN=SAKOR_00265 PE=3 SV=1; Type VII secretion system extracellular protein A OS=Staphylococcus aureus (strain NCTC 8325) OX=93061 GN=esxA PE=1 SV=1; ESAT…	S9 (SA 700)
FEEQFQQLSPK	A0A6B5CPD6	WXG100 family type VII secretion effector EsxA OS=Staphylococcus aureus OX=1280 GN=esxA PE=4 SV=1; ESAT-6-like protein OS=Staphylococcus vitulinus OX=71237 GN=BU072_12245 PE=3 SV=1; ESAT-6-like protein OS=Staphylococcus aureus OX=1280 GN=esxA PE=3 SV=1; Virulence factor esxA OS=Staphylococcus aureus subsp. aureus CN1 OX=1193576 GN=SAKOR_00265 PE=3 SV=1; Type VII secretion system extracellular pro…	S4 (SA 286)
QILSDLTR	A0A6B5CPD6	WXG100 family type VII secretion effector EsxA OS=Staphylococcus aureus OX=1280 GN=esxA PE=4 SV=1; ESAT-6-like protein OS=Staphylococcus vitulinus OX=71237 GN=BU072_12245 PE=3 SV=1; ESAT-6-like protein OS=Staphylococcus aureus OX=1280 GN=esxA PE=3 SV=1; Virulence factor esxA OS=Staphylococcus aureus subsp. aureus CN1 OX=1193576 GN=SAKOR_00265 PE=3 SV=1; Type VII secretion system extracellular pro…	S4 (SA 286)
AQGEIAANWEGQAFSR	A0A6B5CPD6; T1Y560; Q2G189; A0A2X2JXX4	WXG100 family type VII secretion effector EsxA OS=Staphylococcus aureus OX=1280 GN=esxA PE=4 SV=1; Virulence factor esxA OS=Staphylococcus aureus subsp. aureus CN1 OX=1193576 GN=SAKOR_00265 PE=3 SV=1; Type VII secretion system extracellular protein A OS=Staphylococcus aureus (strain NCTC 8325) OX=93061 GN=esxA PE=1 SV=1; ESAT-6-like protein OS=Staphylococcus aureus OX=1280 GN=esxA PE=3 SV=1	S3 (SA 280)
NTGSWDTIGPD	A0A033UDY8	YSIRK_signal domain-containing protein (Fragment) OS=Staphylococcus aureus C0673 OX=1413510 GN=V070_02517 PE=4 SV=1	S3 (SA 280)
TTVNSQQLNTDNTTSNATMSSAPINVSKDDLKINSEVVK	A0A6B5L031	YSIRK-type signal peptide-containing protein OS=Staphylococcus aureus OX=1280 GN=G0Y33_06080 PE=4 SV=1; MSCRAMM family adhesin SdrD OS=Staphylococcus aureus OX=1280 GN=sdrD PE=4 SV=1; YSIRK-type signal peptide-containing protein OS=Staphylococcus aureus OX=1280 GN=G0Y30_11385 PE=4 SV=1; MSCRAMM family adhesin SdrD OS=Staphylococcus aureus OX=1280 GN=sdrD PE=4 SV=1	S9 (SA 700)
TAVAVAELVR	A0A6B5FAW6	Zinc metallopeptidase OS=Staphylococcus aureus OX=1280 GN=G0Z49_03380 PE=4 SV=1; Uncharacterized protein OS=Staphylococcus aureus (strain COL) OX=93062 GN=SACOL1500 PE=4 SV=1; Zinc metallopeptidase OS=Staphylococcus rostri OX=522262 GN=CD122_05580 PE=4 SV=1; Zinc metallopeptidase (Fragment) OS=Staphylococcus aureus OX=1280 GN=FVP29_09175 PE=4 SV=1; Zinc metallopeptidase OS=Staphylococcus aureus O…	S12 (SA SA_ATCC9144 )
TYVAATAVAVAELVR	A0A6B5FAW6	Zinc metallopeptidase OS=Staphylococcus aureus OX=1280 GN=G0Z49_03380 PE=4 SV=1; Uncharacterized protein OS=Staphylococcus aureus (strain COL) OX=93062 GN=SACOL1500 PE=4 SV=1; Zinc metallopeptidase OS=Staphylococcus rostri OX=522262 GN=CD122_05580 PE=4 SV=1; Zinc metallopeptidase (Fragment) OS=Staphylococcus aureus OX=1280 GN=FVP29_09175 PE=4 SV=1; Zinc metallopeptidase OS=Staphylococcus aureus O…	S14 (SA_ATCC35845 )
VAATAVAVAELVR	A0A6B5FAW6	Zinc metallopeptidase OS=Staphylococcus aureus OX=1280 GN=G0Z49_03380 PE=4 SV=1; Uncharacterized protein OS=Staphylococcus aureus (strain COL) OX=93062 GN=SACOL1500 PE=4 SV=1; Zinc metallopeptidase OS=Staphylococcus rostri OX=522262 GN=CD122_05580 PE=4 SV=1; Zinc metallopeptidase (Fragment) OS=Staphylococcus aureus OX=1280 GN=FVP29_09175 PE=4 SV=1; Zinc metallopeptidase OS=Staphylococcus aureus O…	S2 (SA 92)
VKIDADTGAVV	A0A6B5BAX2	Zinc metalloproteinase aureolysin OS=Staphylococcus aureus OX=1280 GN=aur PE=4 SV=1; Zinc metalloproteinase aureolysin OS=Staphylococcus aureus OX=1280 GN=aur PE=4 SV=1; Zinc metalloproteinase aureolysin OS=Staphylococcus aureus OX=1280 GN=aur PE=4 SV=1; Thermolysin metallopeptidase, catalytic domain protein OS=Staphylococcus aureus OX=1280 GN=aur_2 PE=4 SV=1; Neutral metalloproteinase OS=Staphyl…	S17 (SA_GP17 )
GLIYHKFGPNNSLK	A0A0U1ML28	Oligopeptide ABC transporter, periplasmic oligopeptide-binding protein oppA OS=Staphylococcus aureus OX=1280 GN=oppA_2 PE=4 SV=1; 4-phytase OS=Staphylococcus aureus OX=1280 GN=oppA_2 PE=4 SV=1; Oligopeptide ABC transporter, substrate-binding protein, putative OS=Staphylococcus aureus (strain NCTC 8325) OX=93061 GN=SAOUHSC_00927 PE=4 SV=1; Peptide ABC transporter substrate-binding protein OS=Staph…	S2 (SA 92)
SQVEKNLPGVTLK	A0A0U1ML28	Oligopeptide ABC transporter, periplasmic oligopeptide-binding protein oppA OS=Staphylococcus aureus OX=1280 GN=oppA_2 PE=4 SV=1; 4-phytase OS=Staphylococcus aureus OX=1280 GN=oppA_2 PE=4 SV=1; Oligopeptide ABC transporter, substrate-binding protein, putative OS=Staphylococcus aureus (strain NCTC 8325) OX=93061 GN=SAOUHSC_00927 PE=4 SV=1; Peptide ABC transporter substrate-binding protein (Fragmen…	S2 (SA 92)
WSNGDKVTAQDFVYAWR	A0A0U1ML28	Oligopeptide ABC transporter, periplasmic oligopeptide-binding protein oppA OS=Staphylococcus aureus OX=1280 GN=oppA_2 PE=4 SV=1; Oligopeptide ABC transporter, periplasmic oligopeptide-binding protein oppA OS=Staphylococcus aureus OX=1280 GN=oppA_3 PE=4 SV=1; 4-phytase OS=Staphylococcus aureus OX=1280 GN=oppA_2 PE=4 SV=1; Oligopeptide ABC transporter, substrate-binding protein, putative OS=Staphy…	S2 (SA 92)
AEEM[147.04]FLGDAPVAPIYQK	A0A166IYH7	peptide ABC transporter	S2 (SA 92)
AEEMFLGDAPVAPIYQK	A0A166IYH7	peptide ABC transporter	S2 (SA 92)
FLGDAPVAPIYQK	A0A166IYH7	peptide ABC transporter	S2 (SA 92)
GYVDSVKNNGSIPSDTLTAK	A0A166IYH7	peptide ABC transporter	S2 (SA 92)
KAEEM[147.04]FLGDAPVAPIYQK	A0A166IYH7	peptide ABC transporter	S2 (SA 92)
TTGSAQNNTDWGNKEYDQLLK	A0A166IYH7	peptide ABC transporter	S2 (SA 92)
HLTLDIEHSLK	A0A4T9ZHD9	Abi family protein OS=Staphylococcus aureus subsp. aureus OX=46170 GN=E5491_01940 PE=4 SV=1; Abi-like family protein OS=Staphylococcus aureus OX=1280 GN=SAMEA1469856_01534 PE=4 SV=1; Abi family protein OS=Staphylococcus aureus OX=1280 GN=E4U00_06860 PE=4 SV=1; Abi family protein OS=Staphylococcus aureus OX=1280 GN=G0X69_01030 PE=4 SV=1; Abi family protein OS=Staphylococcus aureus OX=1280 GN=D7S40…	S17 (SA_GP17 )

## Sheet: Complete Un-redundant dataset
Confidence	Identifying Node Type	Identifying Node	Search ID	Identifying Node No	PSM Ambiguity	Sequence	Modifications	# Proteins	Protein Accessions	Protein Descriptions	# Missed Cleavages	Charge	Original Precursor Charge	DeltaScore	DeltaCn	Rank	Search Engine Rank	Concatenated Rank	m/z [Da]	MH+ [Da]	Theo. MH+ [Da]	DeltaM [ppm]	Deltam/z [Da]	Ions Matched	Matched Ions	Total Ions	Intensity	Activation Type	MS Order	Isolation Interference [%]	Ion Inject Time [ms]	RT [min]	First Scan	Last Scan	Master Scan(s)	Spectrum File	File ID	Peptides Matched	XCorr	# Protein Groups
High	Sequest HT	Sequest HT (A2)	A	2	Unambiguous	[42.01]ADESKFDQFKGNVK	N-Term(Prot)(Met-loss+Acetyl)	8	A0A6B5Q4R5	CsbD family protein OS=Staphylococcus aureus OX=1280 GN=G0Y66_06685 PE=4 SV=1; CsbD domain-containing protein OS=Staphylococcus aureus (strain Newman) OX=426430 GN=NWMN_1527 PE=3 SV=1; UPF0337 protein SA1452 OS=Staphylococcus aureus (strain N315) OX=158879 GN=SA1452 PE=1 SV=1; CsbD family protein OS=Staphylococcus aureus OX=1280 GN=G0W92_03945 PE=4 SV=1; CsbD family protein OS=Staphylococcus aure…	2	3	3	0.1571	0	1	1	1	552.274	1654.81	1654.81	-0.6	-0.00033	0/0	0	0	8436.56	CID (Collision Induced Dissociation)	MS2	16.1258	200	32.0214	3289	3289	3286	mcarrera_O1205_188.RAW	F4	66090	2.61	1
High	Sequest HT	Sequest HT (A2)	A	2	Unambiguous	[42.01]C[160.03]KKSNVDDIALHNIND	N-Term(Prot)(Met-loss+Acetyl); C2(Carbamidomethyl)	1	A0A077UMX3	Enterotoxin SeO OS=Staphylococcus aureus OX=1280 GN=seo PE=4 SV=1	2	2	2	0.0534	0	1	1	1	949.44	1897.87	1897.91	-17.76	-0.01685	0/0	0	0	46288.5	CID (Collision Induced Dissociation)	MS2	0	200	38.6331	3018	3018	3016	mcarrera_O1205_343.RAW	F16	45802	2.06	1
High	Sequest HT	Sequest HT (A2)	A	2	Unambiguous	[42.01]DMMKKVISLFVAILSVLIFTDNANA	N-Term(Prot)(Met-loss+Acetyl)	1	T1YE30	Gram_pos_anchor domain-containing protein OS=Staphylococcus aureus subsp. aureus CN1 OX=1193576 GN=SAKOR_02589 PE=4 SV=1	2	3	3	0.0619	0	1	1	1	932.493	2795.47	2795.51	-15.55	-0.01449	0/0	0	0	336135	CID (Collision Induced Dissociation)	MS2	3.31988	29.49	52.2735	5687	5687	5684	mcarrera_O1205_190.RAW	F5	57572	2.91	1
High	Sequest HT	Sequest HT (A2)	A	2	Unambiguous	[42.01]DNFSTILFALKLC[160.03]IQ	N-Term(Prot)(Met-loss+Acetyl); C14(Carbamidomethyl)	2	A0A0E1VIK0	Uncharacterized protein OS=Staphylococcus aureus subsp. aureus USA300_TCH959 OX=450394 GN=HMPREF0776_2072 PE=4 SV=1; Uncharacterized protein OS=Staphylococcus aureus subsp. aureus MN8 OX=548470 GN=HMPREF0769_12702 PE=4 SV=1	1	2	2	0.1847	0	1	1	1	912.977	1824.95	1824.96	-4.92	-0.00449	0/0	0	0	41282.4	CID (Collision Induced Dissociation)	MS2	2.80462	200	61.3795	7143	7143	7141	mcarrera_O1205_188.RAW	F4	72518	3.14	1
High	Sequest HT	Sequest HT (A2)	A	2	Unambiguous	[42.01]DNLANTFNEM[147.04]M[147.04]SQIE	N-Term(Prot)(Acetyl); M10(Oxidation); M11(Oxidation)	1	A0A6B5IVF6	Sensor histidine kinase ArlS (Fragment) OS=Staphylococcus aureus OX=1280 GN=arlS PE=4 SV=1	0	2	2	0.2344	0	1	1	1	915.886	1830.76	1830.75	6.95	0.00636	0/0	0	0	4402.02	CID (Collision Induced Dissociation)	MS2	8.79857	200	25.4101	2080	2080	2077	mcarrera_O1205_194.RAW	F7	9567	3.2	1
High	Sequest HT	Sequest HT (A2)	A	2	Unambiguous	[42.01]DYFVPDTELPPL	N-Term(Prot)(Acetyl)	1	A0A3S5X622	Panton-Valentine leukocidin (Fragment) OS=Staphylococcus aureus OX=1280 GN=pvl PE=4 SV=1	0	2	2	0.2291	0	1	1	1	724.35	1447.69	1447.7	-4.26	-0.00308	0/0	0	0	6808.56	CID (Collision Induced Dissociation)	MS2	22.5175	200	50.9935	4950	4950	4948	mcarrera_O1205_200.RAW	F10	57501	2.27	1
High	Sequest HT	Sequest HT (A2)	A	2	Unambiguous	[42.01]ENKYIDIVEAFQ	N-Term(Prot)(Acetyl)	1	A0A6B5J4V6	Uncharacterized protein (Fragment) OS=Staphylococcus aureus OX=1280 GN=G0Y51_12035 PE=4 SV=1	1	2	2	0.1226	0	1	1	1	755.862	1510.72	1510.74	-16.92	-0.01278	0/0	0	0	21033	CID (Collision Induced Dissociation)	MS2	18.6951	200	53.0242	6000	6000	5996	mcarrera_O1205_182.RAW	F1	54498	2.12	1
High	Sequest HT	Sequest HT (A2)	A	2	Unambiguous	[42.01]FGTILYLSLALGLSTAAYASTEYAEGGTWSHGVGS	N-Term(Prot)(Met-loss+Acetyl)	1	A0A6B5HGP9	Lactococcin 972 family bacteriocin OS=Staphylococcus aureus OX=1280 GN=G0V65_00890 PE=4 SV=1	0	4	4	0.3175	0	1	1	1	898.949	3592.78	3592.75	7.73	0.00694	0/0	0	0	6756.59	CID (Collision Induced Dissociation)	MS2	3.20225	200	20.3165	1578	1578	1577	mcarrera_O1205_198.RAW	F9	51103	3.37	1
High	Sequest HT	Sequest HT (A2)	A	2	Unambiguous	[42.01]GRYILTLILIGASIYKEYFHNEWI	N-Term(Prot)(Met-loss+Acetyl)	1	A0A380EFA6	Putative DUF2198-containing protein OS=Staphylococcus aureus OX=1280 GN=NCTC10702_01282 PE=4 SV=1	2	3	3	0.2171	0	1	1	1	985.542	2954.61	2954.58	9.71	0.00956	0/0	0	0	59887.5	CID (Collision Induced Dissociation)	MS2	34.7355	200	99.6592	9545	9545	9544	mcarrera_O1205_333.RAW	F11	29513	3.04	1
High	Sequest HT	Sequest HT (A2)	A	2	Unambiguous	[42.01]lAARFGPKIVLPSGIGIAAIGM[147.04]FIM[147.04]YFFGHPLSYSTM[147.04]AL	N-Term(Prot)(Acetyl); M22(Oxidation); M25(Oxidation); M37(Oxidation)	1	Q4U475	QacA (Fragment) OS=Staphylococcus aureus OX=1280 GN=qacA PE=4 SV=1	2	5	5	0.071	0	1	1	1	850.434	4248.14	4248.21	-16.5	-0.01402	0/0	0	0	40216.2	CID (Collision Induced Dissociation)	MS2	37.3331	200	26.2811	2293	2293	2292	mcarrera_O1205_198.RAW	F9	41091	3.38	1
High	Sequest HT	Sequest HT (A2)	A	2	Unambiguous	[42.01]LALRSDVDIDDYIAHVDYYFLETHGQDVDVII	N-Term(Prot)(Met-loss+Acetyl)	1	A0A380DYN8	Molybdopterin biosynthesis MoeB protein OS=Staphylococcus aureus OX=1280 GN=moeB_2 PE=4 SV=1	1	5	5	0.0627	0	1	1	1	753.772	3764.83	3764.83	-0.04	-3e-05	0/0	0	0	847741	CID (Collision Induced Dissociation)	MS2	3.40553	10.019	34.8397	3285	3285	3284	mcarrera_O1205_198.RAW	F9	47065	3.19	1
High	Sequest HT	Sequest HT (A2)	A	2	Unambiguous	[42.01]M[147.04]NKTDLVNAVAEQADLTKK	N-Term(Prot)(Acetyl)	1	A0A641ABM2	HU family DNA-binding protein OS=Staphylococcus aureus OX=1280 GN=D7S40_03100 PE=3 SV=1	2	2	2	0.1667	0	1	1	1	1066.06	2131.11	2131.11	1.07	0.00114	0/0	0	0	10888.7	CID (Collision Induced Dissociation)	MS2	0	200	60.0638	6230	6230	6225	mcarrera_O1205_196.RAW	F8	74478	2.58	1
High	Sequest HT	Sequest HT (A2)	A	2	Unambiguous	[42.01]MAEETNSNVTEETEVNE	N-Term(Prot)(Acetyl)	2	A0A0D1I5T8	Phage capsid protein OS=Staphylococcus aureus subsp. aureus OX=46170 GN=QU38_11855 PE=4 SV=1; DUF4355 domain-containing protein OS=Staphylococcus aureus OX=1280 GN=G0Y99_04895 PE=4 SV=1	0	2	2	0.1626	0	1	1	1	984.421	1967.83	1967.8	16.27	0.01601	0/0	0	0	33161.2	CID (Collision Induced Dissociation)	MS2	7.16563	200	71.1135	7508	7508	7507	mcarrera_O1205_347.RAW	F18	11796	2.46	1
High	Sequest HT	Sequest HT (A2)	A	2	Unambiguous	[42.01]MARTFIVGGSGDIGLSIV	N-Term(Prot)(Acetyl)	4	A0A657XN27	3-oxoacyl-ACP reductase OS=Staphylococcus sciuri subsp. carnaticus OX=147468 GN=CD114_00700 PE=4 SV=1; 3-oxoacyl-ACP reductase OS=Staphylococcus sciuri OX=1296 GN=BUZ90_04570 PE=4 SV=1; SDR family oxidoreductase OS=Staphylococcus sciuri OX=1296 GN=BU007_13470 PE=4 SV=1; Uncharacterized protein OS=Staphylococcus aureus C0673 OX=1413510 GN=V070_00313 PE=4 SV=1	1	3	3	0.068	0	1	1	1	612.336	1834.99	1834.97	10.43	0.00638	0/0	0	0	6852.06	CID (Collision Induced Dissociation)	MS2	16.626	200	53.4087	5681	5681	5672	mcarrera_O1205_186.RAW	F3	54245	2.5	1
High	Sequest HT	Sequest HT (A2)	A	2	Unambiguous	[42.01]MEIVESYESLPE	N-Term(Prot)(Acetyl)	1	A0A380DQ82	Salicylate synthase OS=Staphylococcus aureus OX=1280 GN=NCTC5664_00849 PE=4 SV=1	0	2	2	0.067	0	1	1	1	734.319	1467.63	1467.66	-17.3	-0.0127	0/0	0	0	19048.5	CID (Collision Induced Dissociation)	MS2	3.38445	200	56.3079	5012	5012	5010	mcarrera_O1205_343.RAW	F16	17191	2.24	1
High	Sequest HT	Sequest HT (A2)	A	2	Unambiguous	[42.01]MGVLKM[147.04]DFLEDLYK	N-Term(Prot)(Acetyl); M6(Oxidation)	1	A0A0U1MSR7	Oligoendopeptidase F OS=Staphylococcus aureus OX=1280 GN=BN1321_410004 PE=4 SV=1	1	3	3	0.1133	0	1	1	1	587.301	1759.89	1759.86	13.02	0.00764	0/0	0	0	9484.71	CID (Collision Induced Dissociation)	MS2	36.8513	200	36.3129	2880	2880	2879	mcarrera_O1205_349.RAW	F19	72274	2.56	1
High	Sequest HT	Sequest HT (A2)	A	2	Unambiguous	[42.01]MKFISNNNITDPTLNLAMEEYVLKNLPAEESYFLF	N-Term(Prot)(Acetyl)	18	A0A6B5HT11	Lipoate--protein ligase OS=Staphylococcus aureus OX=1280 GN=G0X69_05955 PE=4 SV=1; Lipoate--protein ligase OS=Staphylococcus aureus OX=1280 GN=lplJ_1 PE=4 SV=1; Lipoate--protein ligase OS=Staphylococcus aureus OX=1280 GN=lplJ_3 PE=4 SV=1; Lipoate--protein ligase OS=Staphylococcus aureus OX=1280 GN=G0Z16_00550 PE=4 SV=1; Lipoate--protein ligase OS=Staphylococcus aureus subsp. aureus OX=46170 GN=QU…	2	5	5	0.1709	0	1	1	1	831.009	4151.02	4151.04	-5.32	-0.00441	0/0	0	0	10138.1	CID (Collision Induced Dissociation)	MS2	50.5747	200	41.1258	4023	4023	4020	mcarrera_O1205_192.RAW	F6	52479	3.51	1
High	Sequest HT	Sequest HT (A2)	A	2	Unambiguous	[42.01]MKKLLFATTAAAGIIASGFGAQADASEYTNYSNQ	N-Term(Prot)(Acetyl)	3	A0A033UDN3	Uncharacterized protein OS=Staphylococcus aureus C0673 OX=1413510 GN=V070_02409 PE=4 SV=1; Uncharacterized protein OS=Staphylococcus sciuri subsp. carnaticus OX=147468 GN=CD114_10425 PE=4 SV=1; Uncharacterized protein OS=Staphylococcus sciuri OX=1296 GN=BU007_05735 PE=4 SV=1	2	6	6	0.1356	0	1	1	1	592.956	3552.7	3552.73	-9.48	-0.00561	0/0	0	0	6727.9	CID (Collision Induced Dissociation)	MS2	58.8755	200	53.5611	6142	6142	6138	mcarrera_O1205_188.RAW	F4	57635	3.54	1
High	Sequest HT	Sequest HT (A2)	A	2	Unambiguous	[42.01]MLFNHAFIYM[147.04]KA	N-Term(Prot)(Acetyl); M10(Oxidation)	1	A0A5F0HLV1	Uncharacterized protein OS=Staphylococcus aureus OX=1280 GN=E3A28_10360 PE=4 SV=1	1	2	2	0.0809	0	1	1	1	772.388	1543.77	1543.74	16.84	0.013	0/0	0	0	34968.5	CID (Collision Induced Dissociation)	MS2	10.6299	200	23.4876	2147	2147	2146	mcarrera_O1205_184.RAW	F2	65944	2.35	1
High	Sequest HT	Sequest HT (A2)	A	2	Unambiguous	[42.01]MM[147.04]GGLGGFFPPL	N-Term(Prot)(Acetyl); M2(Oxidation)	1	A0A6D1S2V0	Nitrite extrusion protein OS=Staphylococcus aureus OX=1280 GN=narT PE=4 SV=1	0	2	2	0.1078	0	1	1	1	641.307	1281.61	1281.6	4.74	0.00304	0/0	0	0	7091.88	CID (Collision Induced Dissociation)	MS2	32.9654	200	52.4431	5290	5290	5284	mcarrera_O1205_347.RAW	F18	49583	2.04	1
High	Sequest HT	Sequest HT (A2)	A	2	Unambiguous	[42.01]MNFNLNLQGAQELGN	N-Term(Prot)(Acetyl)	4	A0A6B5J5W5	DUF669 domain-containing protein OS=Staphylococcus aureus OX=1280 GN=G0V88_07075 PE=4 SV=1; Putative single-stranded DNA binding protein OS=Staphylococcus phage phiMR11 OX=379501 GN=orf14 PE=4 SV=1; DUF669 domain-containing protein OS=Staphylococcus devriesei OX=586733 GN=BUY42_00320 PE=4 SV=1; DUF669 domain-containing protein OS=Staphylococcus aureus OX=1280 GN=FP479_14675 PE=4 SV=1	0	2	2		0	1	3	3	852.916	1704.82	1704.8	13.89	0.01184	0/0	0	0	5649.21	CID (Collision Induced Dissociation)	MS2	53.5662	200	37.7237	3351	3351	3348	mcarrera_O1205_200.RAW	F10	65110	2.4	1
High	Sequest HT	Sequest HT (A2)	A	2	Unambiguous	[42.01]MNFNNLKTASPIL	N-Term(Prot)(Acetyl)	1	A0A2X2JVU9	Lipoprotein OS=Staphylococcus aureus OX=1280 GN=NCTC7878_01523 PE=4 SV=1	1	2	2	0.0721	0	1	1	1	752.886	1504.76	1504.78	-12.51	-0.00941	0/0	0	0	17243.6	CID (Collision Induced Dissociation)	MS2	33.082	200	27.2189	2242	2242	2241	mcarrera_O1205_196.RAW	F8	75539	2.22	1
High	Sequest HT	Sequest HT (A2)	A	2	Unambiguous	[42.01]MNKTDLVNAVAEQADLTK	N-Term(Prot)(Acetyl)	1	A0A641ABM2	HU family DNA-binding protein OS=Staphylococcus aureus OX=1280 GN=D7S40_03100 PE=3 SV=1	1	3	3	0.2655	0	1	1	1	668.341	2003.01	2003.01	-1.2	-0.0008	0/0	0	0	9129.58	CID (Collision Induced Dissociation)	MS2	0	200	63.7826	6838	6838	6836	mcarrera_O1205_192.RAW	F6	80584	3.54	1
High	Sequest HT	Sequest HT (A2)	A	2	Unambiguous	[42.01]MNKTDLVNAVAEQADLTKK	N-Term(Prot)(Acetyl)	1	A0A641ABM2	HU family DNA-binding protein OS=Staphylococcus aureus OX=1280 GN=D7S40_03100 PE=3 SV=1	2	3	3	0.2784	0	1	1	1	711.041	2131.11	2131.11	0.34	0.00024	0/0	0	0	16631.1	CID (Collision Induced Dissociation)	MS2	0	200	60.1184	5458	5458	5454	mcarrera_O1205_343.RAW	F16	70270	2.91	1
High	Sequest HT	Sequest HT (A2)	A	2	Unambiguous	[42.01]MPSATQRPIGVFDSGVGGLSVLRALRAELPHEHFVYLAD	N-Term(Prot)(Acetyl)	1	A0A659I5Y6	Glutamate racemase (Fragment) OS=Staphylococcus aureus OX=1280 GN=E4U00_14085 PE=3 SV=1	2	6	6	0.0967	0	1	1	1	708.863	4248.14	4248.2	-14.19	-0.01005	0/0	0	0	7870.04	CID (Collision Induced Dissociation)	MS2	3.58125	200	32.6202	2897	2897	2896	mcarrera_O1205_345.RAW	F17	49386	3.31	1
High	Sequest HT	Sequest HT (A2)	A	2	Unambiguous	[42.01]MPVYKDGNTGKWYFSI	N-Term(Prot)(Acetyl)	4	Q4ZAM3	ORF010 OS=Staphylococcus virus 88 OX=320848 PE=4 SV=1; Tyrosine-type recombinase/integrase OS=Staphylococcus aureus OX=1280 GN=GO677_04080 PE=4 SV=1; Integrase OS=Staphylococcus phage phiMR25 OX=487152 GN=orf1 PE=4 SV=1; Site-specific integrase OS=Staphylococcus aureus OX=1280 GN=G0V76_03120 PE=4 SV=1	2	2	2	0.1174	0	1	1	1	974.466	1947.92	1947.93	-3.66	-0.00356	0/0	0	0	10089.9	CID (Collision Induced Dissociation)	MS2	27.9866	200	43.5387	4185	4185	4180	mcarrera_O1205_194.RAW	F7	58137	2.13	1
High	Sequest HT	Sequest HT (A2)	A	2	Unambiguous	[42.01]MSFIDKAKDAVEK	N-Term(Prot)(Met-loss+Acetyl)	1	A0A0Y9XYF3	Uncharacterized protein OS=Staphylococcus aureus OX=1280 GN=ERS072840_00799 PE=4 SV=1	2	2	2	0.2286	0	1	1	1	696.872	1392.74	1392.74	0.17	0.00012	0/0	0	0	181244	CID (Collision Induced Dissociation)	MS2	9.08155	134.143	45.0244	4221	4221	4218	mcarrera_O1205_200.RAW	F10	71981	3.98	1
High	Sequest HT	Sequest HT (A2)	A	2	Unambiguous	[42.01]MSHNALTTGIGIGAGAG	N-Term(Prot)(Acetyl)	1	A0A6D1S2S1	Phage protein OS=Staphylococcus aureus OX=1280 GN=SAMEA1708664_01971 PE=4 SV=1	0	2	2	0.0826	0	1	1	1	785.399	1569.79	1569.77	13.52	0.01061	0/0	0	0	4231.84	CID (Collision Induced Dissociation)	MS2	9.50942	200	43.4526	3680	3680	3675	mcarrera_O1205_341.RAW	F15	64770	2.18	1
High	Sequest HT	Sequest HT (A2)	A	2	Unambiguous	[42.01]MTAEGKEVI	N-Term(Prot)(Acetyl)	1	A0A380ENU9	GftB: Glycosyl transferase, family 8 OS=Staphylococcus aureus OX=1280 GN=NCTC10702_04103 PE=4 SV=1	1	2	2	0.0588	0	1	1	1	510.25	1019.49	1019.51	-14.72	-0.0075	0/0	0	0	14294.4	CID (Collision Induced Dissociation)	MS2	52.7827	200	26.1779	2134	2134	2132	mcarrera_O1205_333.RAW	F11	51512	2.04	1
High	Sequest HT	Sequest HT (A2)	A	2	Unambiguous	[42.01]MTKSKFVGLMTMAPLTD	N-Term(Prot)(Acetyl)	1	A0A380EI53	Protein YlmE OS=Staphylococcus aureus OX=1280 GN=NCTC10702_01880 PE=4 SV=1	2	2	2	0.149	0	1	1	1	956.968	1912.93	1912.96	-15.06	-0.0144	0/0	0	0	8222.46	CID (Collision Induced Dissociation)	MS2	82.2177	200	31.1127	3017	3017	3013	mcarrera_O1205_190.RAW	F5	70306	2.08	1
High	Sequest HT	Sequest HT (A2)	A	2	Unambiguous	[42.01]PC[160.03]PALMNKRNSIATIHR	N-Term(Prot)(Acetyl); C2(Carbamidomethyl)	1	A0A517JZ76	DDE-type integrase/transposase/recombinase (Fragment) OS=Staphylococcus aureus OX=1280 GN=FP485_13975 PE=4 SV=1	2	3	3	0.0938	0	1	1	1	674.354	2021.05	2021.05	-3.14	-0.00212	0/0	0	0	18874.6	CID (Collision Induced Dissociation)	MS2	14.1605	200	50.1208	5000	5000	4998	mcarrera_O1205_196.RAW	F8	76982	2.56	1
High	Sequest HT	Sequest HT (A2)	A	2	Unambiguous	[42.01]RQVSSEETFNTKLYPPM[147.04]ILGSILN	N-Term(Prot)(Met-loss+Acetyl); M18(Oxidation)	2	A0A033UCK0	MFS domain-containing protein OS=Staphylococcus aureus C0673 OX=1413510 GN=V070_02441 PE=4 SV=1; MFS transporter OS=Staphylococcus sciuri subsp. carnaticus OX=147468 GN=CD114_11405 PE=4 SV=1	2	3	3	0.1012	0	1	1	1	932.491	2795.46	2795.43	11.04	0.01028	0/0	0	0	143602	CID (Collision Induced Dissociation)	MS2	3.35705	125.272	52.3734	5288	5288	5284	mcarrera_O1205_194.RAW	F7	59094	3.36	1
High	Sequest HT	Sequest HT (A2)	A	2	Unambiguous	[42.01]RVVVM[147.04]KNGQLIE	N-Term(Prot)(Acetyl); M5(Oxidation)	1	A0A5C8X7Y2	Nickel import ATP-binding protein NikD (Fragment) OS=Staphylococcus aureus OX=1280 GN=FVP29_08960 PE=4 SV=1	2	2	2	0.085	0	1	1	1	722.396	1443.79	1443.8	-9.45	-0.00682	0/0	0	0	10020.4	CID (Collision Induced Dissociation)	MS2	27.4175	200	75.3283	7934	7934	7933	mcarrera_O1205_333.RAW	F11	63969	2	1
High	Sequest HT	Sequest HT (A2)	A	2	Unambiguous	[42.01]RVVVMKNGQLIE	N-Term(Prot)(Acetyl); M5(Oxidation)	1	A0A5C8X7Y2	Nickel import ATP-binding protein NikD (Fragment) OS=Staphylococcus aureus OX=1280 GN=FVP29_08960 PE=4 SV=1	2	2	2	0.1485	0	1	1	1	722.396	1443.78	1443.8	-10.14	-0.00732	0/0	0	0	9876.99	CID (Collision Induced Dissociation)	MS2	9.73237	200	75.2118	7448	7448	7447	mcarrera_O1205_351.RAW	F20	62933	2.02	1
High	Sequest HT	Sequest HT (A2)	A	2	Unambiguous	[42.01]SFIDKAK	N-Term(Prot)(Met-loss+Acetyl)	1	A0A0Y9XYF3	Uncharacterized protein OS=Staphylococcus aureus OX=1280 GN=ERS072840_00799 PE=4 SV=1	1	2	2	0.0755	0	1	1	1	425.737	850.467	850.467	0.48	0.0002	0/0	0	0	68157.1	CID (Collision Induced Dissociation)	MS2	40.2781	200	24.5387	1986	1986	1984	mcarrera_O1205_194.RAW	F7	50579	2.12	1
High	Sequest HT	Sequest HT (A2)	A	2	Unambiguous	[42.01]SFIDKAKDAVEK	N-Term(Prot)(Met-loss+Acetyl)	1	A0A0Y9XYF3	Uncharacterized protein OS=Staphylococcus aureus OX=1280 GN=ERS072840_00799 PE=4 SV=1	2	3	3	0.1987	0	1	1	1	464.917	1392.74	1392.74	-0.13	-6e-05	0/0	0	0	38352.9	CID (Collision Induced Dissociation)	MS2	17.3084	200	45.2766	3734	3734	3729	mcarrera_O1205_343.RAW	F16	67671	3.12	1
High	Sequest HT	Sequest HT (A2)	A	2	Unambiguous	[42.01]SFMDKAK	N-Term(Prot)(Met-loss+Acetyl)	10	A0A2K4AGK6	Uncharacterized protein OS=Staphylococcus schweitzeri OX=1654388 GN=CD116_08695 PE=4 SV=1; Uncharacterized protein OS=Staphylococcus aureus (strain MW2) OX=196620 GN=MW1574 PE=4 SV=1; Uncharacterized protein OS=Staphylococcus epidermidis (strain ATCC 35984 / RP62A) OX=176279 GN=SERP1188 PE=4 SV=1; Uncharacterized protein OS=Staphylococcus aureus OX=1280 GN=G0Y07_07980 PE=4 SV=1; Uncharacterized p…	1	2	2	0.0817	0	1	1	1	434.715	868.423	868.423	-0.17	-7e-05	0/0	0	0	26305.3	CID (Collision Induced Dissociation)	MS2	36.827	200	21.3224	1621	1621	1617	mcarrera_O1205_192.RAW	F6	33180	2.57	1
High	Sequest HT	Sequest HT (A2)	A	2	Unambiguous	[42.01]SFMDKAKDAVEK	N-Term(Prot)(Met-loss+Acetyl)	6	A0A0H3JWM1	Uncharacterized protein OS=Staphylococcus aureus (strain MW2) OX=196620 GN=MW1574 PE=4 SV=1; Uncharacterized protein OS=Staphylococcus aureus OX=1280 GN=G0Y07_07980 PE=4 SV=1; Uncharacterized protein OS=Staphylococcus aureus subsp. aureus CN1 OX=1193576 GN=SAKOR_01572 PE=4 SV=1; Uncharacterized protein OS=Staphylococcus aureus subsp. aureus 71193 OX=1155084 GN=ST398NM01_1688 PE=4 SV=1; Uncharacte…	2	2	2	0.2722	0	1	1	1	705.85	1410.69	1410.69	-0.41	-0.00029	0/0	0	0	12535.6	CID (Collision Induced Dissociation)	MS2	34.5491	200	40.1556	3903	3903	3895	mcarrera_O1205_192.RAW	F6	64896	3.6	1
High	Sequest HT	Sequest HT (A2)	A	2	Unambiguous	[42.01]SLENQLAELKYDYVR	N-Term(Prot)(Met-loss+Acetyl)	7	Q2FVZ7	Uncharacterized protein OS=Staphylococcus aureus (strain NCTC 8325) OX=93061 GN=SAOUHSC_02523 PE=4 SV=1; Uncharacterized protein OS=Staphylococcus aureus subsp. aureus MN8 OX=548470 GN=HMPREF0769_10899 PE=4 SV=1; Uncharacterized protein OS=Staphylococcus aureus OX=1280 GN=G0V60_00780 PE=4 SV=1; Uncharacterized protein (Fragment) OS=Staphylococcus aureus OX=1280 GN=GO941_00460 PE=4 SV=1; Uncharact…	1	2	2	0.2748	0	1	1	1	941.981	1882.95	1882.95	0.16	0.00015	0/0	0	0	6809.09	CID (Collision Induced Dissociation)	MS2	5.14751	200	68.5389	7075	7075	7073	mcarrera_O1205_200.RAW	F10	79358	3.13	1
High	Sequest HT	Sequest HT (A2)	A	2	Unambiguous	[42.01]SNSDLNIERINELAK	N-Term(Prot)(Met-loss+Acetyl)	10	A0A2I7Y5V0	UPF0291 protein BTN44_05895 OS=Staphylococcus aureus OX=1280 GN=BTN44_05895 PE=3 SV=1; UPF0291 protein NCTC10702_02106 OS=Staphylococcus aureus OX=1280 GN=NCTC10702_02106 PE=3 SV=1; DUF896 domain-containing protein (Fragment) OS=Staphylococcus aureus OX=1280 GN=G0W92_02610 PE=4 SV=1; DUF896 domain-containing protein (Fragment) OS=Staphylococcus aureus OX=1280 GN=G0Y10_12720 PE=4 SV=1; DUF896 doma…	1	2	2	0.2283	0	1	1	1	879.455	1757.9	1757.9	-0.36	-0.00031	0/0	0	0	11203	CID (Collision Induced Dissociation)	MS2	0	200	52.0167	5075	5075	5074	mcarrera_O1205_200.RAW	F10	73348	3.11	1
High	Sequest HT	Sequest HT (A2)	A	2	Unambiguous	[42.01]SVEIESIEHE	N-Term(Prot)(Met-loss+Acetyl)	8	A0A6B5T691	Peroxide-responsive transcriptional repressor PerR OS=Staphylococcus aureus OX=1280 GN=perR PE=4 SV=1; Peroxide stress regulator PerR, FUR family OS=Staphylococcus aureus OX=1280 GN=perR PE=3 SV=1; Peroxide stress regulator PerR, FUR family OS=Staphylococcus aureus OX=1280 GN=perR PE=3 SV=1; Peroxide-responsive transcriptional repressor PerR OS=Staphylococcus aureus OX=1280 GN=perR PE=4 SV=1; Per…	0	2	2	0.2075	0	1	1	1	607.283	1213.56	1213.56	1	0.00061	0/0	0	0	6375.16	CID (Collision Induced Dissociation)	MS2	30.3463	200	47.0528	4888	4888	4878	mcarrera_O1205_186.RAW	F3	38895	2.12	1
High	Sequest HT	Sequest HT (A2)	A	2	Unambiguous	[42.01]WPGFSRSGSTISTGV	N-Term(Prot)(Met-loss+Acetyl)	1	A0A380DNL5	Undecaprenyl-diphosphate phosphatase OS=Staphylococcus aureus OX=1280 GN=uppP_1 PE=3 SV=1	1	2	2	0.133	0	1	1	1	790.888	1580.77	1580.77	-0.4	-0.00032	0/0	0	0	5027.92	CID (Collision Induced Dissociation)	MS2	8.44938	200	42.2327	4171	4171	4168	mcarrera_O1205_198.RAW	F9	67589	2.03	1
High	Sequest HT	Sequest HT (A2)	A	2	Unambiguous	[42.1]LDIGIVGGSGYGAIELM[147.04]RL	N-Term(Prot)(Met-loss+Acetyl); M18(Oxidation)	3	A0A2T4RQZ0	N-acetyl-gamma-glutamyl-phosphate reductase OS=Staphylococcus sciuri OX=1296 GN=argC PE=3 SV=1; N-acetyl-gamma-glutamyl-phosphate reductase OS=Staphylococcus sciuri subsp. carnaticus OX=147468 GN=CD114_05560 PE=3 SV=1; N-acetyl-gamma-glutamyl-phosphate reductase OS=Staphylococcus aureus C0673 OX=1413510 GN=argC PE=3 SV=1	1	3	3	0.1087	0	1	1	1	664.677	1992.02	1992.05	-14.97	-0.00994	0/0	0	0	11166.6	CID (Collision Induced Dissociation)	MS2	39.8721	200	47.5321	5287	5287	5283	mcarrera_O1205_182.RAW	F1	79617	2.76	1
High	Sequest HT	Sequest HT (A2)	A	2	Unambiguous	]		5	A0A0H3JWM1	Uncharacterized protein OS=Staphylococcus aureus (strain MW2) OX=196620 GN=MW1574 PE=4 SV=1; Uncharacterized protein OS=Staphylococcus aureus subsp. aureus CN1 OX=1193576 GN=SAKOR_01572 PE=4 SV=1; Uncharacterized protein OS=Staphylococcus aureus OX=1280 GN=ERS072840_00799 PE=4 SV=1; Uncharacterized protein OS=Staphylococcus aureus subsp. aureus 71193 OX=1155084 GN=ST398NM01_1688 PE=4 SV=1; Unchar…	2	3	3	0.2741	0	1	1	1	661.32	1981.95	1981.95	-0.57	-0.00038	0/0	0	0	46640.3	CID (Collision Induced Dissociation)	MS2	15.5603	200	23.0627	1911	1911	1909	mcarrera_O1205_198.RAW	F9	63268	3.43	1
High	Sequest HT	Sequest HT (A2)	A	2	Unambiguous	AAADLLGQPLYK		32	A0A2T4KBZ1; G5JFX0; A0A2T4PHN4; A0A341ESV8; A0A2A1MC93; A0A380DP02; A0A2T4PI66; A0A2K4DFG1; A0A1Q8DCA8; A0A6B5DMS9; A0A2S6DQQ3; A0A1L1LSV9; U5U523; A0A291JLK8; A0A6B5ELB1; A0A6B0C520; A0A077UJ75; A0A2T4KLE9; A0A133Q6X4; A0A2T4QCI4; A0A2K4C9A0; A0A0D0RL42; Q5HQV0; A0A380EHA8; A0A657ZJH9; A0A2T4QEJ9; A0A2T4LT26; A0A5C8XA81; W8USI1; A0A418IEI2; O69174; A0A2K4ANU2	Enolase OS=Staphylococcus devriesei OX=586733 GN=eno PE=3 SV=1; Enolase OS=Staphylococcus simiae CCM 7213 = CCUG 51256 OX=911238 GN=eno PE=3 SV=1; Enolase OS=Staphylococcus xylosus OX=1288 GN=eno PE=3 SV=1; Enolase OS=Staphylococcus capitis subsp. capitis OX=72758 GN=eno PE=3 SV=1; Enolase OS=Staphylococcus hominis OX=1290 GN=eno PE=3 SV=1; Enolase OS=Staphylococcus aureus OX=1280 GN=eno_1 PE=4 S…	0	2	2	0.2138	0	1	1	1	630.353	1259.7	1259.7	0.01	1e-05	0/0	0	0	12523.7	CID (Collision Induced Dissociation)	MS2	31.8589	200	46.9173	5005	5005	5002	mcarrera_O1205_190.RAW	F5	61791	2.9	1
High	Sequest HT	Sequest HT (A2)	A	2	Unambiguous	AAAGLKVLK		5	A0A033V6H0	Anthranilate phosphoribosyltransferase OS=Staphylococcus aureus C0673 OX=1413510 GN=trpD PE=3 SV=1; Anthranilate phosphoribosyltransferase OS=Staphylococcus vitulinus OX=71237 GN=trpD PE=3 SV=1; Anthranilate phosphoribosyltransferase OS=Staphylococcus sciuri OX=1296 GN=trpD PE=3 SV=1; Anthranilate phosphoribosyltransferase OS=Staphylococcus fleurettii OX=150056 GN=trpD PE=3 SV=1; Anthranilate pho…	1	2	2	0.0743	0	1	1	1	435.786	870.566	870.577	-13.32	-0.0058	0/0	0	0	17937.1	CID (Collision Induced Dissociation)	MS2	17.1277	200	42.985	4750	4750	4743	mcarrera_O1205_188.RAW	F4	15310	2.02	1
High	Sequest HT	Sequest HT (A2)	A	2	Unambiguous	AAEMLDKPVEDLRIISC[160.03]HIGNGASIAAIDGGKSIDTSM[147.04]GFTPLAGV	C17(Carbamidomethyl); M38(Oxidation)	1	A5ITN4	Acetate kinase OS=Staphylococcus aureus (strain JH9) OX=359786 GN=ackA PE=3 SV=1	2	5	5	0.1069	0	1	1	1	943.66	4714.27	4714.35	-17.77	-0.01675	0/0	0	0	21021.2	CID (Collision Induced Dissociation)	MS2	52.1754	107.961	38.6433	3462	3462	3460	mcarrera_O1205_200.RAW	F10	35118	3.46	1
High	Sequest HT	Sequest HT (A2)	A	2	Unambiguous	AAHLEGELTDDEWQR		16	A0A0E1XAV7	DNA-binding helix-turn-helix protein OS=Staphylococcus aureus subsp. aureus MN8 OX=548470 GN=HMPREF0769_11301 PE=4 SV=1; Repressor OS=Staphylococcus virus phiNM4 OX=387910 PE=4 SV=1; HTH cro/C1-type domain-containing protein OS=Staphylococcus aureus (strain Newman) OX=426430 GN=NWMN_0266 PE=4 SV=1; ORF022 OS=Staphylococcus virus 71 OX=320844 PE=4 SV=1; Helix-turn-helix transcriptional regulator O…	0	3	3	0.2451	0	1	1	1	590.609	1769.81	1769.81	2.02	0.00119	0/0	0	0	70066.8	CID (Collision Induced Dissociation)	MS2	47.1878	136.323	37.853	3614	3614	3613	mcarrera_O1205_192.RAW	F6	43881	3.59	1
High	Sequest HT	Sequest HT (A2)	A	2	Unambiguous	AANATKSALDQARNGLTVDK		5	A0A6B5SSD1	Hyperosmolarity resistance protein Ebh (Fragment) OS=Staphylococcus aureus OX=1280 GN=ebh PE=4 SV=1; Hyperosmolarity resistance protein Ebh OS=Staphylococcus aureus OX=1280 GN=ebh PE=4 SV=1; Hyperosmolarity resistance protein Ebh OS=Staphylococcus schweitzeri OX=1654388 GN=ebh PE=4 SV=1; Hyperosmolarity resistance protein Ebh OS=Staphylococcus aureus OX=1280 GN=ebh PE=4 SV=1; Hyperosmolarity resi…	2	2	2	0.059	0	1	1	1	1022.54	2044.07	2044.08	-4.91	-0.00502	0/0	0	0	107415	CID (Collision Induced Dissociation)	MS2	5.99388	200	39.5129	3940	3940	3938	mcarrera_O1205_186.RAW	F3	74294	2.71	1
High	Sequest HT	Sequest HT (A2)	A	2	Unambiguous	AC[160.03]REYGIETVAVYAKGDEQSLHVHLADQAIC[160.03]IGEANAL	C2(Carbamidomethyl); C31(Carbamidomethyl)	23	A0A5C8XBC8	ATP-grasp domain-containing protein (Fragment) OS=Staphylococcus aureus OX=1280 GN=FVP29_01600 PE=4 SV=1; Acetyl-CoA carboxylase biotin carboxylase subunit OS=Staphylococcus aureus OX=1280 GN=E3A28_00445 PE=4 SV=1; Acetyl-CoA carboxylase biotin carboxylase subunit OS=Staphylococcus aureus OX=1280 GN=G0V76_08210 PE=4 SV=1; Acetyl-CoA carboxylase biotin carboxylase subunit OS=Staphylococcus aureus …	2	7	7	0.1547	0	1	1	1	596.863	4172	4172.02	-4.58	-0.00273	0/0	0	0	14288.4	CID (Collision Induced Dissociation)	MS2	4.68898	200	31.0612	3109	3109	3108	mcarrera_O1205_184.RAW	F2	36833	3.62	1
High	Sequest HT	Sequest HT (A2)	A	2	Unambiguous	ADALIEEGNNC[160.03]IAEAHR	C11(Carbamidomethyl)	7	A0A6B8R4H1	Lactose-specific phosphotransferase enzyme IIA component OS=Staphylococcus aureus OX=1280 GN=lacF PE=4 SV=1; PTS system lactose/cellobiose-specific IIA component OS=Staphylococcus aureus OX=1280 GN=M1K003_0734 PE=4 SV=1; PTS lactose/cellobiose transporter subunit IIA OS=Staphylococcus aureus OX=1280 GN=C7P97_08395 PE=4 SV=1; PTS system lactose-specific transporter subunit IIA OS=Staphylococcus au…	0	3	3	0.1161	0	1	1	1	628.295	1882.87	1882.87	-0.58	-0.00037	0/0	0	0	125378	CID (Collision Induced Dissociation)	MS2	17.4072	200	35.1658	3710	3710	3708	mcarrera_O1205_188.RAW	F4	46991	2.67	1
High	Sequest HT	Sequest HT (A2)	A	2	Unambiguous	ADALIEEGNNC[160.03]IAEAHRAQTSLLAK	C11(Carbamidomethyl)	7	A0A6B8R4H1	Lactose-specific phosphotransferase enzyme IIA component OS=Staphylococcus aureus OX=1280 GN=lacF PE=4 SV=1; PTS system lactose/cellobiose-specific IIA component OS=Staphylococcus aureus OX=1280 GN=M1K003_0734 PE=4 SV=1; PTS lactose/cellobiose transporter subunit IIA OS=Staphylococcus aureus OX=1280 GN=C7P97_08395 PE=4 SV=1; PTS system lactose-specific transporter subunit IIA OS=Staphylococcus au…	1	3	3	0.1181	0	1	1	1	899.12	2695.35	2695.35	-0.07	-6e-05	0/0	0	0	30507.4	CID (Collision Induced Dissociation)	MS2	5.39206	200	53.8146	6175	6175	6172	mcarrera_O1205_188.RAW	F4	76927	2.71	1
High	Sequest HT	Sequest HT (A2)	A	2	Unambiguous	ADDSAEFAALAFK		15	A0A242VF49; A0A2K3YMJ9; W8UT26; A0A077W4K2; A0A2T4QC06; H2DFY9; A0A658BGU4; A6QEJ9; A0A4U0D9P5; G5JLP9; A0A6B5MA24; A0A0A8HS67; A0A0E0VLI7; A0A380EFB3; A0A0U1MW86	Elongation factor G OS=Staphylococcus agnetis OX=985762 GN=fusA PE=3 SV=1; Elongation factor G OS=Staphylococcus rostri OX=522262 GN=fusA PE=3 SV=1; Elongation factor G OS=Staphylococcus aureus OX=1280 GN=fusA PE=3 SV=1; Elongation factor G OS=Staphylococcus aureus OX=1280 GN=fusA PE=3 SV=1; Elongation factor G OS=Staphylococcus succinus OX=61015 GN=fusA PE=3 SV=1; Elongation factor G (Fragment) …	0	2	2	0.4253	0	1	1	1	678.328	1355.65	1355.65	1.28	0.00087	0/0	0	0	13078.6	CID (Collision Induced Dissociation)	MS2	26.9155	200	55.4285	6084	6084	6081	mcarrera_O1205_190.RAW	F5	51020	4.42	1
High	Sequest HT	Sequest HT (A2)	A	2	Unambiguous	ADGQFVTGGSILYR		7	Q93EN9	Putative 50S ribosomal protein L27 (Fragment) OS=Staphylococcus aureus OX=1280 PE=4 SV=1; 50S ribosomal protein L27 OS=Staphylococcus aureus subsp. aureus CN1 OX=1193576 GN=rpmA PE=3 SV=1; 50S ribosomal protein L27 OS=Staphylococcus hominis OX=1290 GN=rpmA PE=3 SV=1; 50S ribosomal protein L27 OS=Macrococcus canis OX=1855823 GN=rpmA PE=3 SV=1; 50S ribosomal protein L27 OS=Staphylococcus aureus C06…	0	2	2	0.3117	0	1	1	1	742.38	1483.75	1483.75	-1.25	-0.00093	0/0	0	0	9041.73	CID (Collision Induced Dissociation)	MS2	27.1101	200	46.5583	4694	4694	4692	mcarrera_O1205_192.RAW	F6	65410	3.69	1
High	Sequest HT	Sequest HT (A2)	A	2	Unambiguous	ADIDYAHAEADTTYGKLGVK		23	Q5HM05	30S ribosomal protein S3 OS=Staphylococcus epidermidis (strain ATCC 35984 / RP62A) OX=176279 GN=rpsC PE=3 SV=1; 30S ribosomal protein S3 OS=Staphylococcus agnetis OX=985762 GN=rpsC PE=3 SV=1; 30S ribosomal protein S3 OS=Staphylococcus aureus OX=1280 GN=rpsC PE=3 SV=1; 30S ribosomal protein S3 OS=Staphylococcus agnetis OX=985762 GN=rpsC PE=3 SV=1; 30S ribosomal protein S3 OS=Staphylococcus petrasi…	1	3	3	0.4844	0	1	1	1	713.353	2138.04	2138.04	1.69	0.0012	0/0	0	0	26738	CID (Collision Induced Dissociation)	MS2	18.1352	200	39.6724	4306	4306	4302	mcarrera_O1205_188.RAW	F4	76435	3.53	1
High	Sequest HT	Sequest HT (A2)	A	2	Unambiguous	ADSGIFYYQNAK		9	A0A4P7P9F8	Immunodominant staphylococcal antigen IsaB OS=Staphylococcus aureus subsp. aureus OX=46170 GN=isaB PE=4 SV=1; Immunodominant staphylococcal antigen IsaB OS=Staphylococcus aureus OX=1280 GN=isaB PE=4 SV=1; Immunodominant staphylococcal antigen IsaB OS=Staphylococcus aureus OX=1280 GN=isaB PE=4 SV=1; Immunodominant staphylococcal antigen IsaB (Fragment) OS=Staphylococcus aureus OX=1280 GN=isaB PE=4…	0	2	2	0.1866	0	1	1	1	688.828	1376.65	1376.65	0.21	0.00015	0/0	0	0	35161.8	CID (Collision Induced Dissociation)	MS2	52.3691	200	37.1277	3968	3968	3967	mcarrera_O1205_188.RAW	F4	49109	3.43	1
High	Sequest HT	Sequest HT (A2)	A	2	Unambiguous	ADSGIFYYQNAKK		9	A0A4P7P9F8	Immunodominant staphylococcal antigen IsaB OS=Staphylococcus aureus subsp. aureus OX=46170 GN=isaB PE=4 SV=1; Immunodominant staphylococcal antigen IsaB OS=Staphylococcus aureus OX=1280 GN=isaB PE=4 SV=1; Immunodominant staphylococcal antigen IsaB OS=Staphylococcus aureus OX=1280 GN=isaB PE=4 SV=1; Immunodominant staphylococcal antigen IsaB (Fragment) OS=Staphylococcus aureus OX=1280 GN=isaB PE=4…	1	2	2	0.1195	0	1	1	1	752.875	1504.74	1504.74	0.33	0.00025	0/0	0	0	12659.7	CID (Collision Induced Dissociation)	MS2	0	200	29.0676	2896	2896	2892	mcarrera_O1205_188.RAW	F4	68278	2.26	1
High	Sequest HT	Sequest HT (A2)	A	2	Unambiguous	AEEAGVTVKQL		4	A0A657ZU23	Phage tail tape measure protein OS=Staphylococcus hominis OX=1290 GN=BUZ51_01800 PE=4 SV=1; Phage tail tape measure protein OS=Staphylococcus aureus OX=1280 GN=BTN44_12445 PE=4 SV=1; M23/M37 peptidase domain protein OS=Staphylococcus epidermidis (strain ATCC 35984 / RP62A) OX=176279 GN=SERP1640 PE=4 SV=1; Phage tail tape measure protein OS=Staphylococcus aureus OX=1280 GN=SAMEA2080329_02483 PE=4 …	1	2	2	0.15	0	1	1	1	572.814	1144.62	1144.62	-0.9	-0.00052	0/0	0	0	4763.26	CID (Collision Induced Dissociation)	MS2	27.9839	200	44.1701	4394	4394	4391	mcarrera_O1205_192.RAW	F6	70877	2.4	1
High	Sequest HT	Sequest HT (A2)	A	2	Unambiguous	AEEM[147.04]FLGDAPVAPIYQK	M4(Oxidation)	27	A0A166IYH7	4-phytase OS=Staphylococcus aureus OX=1280 GN=oppA_2 PE=4 SV=1; Oligopeptide ABC transporter, substrate-binding protein, putative OS=Staphylococcus aureus (strain NCTC 8325) OX=93061 GN=SAOUHSC_00927 PE=4 SV=1; Peptide ABC transporter substrate-binding protein OS=Staphylococcus aureus subsp. aureus OX=46170 GN=QU38_11565 PE=4 SV=1; Peptide ABC transporter substrate-binding protein OS=Staphylococc…	0	2	2	0.3466	0	1	1	1	947.966	1894.93	1894.93	0.03	3e-05	0/0	0	0	15906.3	CID (Collision Induced Dissociation)	MS2	3.01394	200	52.8628	5480	5480	5477	mcarrera_O1205_192.RAW	F6	74824	4.27	1
High	Sequest HT	Sequest HT (A2)	A	2	Unambiguous	AEEMFLGDAPVAPIYQK		27	A0A166IYH7	4-phytase OS=Staphylococcus aureus OX=1280 GN=oppA_2 PE=4 SV=1; Oligopeptide ABC transporter, substrate-binding protein, putative OS=Staphylococcus aureus (strain NCTC 8325) OX=93061 GN=SAOUHSC_00927 PE=4 SV=1; Peptide ABC transporter substrate-binding protein OS=Staphylococcus aureus subsp. aureus OX=46170 GN=QU38_11565 PE=4 SV=1; Peptide ABC transporter substrate-binding protein OS=Staphylococc…	0	2	2	0.4678	0	1	1	1	939.969	1878.93	1878.93	0.3	0.00028	0/0	0	0	15122	CID (Collision Induced Dissociation)	MS2	6.74943	200	59.5435	6317	6317	6315	mcarrera_O1205_192.RAW	F6	80048	4.19	1
High	Sequest HT	Sequest HT (A2)	A	2	Unambiguous	AEFKKGDK		1	A0A380DJF9	Tandem lipoprotein OS=Staphylococcus aureus OX=1280 GN=lpl2nm PE=3 SV=1	2	2	2	0.083	0	1	1	1	461.748	922.488	922.499	-11.73	-0.00541	0/0	0	0	28357.1	CID (Collision Induced Dissociation)	MS2	10.9271	200	15.2282	863	863	862	mcarrera_O1205_351.RAW	F20	51353	2.29	1
High	Sequest HT	Sequest HT (A2)	A	2	Unambiguous	AEGHAKKADAAPK		7	G5JFL3	50S ribosomal protein L3 OS=Staphylococcus simiae CCM 7213 = CCUG 51256 OX=911238 GN=rplC PE=3 SV=1; 50S ribosomal protein L3 OS=Staphylococcus aureus (strain COL) OX=93062 GN=rplC PE=3 SV=1; 50S ribosomal protein L3 OS=Staphylococcus aureus OX=1280 GN=rplC PE=4 SV=1; 50S ribosomal protein L3 OS=Staphylococcus aureus OX=1280 GN=rplC PE=4 SV=1; 50S ribosomal protein L3 OS=Staphylococcus aureus (st…	2	2	2	0.0521	0	1	1	1	647.356	1293.71	1293.69	11.04	0.00714	0/0	0	0	4743.53	CID (Collision Induced Dissociation)	MS2	16.3458	200	17.0887	1107	1107	1106	mcarrera_O1205_339.RAW	F14	50405	2.11	1
High	Sequest HT	Sequest HT (A2)	A	2	Unambiguous	AENSSTATNPK		45	A0A659IC35	Haptoglobin-binding heme uptake protein HarA OS=Staphylococcus aureus OX=1280 GN=harA PE=4 SV=1; Haptoglobin-binding heme uptake protein HarA OS=Staphylococcus aureus OX=1280 GN=harA PE=4 SV=1; Haptoglobin-binding heme uptake protein HarA (Fragment) OS=Staphylococcus aureus OX=1280 GN=harA PE=4 SV=1; Haptoglobin-binding heme uptake protein HarA OS=Staphylococcus aureus OX=1280 GN=harA PE=4 SV=1; …	0	2	2	0.0519	0	1	1	1	560.268	1119.53	1119.53	0.27	0.00015	0/0	0	0	2980.68	CID (Collision Induced Dissociation)	MS2	61.4907	200	28.3057	2108	2108	2106	mcarrera_O1205_349.RAW	F19	42371	2.31	1
High	Sequest HT	Sequest HT (A2)	A	2	Unambiguous	AEQADLTKK		16	A0A6B0CZ42	HU family DNA-binding protein OS=Staphylococcus aureus OX=1280 GN=GO974_06050 PE=4 SV=1; DNA-binding protein OS=Staphylococcus nepalensis OX=214473 GN=hu PE=3 SV=1; DNA-binding protein HU OS=Staphylococcus aureus (strain MSSA476) OX=282459 GN=hup PE=3 SV=1; HU family DNA-binding protein OS=Staphylococcus cohnii OX=29382 GN=BUY34_11415 PE=3 SV=1; HU family DNA-binding protein OS=Staphylococcus aur…	1	2	2	0	0	1	1	1	502.275	1003.54	1003.54	1.64	0.00082	0/0	0	0	45052.6	CID (Collision Induced Dissociation)	MS2	24.8885	200	42.846	4731	4731	4725	mcarrera_O1205_188.RAW	F4	69929	2.32	2
High	Sequest HT	Sequest HT (A2)	A	2	Unambiguous	AEQSQQPKPYF		6	Q2UX51	Elastin binding protein (Fragment) OS=Staphylococcus aureus OX=1280 GN=ebpS PE=4 SV=1; Elastin-binding protein EbpS OS=Staphylococcus aureus OX=1280 GN=fnbP PE=4 SV=1; Elastin-binding protein EbpS OS=Staphylococcus aureus OX=1280 GN=ebpS PE=4 SV=1; Elastin binding protein OS=Staphylococcus aureus OX=1280 GN=ebpS PE=4 SV=1; Elastin-binding protein EbpS OS=Staphylococcus aureus OX=1280 GN=ebpS PE=4…	0	2	2	0.3684	0	1	1	1	661.823	1322.64	1322.64	0.62	0.00041	0/0	0	0	42127.8	CID (Collision Induced Dissociation)	MS2	42.4311	197.782	26.6247	2533	2533	2528	mcarrera_O1205_182.RAW	F1	62122	3.61	1
High	Sequest HT	Sequest HT (A2)	A	2	Unambiguous	AEQYSEGTVPLHTLR		32	Q5HM05	30S ribosomal protein S3 OS=Staphylococcus epidermidis (strain ATCC 35984 / RP62A) OX=176279 GN=rpsC PE=3 SV=1; 30S ribosomal protein S3 OS=Staphylococcus nepalensis OX=214473 GN=rpsC PE=3 SV=1; 30S ribosomal protein S3 OS=Staphylococcus agnetis OX=985762 GN=rpsC PE=3 SV=1; 30S ribosomal protein S3 OS=Staphylococcus aureus OX=1280 GN=rpsC PE=3 SV=1; 30S ribosomal protein S3 OS=Staphylococcus agne…	0	2	2	0.4354	0	1	1	1	850.934	1700.86	1700.86	0.85	0.00072	0/0	0	0	34176	CID (Collision Induced Dissociation)	MS2	34.7974	200	33.6293	3501	3501	3492	mcarrera_O1205_188.RAW	F4	73597	3.56	1
High	Sequest HT	Sequest HT (A2)	A	2	Unambiguous	AESVVTVVAPTEEPTEEEIEAMEGEQQTEEPEVVSESK		1	A0A6B5TLY6	50S ribosomal protein L25/general stress protein Ctc OS=Staphylococcus aureus OX=1280 GN=G0V88_09480 PE=4 SV=1	0	5	5	0.0674	0	1	1	1	829.999	4145.97	4145.9	17.14	0.01421	0/0	0	0	13352.3	CID (Collision Induced Dissociation)	MS2	10.5823	200	35.0251	3623	3623	3620	mcarrera_O1205_184.RAW	F2	33063	3.41	1
High	Sequest HT	Sequest HT (A2)	A	2	Unambiguous	AEVKNPTQNISGTQVYQDPAIVQPK		63	A0A0D1JMM4	Mannosyl-glycoprotein endo-beta-N-acetylglucosamidase OS=Staphylococcus aureus subsp. aureus OX=46170 GN=QU38_05510 PE=4 SV=1; Bifunctional autolysin OS=Staphylococcus aureus (strain NCTC 8325) OX=93061 GN=atl PE=1 SV=1; Bifunctional autolysin OS=Staphylococcus aureus OX=1280 GN=atl PE=4 SV=1; Mannosyl-glycoprotein endo-beta-N-acetylglucosamidase OS=Staphylococcus aureus OX=1280 GN=DDL17_03265 PE…	1	3	3	0.4414	0	1	1	1	909.144	2725.42	2725.42	1.07	0.00097	0/0	0	0	17197.1	CID (Collision Induced Dissociation)	MS2	8.35262	200	41.5685	4557	4557	4551	mcarrera_O1205_188.RAW	F4	64055	4.35	1
High	Sequest HT	Sequest HT (A2)	A	2	Unambiguous	AFFEEEK		15	A0A6B1RJG0; A0A143KGI9; A0A5C8XBF2; A0A658X1E7; A0A0U1MPU9; A0A5F0HPN4; A0A6B5JK81; A0A2K4AFC4; A0A6B5INL4; A0A0U1MN59; A0A2T4Q1V0; A0A341EQV6; A0A6B5UQV1; A0A6B5UAM4; A0A0D1HTX7	YtxH domain-containing protein OS=Staphylococcus aureus OX=1280 GN=GC242_09025 PE=4 SV=1; Putative staphylococcal protein OS=Staphylococcus aureus OX=1280 GN=C7P97_03420 PE=4 SV=1; YtxH domain-containing protein OS=Staphylococcus aureus OX=1280 GN=FVP29_02630 PE=4 SV=1; Uncharacterized protein OS=Staphylococcus aureus OX=1280 GN=SAMEA1469856_00706 PE=4 SV=1; Putative staphylococcal protein OS=Sta…	0	2	2	0.2035	0	1	1	1	450.21	899.413	899.415	-1.66	-0.00075	0/0	0	0	309916	CID (Collision Induced Dissociation)	MS2	29.5372	83.655	25.366	2278	2278	2276	mcarrera_O1205_190.RAW	F5	28321	2.31	1
High	Sequest HT	Sequest HT (A2)	A	2	Unambiguous	AFFEEEKSK		14	A0A6B1RJG0; A0A143KGI9; A0A5C8XBF2; A0A658X1E7; A0A0U1MPU9; A0A5F0HPN4; A0A6B5JK81; A0A2K4AFC4; A0A6B5INL4; A0A0U1MN59; A0A341EQV6; A0A6B5UQV1; A0A6B5UAM4; A0A0D1HTX7	YtxH domain-containing protein OS=Staphylococcus aureus OX=1280 GN=GC242_09025 PE=4 SV=1; Putative staphylococcal protein OS=Staphylococcus aureus OX=1280 GN=C7P97_03420 PE=4 SV=1; YtxH domain-containing protein OS=Staphylococcus aureus OX=1280 GN=FVP29_02630 PE=4 SV=1; Uncharacterized protein OS=Staphylococcus aureus OX=1280 GN=SAMEA1469856_00706 PE=4 SV=1; Putative staphylococcal protein OS=Sta…	1	2	2	0.3307	0	1	1	1	557.774	1114.54	1114.54	-1.18	-0.00066	0/0	0	0	61126.2	CID (Collision Induced Dissociation)	MS2	38.3412	200	15.418	1159	1159	1157	mcarrera_O1205_190.RAW	F5	44280	2.51	1
High	Sequest HT	Sequest HT (A2)	A	2	Unambiguous	AFGLIDEDQIVGK		17	A0A133PX19	Signal peptidase I OS=Staphylococcus aureus OX=1280 GN=HMPREF3211_01946 PE=3 SV=1; Signal peptidase I OS=Staphylococcus aureus OX=1280 GN=lepB PE=3 SV=1; Signal peptidase I OS=Staphylococcus aureus subsp. aureus OX=46170 GN=QU38_11445 PE=3 SV=1; Signal peptidase I OS=Staphylococcus aureus OX=1280 GN=lepB PE=4 SV=1; Signal peptidase I OS=Staphylococcus aureus OX=1280 GN=spsB_3 PE=3 SV=1; Signal pe…	0	2	2	0.295	0	1	1	1	702.873	1404.74	1404.74	0.76	0.00054	0/0	0	0	42966.1	CID (Collision Induced Dissociation)	MS2	25.2859	200	54.0054	6199	6199	6198	mcarrera_O1205_188.RAW	F4	77634	4.17	1
High	Sequest HT	Sequest HT (A2)	A	2	Unambiguous	AFLDDIIADYQK		25	A0A133QKR9	Cell cycle protein GpsB OS=Staphylococcus simulans OX=1286 GN=gpsB PE=3 SV=1; Cell cycle protein GpsB OS=Staphylococcus nepalensis OX=214473 GN=gpsB PE=3 SV=1; Cell cycle protein GpsB OS=Staphylococcus aureus OX=1280 GN=gpsB PE=3 SV=1; Cell cycle protein GpsB (Fragment) OS=Staphylococcus xylosus OX=1288 GN=BU112_07860 PE=3 SV=1; DivIVA domain-containing protein (Fragment) OS=Staphylococcus aureus…	0	2	2	0.2708	0	1	1	1	706.358	1411.71	1411.71	-1.06	-0.00075	0/0	0	0	4505.85	CID (Collision Induced Dissociation)	MS2	26.4912	200	66.8386	7188	7188	7186	mcarrera_O1205_192.RAW	F6	64183	2.88	1
High	Sequest HT	Sequest HT (A2)	A	2	Unambiguous	AFNEQPFAVVK		59	A0A6B5CHZ5	Mannosyl-glycoprotein endo-beta-N-acetylglucosamidase (Fragment) OS=Staphylococcus aureus OX=1280 GN=G0W85_07500 PE=4 SV=1; Mannosyl-glycoprotein endo-beta-N-acetylglucosamidase OS=Staphylococcus aureus subsp. aureus OX=46170 GN=QU38_05510 PE=4 SV=1; Bifunctional autolysin OS=Staphylococcus aureus (strain NCTC 8325) OX=93061 GN=atl PE=1 SV=1; Mannosyl-glycoprotein endo-beta-N-acetylglucosamidase …	0	2	2	0.08	0	1	1	1	625.332	1249.66	1249.66	-0.02	-1e-05	0/0	0	0	16364.8	CID (Collision Induced Dissociation)	MS2	10.5123	200	44.2356	3921	3921	3919	mcarrera_O1205_351.RAW	F20	72339	2.5	1
High	Sequest HT	Sequest HT (A2)	A	2	Unambiguous	AFNEQPFAVVKEQVINGQTWYYGK		53	A0A6B5CHZ5	Mannosyl-glycoprotein endo-beta-N-acetylglucosamidase (Fragment) OS=Staphylococcus aureus OX=1280 GN=G0W85_07500 PE=4 SV=1; Mannosyl-glycoprotein endo-beta-N-acetylglucosamidase OS=Staphylococcus aureus subsp. aureus OX=46170 GN=QU38_05510 PE=4 SV=1; Bifunctional autolysin OS=Staphylococcus aureus (strain NCTC 8325) OX=93061 GN=atl PE=1 SV=1; Mannosyl-glycoprotein endo-beta-N-acetylglucosamidase …	1	3	3	0.1691	0	1	1	1	939.472	2816.4	2816.4	-0.95	-0.0009	0/0	0	0	5157.57	CID (Collision Induced Dissociation)	MS2	8.77796	200	68.5457	6796	6796	6795	mcarrera_O1205_351.RAW	F20	74592	3.43	1
High	Sequest HT	Sequest HT (A2)	A	2	Unambiguous	AFRNDIHEYGQSTLDDGLDQLC[160.03]NSILTLLK	C22(Carbamidomethyl)	1	A0A4U0D6P1	TetR family transcriptional regulator OS=Staphylococcus aureus subsp. aureus OX=46170 GN=FAF17_03570 PE=4 SV=1	1	4	4	0.0758	0	1	1	1	863.184	3449.72	3449.7	4.51	0.00389	0/0	0	0	28119.8	CID (Collision Induced Dissociation)	MS2	8.44293	200	29.7933	2705	2705	2704	mcarrera_O1205_198.RAW	F9	52322	3.43	1
High	Sequest HT	Sequest HT (A2)	A	2	Unambiguous	AFVIHDLR		21	A0A6B5CU04	Septation protein SpoVG OS=Staphylococcus aureus OX=1280 GN=G0W36_10455 PE=4 SV=1; Putative septation protein SpoVG OS=Staphylococcus epidermidis (strain ATCC 35984 / RP62A) OX=176279 GN=spoVG PE=3 SV=1; Putative septation protein SpoVG OS=Staphylococcus aureus (strain COL) OX=93062 GN=spoVG PE=3 SV=1; Putative septation protein SpoVG OS=Staphylococcus rostri OX=522262 GN=spoVG PE=3 SV=1; Putativ…	0	2	2	0.181	0	1	1	1	485.776	970.544	970.547	-2.87	-0.00139	0/0	0	0	10643.4	CID (Collision Induced Dissociation)	MS2	40.2981	200	29.6342	2192	2192	2189	mcarrera_O1205_339.RAW	F14	35042	2.21	1
High	Sequest HT	Sequest HT (A2)	A	2	Unambiguous	AGC[160.03]LETHEAAGSGTK	C3(Carbamidomethyl)	1	A0A0D1IMU8	Uncharacterized protein (Fragment) OS=Staphylococcus aureus subsp. aureus OX=46170 GN=QU38_01330 PE=4 SV=1	0	2	2	0.1025	0	1	1	1	744.839	1488.67	1488.67	-2.51	-0.00187	0/0	0	0	18889.6	CID (Collision Induced Dissociation)	MS2	31.1607	200	40.7508	4230	4230	4226	mcarrera_O1205_190.RAW	F5	32561	2.44	1
High	Sequest HT	Sequest HT (A2)	A	2	Unambiguous	AGDLIREMAPIV		1	A0A0U1MNY1	Alanine--tRNA ligase OS=Staphylococcus aureus OX=1280 GN=alaS PE=3 SV=1	1	2	2	0.1284	0	1	1	1	642.845	1284.68	1284.7	-11.25	-0.00722	0/0	0	0	5071.72	CID (Collision Induced Dissociation)	MS2	59.0259	200	59.6135	6174	6174	6166	mcarrera_O1205_196.RAW	F8	55169	2.18	1
High	Sequest HT	Sequest HT (A2)	A	2	Unambiguous	AGDSLSLIASK		26	A0A6B1RM65	Autolysin/adhesin Aaa OS=Staphylococcus aureus OX=1280 GN=aaa PE=4 SV=1; CHAP domain protein (Fragment) OS=Staphylococcus aureus OX=1280 GN=HMPREF3211_01433 PE=4 SV=1; Autolysin/adhesin Aaa OS=Staphylococcus aureus OX=1280 GN=aaa PE=4 SV=1; N-acetylmuramoyl-L-alanine amidase OS=Staphylococcus aureus OX=1280 GN=amiD PE=4 SV=1; N-acetylmuramoyl-L-alanine amidase sle1 OS=Staphylococcus aureus (strai…	0	2	2	0.2033	0	1	1	1	531.296	1061.59	1061.58	1.29	0.00069	0/0	0	0	3055.03	CID (Collision Induced Dissociation)	MS2	67.8695	200	35.178	3073	3073	3071	mcarrera_O1205_200.RAW	F10	61538	2.41	1
High	Sequest HT	Sequest HT (A2)	A	2	Unambiguous	AGEATKQAAEKQAEAIIAK		1	A0A6B1RRG4	DivIVA domain-containing protein OS=Staphylococcus aureus OX=1280 GN=GAY51_10410 PE=4 SV=1	2	3	3	0.1044	0	1	1	1	643.354	1928.05	1928.04	1.23	0.00079	0/0	0	0	32264.5	CID (Collision Induced Dissociation)	MS2	31.65	133.668	29.3304	2801	2801	2798	mcarrera_O1205_190.RAW	F5	53167	3.83	1
High	Sequest HT	Sequest HT (A2)	A	2	Unambiguous	AGEETKQAAEKQAEAIIAK		8	A0A0H2XER6	Putative cell-division initiation protein OS=Staphylococcus aureus (strain USA300) OX=367830 GN=SAUSA300_1086 PE=4 SV=1; DivIVA domain protein OS=Staphylococcus aureus subsp. aureus MN8 OX=548470 GN=HMPREF0769_12587 PE=4 SV=1; Putative cell-division initiation protein OS=Staphylococcus aureus OX=1280 GN=divIVA PE=4 SV=1; DivIVA domain-containing protein OS=Staphylococcus aureus OX=1280 GN=G0Y74_1…	2	3	3	0.2058	0	1	1	1	662.689	1986.05	1986.05	1.41	0.00093	0/0	0	0	27037.4	CID (Collision Induced Dissociation)	MS2	14.3279	200	33.1862	3443	3443	3440	mcarrera_O1205_188.RAW	F4	67888	3.79	1
High	Sequest HT	Sequest HT (A2)	A	2	Unambiguous	AGEFGPGVRPVDVPGDPGGQGEEGAILFRN		1	A0A0D1K4Q6	Uncharacterized protein (Fragment) OS=Staphylococcus aureus subsp. aureus OX=46170 GN=QU38_01605 PE=4 SV=1	1	5	5	0.0772	0	1	1	1	599.701	2994.47	2994.47	1.35	0.00081	0/0	0	0	6260.86	CID (Collision Induced Dissociation)	MS2	39.2026	200	35.733	2716	2716	2714	mcarrera_O1205_339.RAW	F14	70855	3.11	1
High	Sequest HT	Sequest HT (A2)	A	2	Unambiguous	AGLGM[147.04]TDGILSLVPAAR	M5(Oxidation)	6	G5JKV5	Uracil phosphoribosyltransferase OS=Staphylococcus simiae CCM 7213 = CCUG 51256 OX=911238 GN=upp PE=3 SV=1; Uracil phosphoribosyltransferase OS=Staphylococcus schweitzeri OX=1654388 GN=upp PE=3 SV=1; Uracil phosphoribosyltransferase OS=Staphylococcus aureus OX=1280 GN=upp PE=4 SV=1; Uracil phosphoribosyltransferase OS=Staphylococcus aureus (strain Mu50 / ATCC 700699) OX=158878 GN=upp PE=3 SV=1; U…	0	2	2	0.1245	0	1	1	1	829.452	1657.9	1657.89	0.98	0.00081	0/0	0	0	3322.07	CID (Collision Induced Dissociation)	MS2	63.3399	200	66.7145	6872	6872	6869	mcarrera_O1205_200.RAW	F10	62033	2.41	1
High	Sequest HT	Sequest HT (A2)	A	2	Unambiguous	AGNLFLLLAKEN		2	A0A077UZR7	Putative single-stranded-DNA-specific exonuclease OS=Staphylococcus aureus OX=1280 GN=recJ PE=4 SV=1; Putative single-stranded-DNA-specific exonuclease OS=Staphylococcus aureus OX=1280 GN=recJ PE=4 SV=1	1	2	2	0.0628	0	1	1	1	651.869	1302.73	1302.74	-9	-0.00586	0/0	0	0	2904.66	CID (Collision Induced Dissociation)	MS2	59.3109	200	74.9251	8713	8713	8711	mcarrera_O1205_182.RAW	F1	52799	2.07	1
High	Sequest HT	Sequest HT (A2)	A	2	Unambiguous	AGQFYINQR		10	A0A6B0D0C7	30S ribosomal protein S2 OS=Staphylococcus aureus OX=1280 GN=rpsB PE=4 SV=1; 30S ribosomal protein S2 OS=Staphylococcus aureus (strain N315) OX=158879 GN=rpsB PE=1 SV=1; 30S ribosomal protein S2 OS=Staphylococcus aureus (strain JH1) OX=359787 GN=rpsB PE=3 SV=1; 30S ribosomal protein S2 OS=Staphylococcus aureus OX=1280 GN=rpsB_2 PE=3 SV=1; 30S ribosomal protein S2 OS=Staphylococcus simiae CCM 7213…	0	2	2	0.1552	0	1	1	1	548.779	1096.55	1096.55	-1.95	-0.00107	0/0	0	0	6904.26	CID (Collision Induced Dissociation)	MS2	71.2188	200	25.1506	1987	1987	1986	mcarrera_O1205_200.RAW	F10	55859	2.32	1
High	Sequest HT	Sequest HT (A2)	A	2	Unambiguous	AGSNILGVILNK		20	A0A122MPK3	Capsular polysaccharide synthesis enzyme OS=Staphylococcus aureus OX=1280 GN=capB PE=4 SV=1; Cap8B OS=Staphylococcus aureus OX=1280 GN=cap8B PE=4 SV=1; Capsular polysaccharide synthesis enzyme OS=Staphylococcus aureus OX=1280 GN=capB PE=4 SV=1; Capsular polysaccharide synthesis enzyme Cap8B OS=Staphylococcus aureus (strain MW2) OX=196620 GN=cap8B PE=4 SV=1; Capsular polysaccharide synthesis enzym…	0	2	2	0.1852	0	1	1	1	599.861	1198.72	1198.72	-0.1	-6e-05	0/0	0	0	8661.01	CID (Collision Induced Dissociation)	MS2	22.8164	200	62.6242	7299	7299	7290	mcarrera_O1205_188.RAW	F4	25521	2.43	1
High	Sequest HT	Sequest HT (A2)	A	2	Unambiguous	AGTQSAINDAM[147.04]QFSFF	M11(Oxidation)	28	A0A0U1MQ49	Glycine betaine transporter OpuD OS=Staphylococcus aureus OX=1280 GN=opuD_2 PE=3 SV=1; BCCT family transporter OS=Staphylococcus aureus OX=1280 GN=G0Y89_07920 PE=4 SV=1; BCCT family transporter OS=Staphylococcus aureus OX=1280 GN=G0V65_09385 PE=4 SV=1; Glycine betaine transporter OpuD OS=Staphylococcus aureus OX=1280 GN=opuD_2 PE=3 SV=1; Transporter, betaine/carnitine/choline family OS=Staphyloco…	0	2	2	0.1963	0	1	1	1	875.875	1750.74	1750.77	-18.46	-0.01616	0/0	0	0	11377.6	CID (Collision Induced Dissociation)	MS2	19.8153	200	73.0154	8535	8535	8533	mcarrera_O1205_188.RAW	F4	12816	2.19	1
High	Sequest HT	Sequest HT (A2)	A	2	Unambiguous	AHGGEALPVTIDVSNKESVDHAV		3	A0A1Q8DGI7	2-hydroxypropyl-CoM dehydrogenase OS=Staphylococcus aureus OX=1280 GN=BSZ10_02245 PE=4 SV=1; 3-oxoacyl-ACP reductase OS=Staphylococcus haemolyticus OX=1283 GN=BUZ41_08675 PE=4 SV=1; 3-oxoacyl-ACP reductase OS=Staphylococcus haemolyticus OX=1283 GN=BUZ28_02905 PE=4 SV=1	1	3	3	0.1705	0	1	1	1	782.41	2345.21	2345.17	17.57	0.01374	0/0	0	0	5045.95	CID (Collision Induced Dissociation)	MS2	90.1906	200	47.4809	4808	4808	4803	mcarrera_O1205_192.RAW	F6	72445	2.58	1
High	Sequest HT	Sequest HT (A2)	A	2	Unambiguous	AHPKIIWGYSDITC[160.03]LHNAISQQTGLVTFQGPMIASDIGD	C14(Carbamidomethyl)	1	A0A033UA78	Uncharacterized protein OS=Staphylococcus aureus C0673 OX=1413510 GN=V070_02834 PE=4 SV=1	1	5	5	0.0862	0	1	1	1	851.818	4255.06	4255.1	-8.24	-0.00701	0/0	0	0	7018.8	CID (Collision Induced Dissociation)	MS2	13.4623	200	35.5085	3687	3687	3686	mcarrera_O1205_184.RAW	F2	36183	3.25	1
High	Sequest HT	Sequest HT (A2)	A	2	Unambiguous	AIADINNQVSELSVLIASK		18	A0A418J0K0	F0F1 ATP synthase subunit B (Fragment) OS=Staphylococcus simulans OX=1286 GN=BU052_13440 PE=3 SV=1; ATP synthase subunit b OS=Staphylococcus xylosus OX=1288 GN=atpF PE=3 SV=1; F0F1 ATP synthase subunit B OS=Staphylococcus aureus OX=1280 GN=G0U67_06710 PE=4 SV=1; F0F1 ATP synthase subunit B OS=Staphylococcus aureus OX=1280 GN=GO803_09490 PE=4 SV=1; ATP synthase subunit b OS=Staphylococcus haemolyt…	0	2	2		0	1	2	2	993.049	1985.09	1985.09	0.19	0.00019	0/0	0	0	2842.71	CID (Collision Induced Dissociation)	MS2	0	200	73.9907	6808	6808	6807	mcarrera_O1205_343.RAW	F16	42100	2.09	1
High	Sequest HT	Sequest HT (A2)	A	2	Unambiguous	AIDIDIVPPAQADGK		1	A0A229LTT5	Organic hydroperoxide resistance protein OS=Staphylococcus aureus OX=1280 GN=C7P97_10400 PE=4 SV=1	0	2	2	0	0	1	1	1	761.909	1522.81	1522.81	0.21	0.00016	0/0	0	0	22902.5	CID (Collision Induced Dissociation)	MS2	15.2745	200	50.082	5690	5690	5686	mcarrera_O1205_188.RAW	F4	63016	2.79	1
High	Sequest HT	Sequest HT (A2)	A	2	Unambiguous	AIEELETALDQIEAGLN		1	A0A6B5DN91	DUF1542 domain-containing protein OS=Staphylococcus aureus OX=1280 GN=G0Y59_07450 PE=4 SV=1	0	2	2	0.0529	0	1	1	1	914.976	1828.94	1828.92	14.82	0.01355	0/0	0	0	5244.58	CID (Collision Induced Dissociation)	MS2	7.07639	200	73.023	8536	8536	8533	mcarrera_O1205_188.RAW	F4	74262	2.08	1
High	Sequest HT	Sequest HT (A2)	A	2	Unambiguous	AIIAANLGVNPTSDGEVIR		18	A0A341ES58	Ribosome-recycling factor OS=Staphylococcus capitis subsp. capitis OX=72758 GN=frr PE=3 SV=1; Ribosome recycling factor (Fragment) OS=Staphylococcus aureus OX=1280 GN=FVP29_06260 PE=3 SV=1; Ribosome recycling factor OS=Staphylococcus aureus OX=1280 GN=GF572_03755 PE=4 SV=1; Ribosome-recycling factor OS=Staphylococcus aureus OX=1280 GN=frr PE=3 SV=1; Ribosome-recycling factor OS=Staphylococcus pet…	0	2	2	0.5771	0	1	1	1	955.52	1910.03	1910.03	-0.92	-0.00087	0/0	0	0	40004.4	CID (Collision Induced Dissociation)	MS2	1.33705	200	53.0369	5503	5503	5499	mcarrera_O1205_192.RAW	F6	51918	5.84	1
High	Sequest HT	Sequest HT (A2)	A	2	Unambiguous	AIIDIFAK		2	A0A659I5S3	Phenol-soluble modulin PSM-alpha-4 OS=Staphylococcus aureus OX=1280 GN=E4U00_13310 PE=4 SV=1; Phenol-soluble modulin alpha 4 peptide OS=Staphylococcus aureus (strain MW2) OX=196620 GN=psmA4 PE=1 SV=1	0	2	2	0.1887	0	1	1	1	445.77	890.533	890.535	-1.53	-0.00068	0/0	0	0	2721412	CID (Collision Induced Dissociation)	MS2	7.60643	14.197	55.8907	6441	6441	6440	mcarrera_O1205_188.RAW	F4	24479	2.12	1
High	Sequest HT	Sequest HT (A2)	A	2	Unambiguous	AIKDTVTAAINNDGAK		6	A0A077V0W1	Antibacterial protein 3 OS=Staphylococcus aureus OX=1280 GN=ERS140147_00213 PE=4 SV=1; Phenol soluble modulin OS=Staphylococcus aureus subsp. aureus OX=46170 GN=QU38_12200 PE=4 SV=1; Antibacterial protein 3 OS=Staphylococcus aureus subsp. aureus 71193 OX=1155084 GN=ST398NM01_1170 PE=4 SV=1; Beta-class phenol-soluble modulin OS=Staphylococcus aureus OX=1280 GN=G0004_10060 PE=4 SV=1; Phenol-soluble…	1	2	2	0.3427	0	1	1	1	801.428	1601.85	1601.85	-0.63	-0.00051	0/0	0	0	11514.6	CID (Collision Induced Dissociation)	MS2	20.1164	200	33.1153	3070	3070	3069	mcarrera_O1205_198.RAW	F9	73154	3.91	1
High	Sequest HT	Sequest HT (A2)	A	2	Unambiguous	AIKGIPQELALK		4	A0A077UKR1	Aspartyl/glutamyl-tRNA(Asn/Gln) amidotransferase subunit C OS=Staphylococcus aureus OX=1280 GN=gatC_2 PE=3 SV=1; Aspartyl/glutamyl-tRNA(Asn/Gln) amidotransferase subunit C OS=Staphylococcus aureus (strain Newman) OX=426430 GN=gatC PE=3 SV=1; Aspartyl/glutamyl-tRNA(Asn/Gln) amidotransferase subunit C OS=Staphylococcus aureus (strain USA300 / TCH1516) OX=451516 GN=gatC PE=3 SV=1; Aspartyl/glutamyl-…	1	2	2	0.2178	0	1	1	1	640.901	1280.79	1280.79	0.34	0.00022	0/0	0	0	24443	CID (Collision Induced Dissociation)	MS2	33.5634	200	43.0954	4257	4257	4253	mcarrera_O1205_192.RAW	F6	7120	2.25	1
High	Sequest HT	Sequest HT (A2)	A	2	Unambiguous	AIKGIPQELALKNAK		4	A0A077UKR1; A6QIC9; A8Z2R5; A0A380E3I7	Aspartyl/glutamyl-tRNA(Asn/Gln) amidotransferase subunit C OS=Staphylococcus aureus OX=1280 GN=gatC_2 PE=3 SV=1; Aspartyl/glutamyl-tRNA(Asn/Gln) amidotransferase subunit C OS=Staphylococcus aureus (strain Newman) OX=426430 GN=gatC PE=3 SV=1; Aspartyl/glutamyl-tRNA(Asn/Gln) amidotransferase subunit C OS=Staphylococcus aureus (strain USA300 / TCH1516) OX=451516 GN=gatC PE=3 SV=1; Aspartyl/glutamyl-…	2	3	3	0.3646	0	1	1	1	531.995	1593.97	1593.97	0.27	0.00014	0/0	0	0	13860.2	CID (Collision Induced Dissociation)	MS2	9.15233	200	35.9584	3609	3609	3604	mcarrera_O1205_190.RAW	F5	7391	2.77	1
High	Sequest HT	Sequest HT (A2)	A	2	Unambiguous	AILGIGGAVAAVVVTR		1	A0A6B5UQV1	YtxH domain-containing protein OS=Staphylococcus aureus OX=1280 GN=G0X47_08105 PE=4 SV=1	0	2	2	0.6062	0	1	1	1	733.956	1466.91	1466.91	0.16	0.00012	0/0	0	0	23593	CID (Collision Induced Dissociation)	MS2	7.9856	200	70.0142	7392	7392	7391	mcarrera_O1205_347.RAW	F18	6445	3.86	1
High	Sequest HT	Sequest HT (A2)	A	2	Unambiguous	AILSLEAPIGR		16	A0A6D1RTX2	Pyruvate dehydrogenase E1 component beta subunit OS=Staphylococcus aureus OX=1280 GN=pdhB PE=4 SV=1; Pyruvate dehydrogenase E1 component beta subunit OS=Staphylococcus aureus OX=1280 GN=pdhB_1 PE=4 SV=1; Alpha-ketoacid dehydrogenase subunit beta OS=Staphylococcus lutrae OX=155085 GN=CD134_02120 PE=4 SV=1; Alpha-ketoacid dehydrogenase subunit beta (Fragment) OS=Staphylococcus aureus OX=1280 GN=FVP…	0	2	2	0.2443	0	1	1	1	570.343	1139.68	1139.68	-0.02	-1e-05	0/0	0	0	2482.45	CID (Collision Induced Dissociation)	MS2	36.1467	200	51.9275	5345	5345	5335	mcarrera_O1205_198.RAW	F9	17890	2.21	1
High	Sequest HT	Sequest HT (A2)	A	2	Unambiguous	AINSAILLEQVPYNK		90	A6MFP3	Beta-lactamase (Fragment) OS=Staphylococcus aureus OX=1280 GN=blaZ PE=3 SV=1; Beta-lactamase (Fragment) OS=Staphylococcus aureus OX=1280 PE=3 SV=1; Beta-lactamase (Fragment) OS=Staphylococcus aureus OX=1280 GN=blaZ PE=3 SV=1; Beta-lactamase (Fragment) OS=Staphylococcus aureus OX=1280 GN=blaZ PE=3 SV=1; Beta-lactamase (Fragment) OS=Staphylococcus aureus OX=1280 GN=blaZ PE=3 SV=1; Beta-lactamase OS…	0	2	2	0.2792	0	1	1	1	836.969	1672.93	1672.93	1.93	0.00161	0/0	0	0	6118.62	CID (Collision Induced Dissociation)	MS2	12.9616	200	57.4989	6190	6190	6186	mcarrera_O1205_186.RAW	F3	47238	2.83	1
High	Sequest HT	Sequest HT (A2)	A	2	Unambiguous	AINSAILLEQVPYNKLNK		90	A6MFP3	Beta-lactamase (Fragment) OS=Staphylococcus aureus OX=1280 GN=blaZ PE=3 SV=1; Beta-lactamase (Fragment) OS=Staphylococcus aureus OX=1280 PE=3 SV=1; Beta-lactamase (Fragment) OS=Staphylococcus aureus OX=1280 GN=blaZ PE=3 SV=1; Beta-lactamase (Fragment) OS=Staphylococcus aureus OX=1280 GN=blaZ PE=3 SV=1; Beta-lactamase (Fragment) OS=Staphylococcus aureus OX=1280 GN=blaZ PE=3 SV=1; Beta-lactamase OS…	1	2	2	0.087	0	1	1	1	1014.58	2028.15	2028.15	0.26	0.00026	0/0	0	0	9139.68	CID (Collision Induced Dissociation)	MS2	0	200	58.7175	6340	6340	6336	mcarrera_O1205_186.RAW	F3	26757	3.22	1
High	Sequest HT	Sequest HT (A2)	A	2	Unambiguous	AIQYYGSGSPENVEK		49	A0A5P8D2I0	Cell surface elastin-binding protein OS=Staphylococcus aureus OX=1280 GN=ebpS_v PE=4 SV=1; Elastin-binding protein EbpS OS=Staphylococcus aureus OX=1280 GN=ebpS PE=4 SV=1; Elastin-binding protein EbpS OS=Staphylococcus aureus (strain N315) OX=158879 GN=ebpS PE=1 SV=3; Cell surface elastin binding protein OS=Staphylococcus aureus OX=1280 GN=ebpS PE=4 SV=1; Elastin-binding protein OS=Staphylococcus…	0	2	2	0.1244	0	1	1	1	821.391	1641.77	1641.78	-0.6	-0.00049	0/0	0	0	3341.97	CID (Collision Induced Dissociation)	MS2	30.6549	200	24.0084	1873	1873	1870	mcarrera_O1205_196.RAW	F8	54645	2.25	1
High	Sequest HT	Sequest HT (A2)	A	2	Unambiguous	AKDMDNAMMVVQNPK		39	A0A6B5HNG7	Penicillin-binding protein 2 OS=Staphylococcus aureus OX=1280 GN=G0Y07_03380 PE=4 SV=1; Penicillin-binding protein 2 OS=Staphylococcus aureus OX=1280 GN=G0Y22_03655 PE=4 SV=1; Penicillin-binding protein 3 OS=Staphylococcus aureus (strain COL) OX=93062 GN=pbp3 PE=4 SV=1; Penicillin-binding protein 2 OS=Staphylococcus aureus OX=1280 GN=G0Y65_07230 PE=4 SV=1; Cell division protein FtsI [Peptidoglyca…	1	2	2	0.117	0	1	1	1	846.396	1691.78	1691.79	-4.31	-0.00364	0/0	0	0	6777.36	CID (Collision Induced Dissociation)	MS2	40.8603	200	43.1832	4682	4682	4675	mcarrera_O1205_184.RAW	F2	47988	2.65	1
High	Sequest HT	Sequest HT (A2)	A	2	Unambiguous	AKEFVENAK		14	A0A659ZZW1	CsbD family protein OS=Staphylococcus aureus OX=1280 GN=FA040_07390 PE=3 SV=1; CsbD family protein OS=Staphylococcus succinus OX=61015 GN=BU057_01270 PE=3 SV=1; CsbD family protein (Fragment) OS=Staphylococcus sciuri OX=1296 GN=BUZ90_16610 PE=4 SV=1; CsbD domain-containing protein OS=Staphylococcus simiae CCM 7213 = CCUG 51256 OX=911238 GN=SS7213T_02943 PE=3 SV=1; CsbD family protein OS=Staphyloc…	1	2	2	0.2107	0	1	1	1	518.277	1035.55	1035.55	-0.86	-0.00045	0/0	0	0	78065.1	CID (Collision Induced Dissociation)	MS2	40.886	142.913	9.6613	717	717	716	mcarrera_O1205_184.RAW	F2	66638	2.42	1
High	Sequest HT	Sequest HT (A2)	A	2	Unambiguous	AKEFVENAKEK		9	A0A659ZZW1	CsbD family protein OS=Staphylococcus aureus OX=1280 GN=FA040_07390 PE=3 SV=1; CsbD family protein (Fragment) OS=Staphylococcus sciuri OX=1296 GN=BUZ90_16610 PE=4 SV=1; CsbD-like protein OS=Staphylococcus aureus OX=1280 GN=NCTC7878_00585 PE=3 SV=1; CsbD family protein OS=Staphylococcus aureus OX=1280 GN=G0W92_03945 PE=4 SV=1; CsbD family protein OS=Staphylococcus aureus OX=1280 GN=GO661_09025 PE=…	2	2	2	0.0684	0	1	1	1	646.845	1292.68	1292.68	-1.5	-0.00097	0/0	0	0	8775.98	CID (Collision Induced Dissociation)	MS2	55.6285	200	7.8233	463	463	462	mcarrera_O1205_192.RAW	F6	72358	2.63	2
High	Sequest HT	Sequest HT (A2)	A	2	Unambiguous	AKEIRDLTTSEIEEQIK		11	A0A6B5EF43	50S ribosomal protein L29 OS=Staphylococcus aureus OX=1280 GN=rpmC PE=4 SV=1; 50S ribosomal protein L29 OS=Staphylococcus gallinarum OX=1293 GN=rpmC PE=3 SV=1; 50S ribosomal protein L29 OS=Staphylococcus aureus OX=1280 GN=rpmC PE=3 SV=1; 50S ribosomal protein L29 OS=Staphylococcus lutrae OX=155085 GN=rpmC PE=3 SV=1; 50S ribosomal protein L29 OS=Staphylococcus auricularis OX=29379 GN=rpmC PE=3 SV=…	2	3	3	0.3189	0	1	1	1	668.36	2003.07	2003.07	0.44	0.00029	0/0	0	0	114976	CID (Collision Induced Dissociation)	MS2	22.8681	115.166	41.8672	4597	4597	4594	mcarrera_O1205_188.RAW	F4	63639	3.23	1
High	Sequest HT	Sequest HT (A2)	A	2	Unambiguous	AKIQITL	N-Term(Prot)(Met-loss)	6	A0A2T4LZV4	50S ribosomal protein L30 OS=Staphylococcus chromogenes OX=46126 GN=rpmD PE=3 SV=1; 50S ribosomal protein L30 OS=Staphylococcus rostri OX=522262 GN=rpmD PE=3 SV=1; 50S ribosomal protein L30 OS=Staphylococcus agnetis OX=985762 GN=rpmD PE=3 SV=1; 50S ribosomal protein L30 OS=Staphylococcus agnetis OX=985762 GN=rpmD PE=3 SV=1; 50S ribosomal protein L30 OS=Staphylococcus hyicus OX=1284 GN=rpmD PE=3 S…	1	2	2	0	0	1	1	1	393.758	786.508	786.508	-0.09	-3e-05	0/0	0	0	19241.9	CID (Collision Induced Dissociation)	MS2	23.7041	200	43.8004	4348	4348	4343	mcarrera_O1205_192.RAW	F6	27341	2.09	1
High	Sequest HT	Sequest HT (A2)	A	2	Unambiguous	AKLQITL	N-Term(Prot)(Met-loss)	12	A0A291JI03	50S ribosomal protein L30 OS=Staphylococcus nepalensis OX=214473 GN=rpmD PE=3 SV=1; 50S ribosomal protein L30 OS=Staphylococcus aureus OX=1280 GN=rpmD PE=3 SV=1; 50S ribosomal protein L30 OS=Staphylococcus petrasii subsp. croceilyticus OX=319942 GN=rpmD PE=3 SV=1; 50S ribosomal protein L30 OS=Staphylococcus epidermidis (strain ATCC 35984 / RP62A) OX=176279 GN=rpmD PE=3 SV=1; 50S ribosomal protein…	1	2	2		0	1	2	2	393.758	786.508	786.508	-0.09	-3e-05	0/0	0	0	19241.9	CID (Collision Induced Dissociation)	MS2	23.7041	200	43.8004	4348	4348	4343	mcarrera_O1205_192.RAW	F6	27341	2.09	1
High	Sequest HT	Sequest HT (A2)	A	2	Unambiguous	AKNDVEETKDIITDNLFK		21	A0A6B5IZ55	Septation ring formation regulator EzrA OS=Staphylococcus aureus OX=1280 GN=ezrA PE=4 SV=1; Septation ring formation regulator EzrA (Fragment) OS=Staphylococcus aureus OX=1280 GN=ezrA PE=4 SV=1; Septation ring formation regulator EzrA OS=Staphylococcus aureus OX=1280 GN=ezrA PE=4 SV=1; Septation ring formation regulator EzrA OS=Staphylococcus aureus OX=1280 GN=ezrA PE=3 SV=1; Septation ring forma…	2	3	3	0.3599	0	1	1	1	698.365	2093.08	2093.08	2.34	0.00163	0/0	0	0	13107.4	CID (Collision Induced Dissociation)	MS2	43.941	200	58.2658	6746	6746	6741	mcarrera_O1205_188.RAW	F4	75831	3.14	1
High	Sequest HT	Sequest HT (A2)	A	2	Unambiguous	AKQDVIELE	N-Term(Prot)(Met-loss)	5	A0A2K4C054	Translation initiation factor IF-1 OS=Staphylococcus auricularis OX=29379 GN=infA PE=3 SV=1; Translation initiation factor IF-1 OS=Staphylococcus devriesei OX=586733 GN=infA PE=3 SV=1; Translation initiation factor IF-1 OS=Staphylococcus argensis OX=1607738 GN=infA PE=3 SV=1; Translation initiation factor IF-1 OS=Staphylococcus simulans OX=1286 GN=infA PE=3 SV=1; Translation initiation factor IF-…	1	2	2	0.1288	0	1	1	1	522.783	1044.56	1044.56	0.84	0.00044	0/0	0	0	233689	CID (Collision Induced Dissociation)	MS2	17.0805	178.653	28.5889	2080	2080	2078	mcarrera_O1205_339.RAW	F14	66542	2.95	1
High	Sequest HT	Sequest HT (A2)	A	2	Unambiguous	ALALKWLNDGAKPTDTVHNILSK		3	P66441	30S ribosomal protein S16 OS=Staphylococcus aureus (strain MW2) OX=196620 GN=rpsP PE=3 SV=1; 30S ribosomal protein S16 OS=Staphylococcus aureus OX=1280 GN=rpsP PE=3 SV=1; 30S ribosomal protein S16 OS=Staphylococcus aureus OX=1280 GN=rpsP PE=4 SV=1	1	4	4	0.3763	0	1	1	1	627.101	2505.38	2505.38	0.65	0.00041	0/0	0	0	16487.8	CID (Collision Induced Dissociation)	MS2	17.5215	200	60.4196	5549	5549	5548	mcarrera_O1205_339.RAW	F14	31367	3.8	1
High	Sequest HT	Sequest HT (A2)	A	2	Unambiguous	ALAMNPAVILFDEPTSALDPEVVGEVLSVMKDLAKEGM[147.04]TM	M38(Oxidation)	3	A0A033UM34	ABC transporter domain-containing protein OS=Staphylococcus aureus C0673 OX=1413510 GN=V070_02004 PE=4 SV=1; Amino acid ABC transporter ATP-binding protein OS=Staphylococcus sciuri OX=1296 GN=glnQ PE=4 SV=1; Glutamine ABC transporter ATP-binding protein OS=Staphylococcus sciuri subsp. carnaticus OX=147468 GN=glnQ PE=4 SV=1	2	5	5		0.0097	2	2	2	850.433	4248.14	4248.12	4.02	0.00342	0/0	0	0	13666.2	CID (Collision Induced Dissociation)	MS2	0.911327	200	32.7241	2910	2910	2909	mcarrera_O1205_194.RAW	F7	42707	4.08	1
High	Sequest HT	Sequest HT (A2)	A	2	Unambiguous	ALAMNPAVILFDEPTSALDPEVVGEVLSVMKDLAKEGMTM[147.04]	M40(Oxidation)	3	A0A033UM34	ABC transporter domain-containing protein OS=Staphylococcus aureus C0673 OX=1413510 GN=V070_02004 PE=4 SV=1; Amino acid ABC transporter ATP-binding protein OS=Staphylococcus sciuri OX=1296 GN=glnQ PE=4 SV=1; Glutamine ABC transporter ATP-binding protein OS=Staphylococcus sciuri subsp. carnaticus OX=147468 GN=glnQ PE=4 SV=1	2	5	5	0.0097	0	1	1	1	850.433	4248.14	4248.12	4.02	0.00342	0/0	0	0	13666.2	CID (Collision Induced Dissociation)	MS2	0.911327	200	32.7241	2910	2910	2909	mcarrera_O1205_194.RAW	F7	42707	4.12	1
High	Sequest HT	Sequest HT (A2)	A	2	Unambiguous	ALASYSNLNNAQSTAAISQIDNATTVAGVTAAQNTANELNTA		3	Q2FH04	Extracellular matrix-binding protein ebh OS=Staphylococcus aureus (strain USA300) OX=367830 GN=ebh PE=3 SV=1; Matrix-binding protein OS=Staphylococcus aureus OX=1280 GN=EP54_02280 PE=4 SV=1; Hyperosmolarity resistance protein Ebh (Fragment) OS=Staphylococcus aureus OX=1280 GN=GO894_10440 PE=4 SV=1	0	6	6	1	0	1	1	1	695.01	4165.02	4165.03	-1.76	-0.00122	0/0	0	0	20788.7	CID (Collision Induced Dissociation)	MS2	11.0752	200	25.6165	2422	2422	2419	mcarrera_O1205_188.RAW	F4	30535	3.61	1
High	Sequest HT	Sequest HT (A2)	A	2	Unambiguous	ALDIDIVPPAQADGK		14	A0A6B5KXY6	Organic hydroperoxide resistance protein (Fragment) OS=Staphylococcus aureus OX=1280 GN=G0X68_13670 PE=4 SV=1; Organic hydroperoxide resistance protein OS=Staphylococcus aureus OX=1280 GN=NCTC7878_00566 PE=4 SV=1; Organic hydroperoxide resistance protein OS=Staphylococcus aureus OX=1280 GN=NCTC10702_01341 PE=4 SV=1; Peroxiredoxin OS=Staphylococcus aureus subsp. aureus OX=46170 GN=QU38_11090 PE=4 …	0	2	2		0	1	2	2	761.909	1522.81	1522.81	0.21	0.00016	0/0	0	0	22902.5	CID (Collision Induced Dissociation)	MS2	15.2745	200	50.082	5690	5690	5686	mcarrera_O1205_188.RAW	F4	63016	2.79	1
High	Sequest HT	Sequest HT (A2)	A	2	Unambiguous	ALEDYGIDYDQIIVR		11	A0A341ETU1	Universal stress protein OS=Staphylococcus capitis subsp. capitis OX=72758 GN=CD038_07770 PE=4 SV=1; Universal stress protein OS=Staphylococcus aureus OX=1280 GN=GZ067_01540 PE=4 SV=1; Universal stress protein OS=Staphylococcus sciuri OX=1296 GN=BUZ90_17290 PE=4 SV=1; Transcription factor OS=Staphylococcus aureus OX=1280 GN=SAMEA2445518_00184 PE=4 SV=1; Universal stress protein OS=Staphylococcus …	0	2	2	0.3956	0	1	1	1	891.948	1782.89	1782.89	-1.52	-0.00136	0/0	0	0	28313.8	CID (Collision Induced Dissociation)	MS2	15.9447	200	60.9668	7090	7090	7086	mcarrera_O1205_188.RAW	F4	72580	4.98	1
High	Sequest HT	Sequest HT (A2)	A	2	Unambiguous	ALEEIADGK		7	A0A341ESB0	DNA-directed RNA polymerase subunit omega OS=Staphylococcus capitis subsp. capitis OX=72758 GN=rpoZ PE=3 SV=1; DNA-directed RNA polymerase subunit omega OS=Staphylococcus simulans OX=1286 GN=rpoZ PE=3 SV=1; DNA-directed RNA polymerase subunit omega OS=Staphylococcus epidermidis (strain ATCC 35984 / RP62A) OX=176279 GN=rpoZ PE=3 SV=1; DNA-directed RNA polymerase subunit omega OS=Staphylococcus sch…	0	2	2	0.1735	0	1	1	1	473.248	945.488	945.489	-0.37	-0.00018	0/0	0	0	105249	CID (Collision Induced Dissociation)	MS2	13.2929	200	13.1633	871	871	870	mcarrera_O1205_192.RAW	F6	70153	2.94	1
High	Sequest HT	Sequest HT (A2)	A	2	Unambiguous	ALEEIADGKIRPVISSDYYGK		1	T1Y884	DNA-directed RNA polymerase subunit omega OS=Staphylococcus aureus subsp. aureus CN1 OX=1193576 GN=rpoZ PE=3 SV=1	1	3	3	0.2492	0	1	1	1	775.411	2324.22	2324.21	1.85	0.00143	0/0	0	0	19630.4	CID (Collision Induced Dissociation)	MS2	11.9493	200	49.8828	5553	5553	5552	mcarrera_O1205_184.RAW	F2	65082	3.05	1
High	Sequest HT	Sequest HT (A2)	A	2	Unambiguous	ALEEIADGKIRPVISSDYYGKE		1	T1Y884	DNA-directed RNA polymerase subunit omega OS=Staphylococcus aureus subsp. aureus CN1 OX=1193576 GN=rpoZ PE=3 SV=1	2	3	3	0.3303	0	1	1	1	818.424	2453.26	2453.26	0.44	0.00036	0/0	0	0	298926	CID (Collision Induced Dissociation)	MS2	2.62478	79.566	50.412	4331	4331	4330	mcarrera_O1205_343.RAW	F16	69631	3.33	1
High	Sequest HT	Sequest HT (A2)	A	2	Unambiguous	ALFGAEHVNVQPHSGSQANMAVYLVALEM[147.04]GDTVLGM[147.04]NLR	M29(Oxidation); M36(Oxidation)	2	Q2YUJ1	Serine hydroxymethyltransferase OS=Staphylococcus aureus (strain bovine RF122 / ET3-1) OX=273036 GN=glyA PE=3 SV=1; Serine hydroxymethyltransferase (Fragment) OS=Staphylococcus sciuri OX=1296 GN=BUZ90_14375 PE=4 SV=1	0	7	7	0.0671	0	1	1	1	596.864	4172	4172.04	-8.4	-0.005	0/0	0	0	18259.1	CID (Collision Induced Dissociation)	MS2	1.44226	200	31.6994	2796	2796	2793	mcarrera_O1205_194.RAW	F7	40903	3.13	1
High	Sequest HT	Sequest HT (A2)	A	2	Unambiguous	ALHEEVPGVIEVEQVF		14	A0A0D1J5Y0	NifU family protein OS=Staphylococcus aureus subsp. aureus OX=46170 GN=E5491_04490 PE=4 SV=1; NifU domain protein OS=Staphylococcus aureus (strain COL) OX=93062 GN=SACOL0939 PE=4 SV=1; NifU family protein OS=Staphylococcus succinus OX=61015 GN=BU057_12055 PE=4 SV=1; NifU family protein OS=Staphylococcus devriesei OX=586733 GN=nfuA PE=4 SV=1; NifU family protein OS=Staphylococcus auricularis OX=29…	0	2	2	0.2868	0	1	1	1	897.967	1794.93	1794.93	0.23	0.00021	0/0	0	0	7697.69	CID (Collision Induced Dissociation)	MS2	11.6834	200	70.023	8207	8207	8202	mcarrera_O1205_188.RAW	F4	72075	2.58	1
High	Sequest HT	Sequest HT (A2)	A	2	Unambiguous	ALIWQQFDYNNSR		35	A0A6B5JMG8	Peptide ABC transporter substrate-binding protein OS=Staphylococcus aureus OX=1280 GN=G0V59_01365 PE=4 SV=1; Peptide ABC transporter substrate-binding protein OS=Staphylococcus aureus OX=1280 GN=TMSFP482_01560 PE=4 SV=1; Peptide ABC transporter substrate-binding protein OS=Staphylococcus aureus OX=1280 GN=G0V76_02700 PE=4 SV=1; Peptide ABC transporter substrate-binding protein OS=Staphylococcus a…	0	2	2	0.4293	0	1	1	1	827.902	1654.8	1654.8	0.17	0.00014	0/0	0	0	13221.7	CID (Collision Induced Dissociation)	MS2	7.7736	200	58.6127	6203	6203	6202	mcarrera_O1205_192.RAW	F6	63073	4.17	1
High	Sequest HT	Sequest HT (A2)	A	2	Unambiguous	ALLEADPEYR		30	A0A2K4DKD7	30S ribosomal protein S9 OS=Staphylococcus devriesei OX=586733 GN=rpsI PE=3 SV=1; 30S ribosomal protein S9 OS=Staphylococcus gallinarum OX=1293 GN=rpsI PE=3 SV=1; 30S ribosomal protein S9 OS=Staphylococcus aureus subsp. aureus OX=46170 GN=rpsI PE=3 SV=1; 30S ribosomal protein S9 OS=Staphylococcus haemolyticus OX=1283 GN=rpsI PE=3 SV=1; 30S ribosomal protein S9 OS=Staphylococcus simiae CCM 7213 = …	0	2	2	0.2977	0	1	1	1	588.799	1176.59	1176.59	1.37	0.00081	0/0	0	0	15500.4	CID (Collision Induced Dissociation)	MS2	58.9892	200	33.7443	3099	3099	3095	mcarrera_O1205_192.RAW	F6	67438	2.99	1
High	Sequest HT	Sequest HT (A2)	A	2	Unambiguous	ALLEADPEYRGSLK		27	A0A2K4DKD7	30S ribosomal protein S9 OS=Staphylococcus devriesei OX=586733 GN=rpsI PE=3 SV=1; 30S ribosomal protein S9 OS=Staphylococcus gallinarum OX=1293 GN=rpsI PE=3 SV=1; 30S ribosomal protein S9 OS=Staphylococcus aureus subsp. aureus OX=46170 GN=rpsI PE=3 SV=1; 30S ribosomal protein S9 OS=Staphylococcus haemolyticus OX=1283 GN=rpsI PE=3 SV=1; 30S ribosomal protein S9 OS=Staphylococcus simiae CCM 7213 = …	1	2	2	0.3607	0	1	1	1	781.414	1561.82	1561.82	-1.18	-0.00092	0/0	0	0	151426	CID (Collision Induced Dissociation)	MS2	1.02952	118.931	36.2873	3858	3858	3854	mcarrera_O1205_188.RAW	F4	73963	3.77	1
High	Sequest HT	Sequest HT (A2)	A	2	Unambiguous	ALLEADPEYRGSLKR		27	A0A2K4DKD7	30S ribosomal protein S9 OS=Staphylococcus devriesei OX=586733 GN=rpsI PE=3 SV=1; 30S ribosomal protein S9 OS=Staphylococcus gallinarum OX=1293 GN=rpsI PE=3 SV=1; 30S ribosomal protein S9 OS=Staphylococcus aureus subsp. aureus OX=46170 GN=rpsI PE=3 SV=1; 30S ribosomal protein S9 OS=Staphylococcus haemolyticus OX=1283 GN=rpsI PE=3 SV=1; 30S ribosomal protein S9 OS=Staphylococcus simiae CCM 7213 = …	2	2	2	0.0826	0	1	1	1	859.463	1717.92	1717.92	-2.04	-0.00175	0/0	0	0	42244	CID (Collision Induced Dissociation)	MS2	23.022	200	28.5908	2833	2833	2829	mcarrera_O1205_188.RAW	F4	68516	2.42	1
High	Sequest HT	Sequest HT (A2)	A	2	Unambiguous	ALNEYKDQQITILTNSK		10	A0A6B5KP77	Cysteine protease staphopain A (Fragment) OS=Staphylococcus aureus OX=1280 GN=scpA PE=4 SV=1; Staphopain A OS=Staphylococcus aureus OX=1280 GN=sspP PE=1 SV=2; Staphopain A OS=Staphylococcus aureus OX=1280 GN=sspP_1 PE=4 SV=1; Staphopain A OS=Staphylococcus aureus subsp. aureus MN8 OX=548470 GN=sspP PE=4 SV=1; Cysteine protease OS=Staphylococcus aureus subsp. aureus OX=46170 GN=QU38_06990 PE=4 SV=…	1	2	2	0.5296	0	1	1	1	990.026	1979.04	1979.04	0.06	6e-05	0/0	0	0	17173.5	CID (Collision Induced Dissociation)	MS2	44.4633	200	41.342	3784	3784	3781	mcarrera_O1205_200.RAW	F10	67085	4.23	1
High	Sequest HT	Sequest HT (A2)	A	2	Unambiguous	ALNEYKDQQITILTNSKGYYVVTQNHK		10	A0A6B5KP77	Cysteine protease staphopain A (Fragment) OS=Staphylococcus aureus OX=1280 GN=scpA PE=4 SV=1; Staphopain A OS=Staphylococcus aureus OX=1280 GN=sspP PE=1 SV=2; Staphopain A OS=Staphylococcus aureus OX=1280 GN=sspP_1 PE=4 SV=1; Staphopain A OS=Staphylococcus aureus subsp. aureus MN8 OX=548470 GN=sspP PE=4 SV=1; Cysteine protease OS=Staphylococcus aureus subsp. aureus OX=46170 GN=QU38_06990 PE=4 SV=…	2	4	4	0.102	0	1	1	1	792.913	3168.63	3168.63	-0.08	-7e-05	0/0	0	0	22846	CID (Collision Induced Dissociation)	MS2	6.07016	200	49.4302	4923	4923	4921	mcarrera_O1205_194.RAW	F7	62990	3.04	1
High	Sequest HT	Sequest HT (A2)	A	2	Unambiguous	ALNFAADDVPAQFPK		45	A0A0U1MUY4	YhgE/Pip C-terminal domain protein OS=Staphylococcus aureus OX=1280 GN=BN1321_430022 PE=4 SV=1; DUF3533 domain-containing protein (Fragment) OS=Staphylococcus aureus OX=1280 GN=GO941_10920 PE=4 SV=1; ABC transporter permease OS=Staphylococcus aureus OX=1280 GN=G0X68_03155 PE=4 SV=1; Putative phage infection-like protein OS=Staphylococcus aureus OX=1280 GN=NCTC10702_04091 PE=4 SV=1; YhgE/Pip domai…	0	2	2	0.3388	0	1	1	1	802.409	1603.81	1603.81	0.16	0.00012	0/0	0	0	23939.4	CID (Collision Induced Dissociation)	MS2	65.5446	200	55.0285	6330	6330	6320	mcarrera_O1205_188.RAW	F4	73046	3.63	1
High	Sequest HT	Sequest HT (A2)	A	2	Unambiguous	ALNSTIANVDEDIEKL		15	A0A6B5C7P2	NDxxF motif lipoprotein OS=Staphylococcus aureus OX=1280 GN=G0Y89_07425 PE=4 SV=1; NDxxF motif lipoprotein OS=Staphylococcus aureus OX=1280 GN=G0Y39_02640 PE=4 SV=1; Lipoprotein OS=Staphylococcus aureus OX=1280 GN=NCTC10702_00717 PE=4 SV=1; Uncharacterized protein OS=Staphylococcus aureus OX=1280 GN=TMSFP482_03410 PE=4 SV=1; Uncharacterized protein OS=Staphylococcus aureus subsp. aureus USA300_TC…	1	2	2	0.1852	0	1	1	1	872.952	1744.9	1744.9	0.46	0.0004	0/0	0	0	4400.69	CID (Collision Induced Dissociation)	MS2	15.5534	200	68.5816	7380	7380	7379	mcarrera_O1205_192.RAW	F6	76559	2.16	1
High	Sequest HT	Sequest HT (A2)	A	2	Unambiguous	ALSLDDTNGFVK		22	A0A6B5IUJ6	Dihydrolipoyl dehydrogenase OS=Staphylococcus aureus OX=1280 GN=lpdA PE=4 SV=1; Dihydrolipoyl dehydrogenase (Fragment) OS=Staphylococcus aureus OX=1280 GN=FVP29_19105 PE=4 SV=1; Dihydrolipoyl dehydrogenase OS=Staphylococcus aureus OX=1280 GN=lpdA PE=4 SV=1; Dihydrolipoyl dehydrogenase OS=Staphylococcus epidermidis (strain ATCC 35984 / RP62A) OX=176279 GN=pdhD PE=3 SV=1; Dihydrolipoyl dehydrogenas…	0	2	2	0.0826	0	1	1	1	640.331	1279.65	1279.65	0.75	0.00048	0/0	0	0	6501.92	CID (Collision Induced Dissociation)	MS2	50.8134	200	44.8458	4350	4350	4345	mcarrera_O1205_194.RAW	F7	72685	2.18	1
High	Sequest HT	Sequest HT (A2)	A	2	Unambiguous	ALTQLVNQPDHLLI		2	A0A1Q8DF44	Ribonuclease HII OS=Staphylococcus aureus OX=1280 GN=rnhB PE=3 SV=1; Ribonuclease OS=Staphylococcus haemolyticus OX=1283 GN=BUZ28_08775 PE=3 SV=1	0	2	2	0.0588	0	1	1	1	787.943	1574.88	1574.89	-7.37	-0.0058	0/0	0	0	10840.4	CID (Collision Induced Dissociation)	MS2	65.9937	200	70.1211	8147	8147	8146	mcarrera_O1205_182.RAW	F1	44357	2.04	1
High	Sequest HT	Sequest HT (A2)	A	2	Unambiguous	ALVDKYLKEAGDK		10	A0A6B5AZ62	F0F1 ATP synthase subunit B OS=Staphylococcus aureus OX=1280 GN=G0U67_06710 PE=4 SV=1; F0F1 ATP synthase subunit B OS=Staphylococcus aureus OX=1280 GN=GO803_09490 PE=4 SV=1; ATP synthase subunit b OS=Staphylococcus devriesei OX=586733 GN=atpF PE=3 SV=1; ATP synthase subunit b OS=Staphylococcus aureus subsp. aureus OX=46170 GN=atpF PE=3 SV=1; ATP synthase subunit b OS=Staphylococcus aureus (strain…	2	2	2		0	1	2	2	725.401	1449.8	1449.79	0.45	0.00033	0/0	0	0	21644.4	CID (Collision Induced Dissociation)	MS2	14.2606	200	34.8712	3670	3670	3664	mcarrera_O1205_188.RAW	F4	53437	2.86	1
High	Sequest HT	Sequest HT (A2)	A	2	Unambiguous	ALWPVIGSILLFGTMF		12	A0A6B5GH41; A0A6B5F101; A0A0H3JVX1; A0A659IBB5; A0A2K4AEH9; A0A6B5I9K4; A0A6B5D310; A0A6B5FNG9; A0A6B5G1N2; A0A6B5T1N0; A0A6B5Q933; A0A6B5K7S8	DUF443 domain-containing protein OS=Staphylococcus aureus OX=1280 GN=G0Y94_04565 PE=4 SV=1; DUF443 domain-containing protein OS=Staphylococcus aureus OX=1280 GN=G0U67_03595 PE=4 SV=1; Uncharacterized protein OS=Staphylococcus aureus (strain MW2) OX=196620 GN=MW0553 PE=4 SV=1; DUF443 domain-containing protein OS=Staphylococcus aureus OX=1280 GN=E4U00_00440 PE=4 SV=1; DUF443 domain-containing prote…	0	2	2	0.3411	0	1	1	1	882.978	1764.95	1764.98	-15.26	-0.01347	0/0	0	0	23688.2	CID (Collision Induced Dissociation)	MS2	47.5417	200	64.4195	7195	7195	7193	mcarrera_O1205_190.RAW	F5	57194	2.58	1
High	Sequest HT	Sequest HT (A2)	A	2	Unambiguous	ALYLQGYNSAK		29	A0A6B5GI36	5'-nucleotidase, lipoprotein e(P4) family OS=Staphylococcus aureus OX=1280 GN=G0W85_08620 PE=4 SV=1; Acid phosphatase OS=Staphylococcus aureus subsp. aureus 71193 OX=1155084 GN=ST398NM01_0320 PE=4 SV=1; 5'-nucleotidase, lipoprotein e(P4) family OS=Staphylococcus aureus OX=1280 GN=TMSFP482_02740 PE=4 SV=1; 5'-nucleotidase, lipoprotein e(P4) family OS=Staphylococcus aureus OX=1280 GN=D7S40_06905 PE…	0	2	2	0.2344	0	1	1	1	614.32	1227.63	1227.64	-3.87	-0.00238	0/0	0	0	7170.24	CID (Collision Induced Dissociation)	MS2	18.3115	200	29.2312	2147	2147	2145	mcarrera_O1205_343.RAW	F16	46649	2.09	1
High	Sequest HT	Sequest HT (A2)	A	2	Unambiguous	AM[147.04]IEGYINENK	M2(Oxidation)	1	A0A0E1XBA3	Uncharacterized protein OS=Staphylococcus aureus subsp. aureus MN8 OX=548470 GN=HMPREF0769_10671 PE=4 SV=1	0	2	2	0.0753	0	1	1	1	649.308	1297.61	1297.61	-0.22	-0.00015	0/0	0	0	5745.21	CID (Collision Induced Dissociation)	MS2	78.6701	200	7.9846	485	485	483	mcarrera_O1205_182.RAW	F1	45207	2.39	1
High	Sequest HT	Sequest HT (A2)	A	2	Unambiguous	AM[147.04]LRDLATSLIISER	M2(Oxidation)	9	A0A122HXK8	50S ribosomal protein L17 OS=Staphylococcus aureus OX=1280 GN=rplQ PE=3 SV=1; 50S ribosomal protein L17 OS=Staphylococcus aureus (strain JH9) OX=359786 GN=rplQ PE=3 SV=1; 50S ribosomal protein L17 OS=Staphylococcus aureus OX=1280 GN=rplQ PE=4 SV=1; 50S ribosomal protein L17 OS=Staphylococcus aureus OX=1280 GN=rplQ_2 PE=3 SV=1; 50S ribosomal protein L17 OS=Staphylococcus nepalensis OX=214473 GN=rp…	1	3	3	0.2437	0	1	1	1	568.983	1704.93	1704.93	1.03	0.00058	0/0	0	0	37462.9	CID (Collision Induced Dissociation)	MS2	40.1422	200	58.6699	6797	6797	6795	mcarrera_O1205_188.RAW	F4	51589	3.94	1
High	Sequest HT	Sequest HT (A2)	A	2	Unambiguous	AMLRDLATSLIISER		9	A0A122HXK8	50S ribosomal protein L17 OS=Staphylococcus aureus OX=1280 GN=rplQ PE=3 SV=1; 50S ribosomal protein L17 OS=Staphylococcus aureus (strain JH9) OX=359786 GN=rplQ PE=3 SV=1; 50S ribosomal protein L17 OS=Staphylococcus aureus OX=1280 GN=rplQ PE=4 SV=1; 50S ribosomal protein L17 OS=Staphylococcus aureus OX=1280 GN=rplQ_2 PE=3 SV=1; 50S ribosomal protein L17 OS=Staphylococcus nepalensis OX=214473 GN=rp…	1	2	2	0.2507	0	1	1	1	844.972	1688.94	1688.94	0.68	0.00058	0/0	0	0	23997	CID (Collision Induced Dissociation)	MS2	26.744	200	64.1443	7493	7493	7488	mcarrera_O1205_188.RAW	F4	46312	3.47	1
High	Sequest HT	Sequest HT (A2)	A	2	Unambiguous	AMQAAIKDAGINP		2	A0A033UWH8	3-oxoacyl-[acyl-carrier-protein] synthase 2 OS=Staphylococcus aureus C0673 OX=1413510 GN=V070_01084 PE=3 SV=1; 3-oxoacyl-[acyl-carrier-protein] synthase 2 OS=Staphylococcus sciuri subsp. carnaticus OX=147468 GN=fabF PE=3 SV=1	1	2	2	0.105	0	1	1	1	650.346	1299.68	1299.67	9.05	0.00588	0/0	0	0	2754.54	CID (Collision Induced Dissociation)	MS2	74.8226	200	66.2861	7243	7243	7239	mcarrera_O1205_186.RAW	F3	60797	2	1
High	Sequest HT	Sequest HT (A2)	A	2	Unambiguous	ANEILDAANNTGGAVK		18	A0A060ME53	30S ribosomal protein S7 OS=Staphylococcus xylosus OX=1288 GN=rpsG PE=3 SV=1; 30S ribosomal protein S7 OS=Staphylococcus aureus OX=1280 GN=rpsG PE=3 SV=1; 30S ribosomal protein S7 OS=Staphylococcus vitulinus OX=71237 GN=rpsG PE=3 SV=1; 30S ribosomal protein S7 OS=Staphylococcus argensis OX=1607738 GN=rpsG PE=3 SV=1; 30S ribosomal protein S7 OS=Staphylococcus sciuri subsp. carnaticus OX=147468 GN=…	0	2	2	0.3586	0	1	1	1	779.397	1557.79	1557.79	0.48	0.00037	0/0	0	0	3867.15	CID (Collision Induced Dissociation)	MS2	20.5702	200	32.7906	3113	3113	3111	mcarrera_O1205_186.RAW	F3	70829	3.82	1
High	Sequest HT	Sequest HT (A2)	A	2	Unambiguous	ANELLKDNAELIASFSR		17	A0A380EQ53	Fructose-bisphosphate aldolase OS=Staphylococcus aureus OX=1280 GN=fda_3 PE=4 SV=1; Fructose bisphosphate aldolase OS=Staphylococcus aureus OX=1280 GN=G0004_05555 PE=4 SV=1; Fructose-bisphosphate aldolase class 1 OS=Staphylococcus aureus OX=1280 GN=fda PE=4 SV=1; Fructose bisphosphate aldolase OS=Staphylococcus aureus OX=1280 GN=G0Y89_10170 PE=4 SV=1; Fructose-bisphosphate aldolase class 1 OS=Sta…	1	3	3	0.1338	0	1	1	1	631.002	1890.99	1890.99	0.39	0.00025	0/0	0	0	13165.7	CID (Collision Induced Dissociation)	MS2	20.6668	200	64.0805	7485	7485	7477	mcarrera_O1205_188.RAW	F4	73875	2.69	1
High	Sequest HT	Sequest HT (A2)	A	2	Unambiguous	ANGGKSRTDSIM[147.04]VV	M12(Oxidation)	2	A0A1Q8DE20	LytR family transcriptional regulator OS=Staphylococcus aureus OX=1280 GN=BSZ10_06680 PE=4 SV=1; LytR family transcriptional regulator OS=Staphylococcus haemolyticus OX=1283 GN=BUZ28_05925 PE=4 SV=1	2	2	2	0.0521	0	1	1	1	725.881	1450.75	1450.73	15.56	0.01129	0/0	0	0	110001	CID (Collision Induced Dissociation)	MS2	11.8245	200	22.191	1976	1976	1973	mcarrera_O1205_184.RAW	F2	69868	2.11	1
High	Sequest HT	Sequest HT (A2)	A	2	Unambiguous	ANGGKSRTDSIM[147.04]VVQ	M12(Oxidation)	2	A0A1Q8DE20	LytR family transcriptional regulator OS=Staphylococcus aureus OX=1280 GN=BSZ10_06680 PE=4 SV=1; LytR family transcriptional regulator OS=Staphylococcus haemolyticus OX=1283 GN=BUZ28_05925 PE=4 SV=1	2	2	2	0.0742	0	1	1	1	789.909	1578.81	1578.79	13.16	0.01039	0/0	0	0	174359	CID (Collision Induced Dissociation)	MS2	11.7174	136.527	24.1432	2226	2226	2223	mcarrera_O1205_188.RAW	F4	79915	2.29	1
High	Sequest HT	Sequest HT (A2)	A	2	Unambiguous	ANGMIETAQSEINSQKER		9	A0A6B5AZ62	F0F1 ATP synthase subunit B OS=Staphylococcus aureus OX=1280 GN=G0U67_06710 PE=4 SV=1; F0F1 ATP synthase subunit B OS=Staphylococcus aureus OX=1280 GN=GO803_09490 PE=4 SV=1; ATP synthase subunit b OS=Staphylococcus simulans OX=1286 GN=atpF PE=3 SV=1; ATP synthase subunit b OS=Staphylococcus aureus subsp. aureus OX=46170 GN=atpF PE=3 SV=1; ATP synthase subunit b OS=Staphylococcus warneri OX=1292 G…	1	2	2	0.3807	0	1	1	1	1003.48	2005.96	2005.96	0.35	0.00035	0/0	0	0	35517.5	CID (Collision Induced Dissociation)	MS2	0	200	37.991	4082	4082	4076	mcarrera_O1205_188.RAW	F4	65079	4.57	1
High	Sequest HT	Sequest HT (A2)	A	2	Unambiguous	ANLMSKLNDC[160.03]GVNPIYTH	C10(Carbamidomethyl)	1	A0A380DP30	Siderophore staphylobactin biosynthesis protein SbnE OS=Staphylococcus aureus OX=1280 GN=sbnE PE=4 SV=1	1	2	2	0.0542	0	1	1	1	1024	2046.99	2046.97	10.08	0.01031	0/0	0	0	2973.69	CID (Collision Induced Dissociation)	MS2	24.7908	200	39.7467	3257	3257	3256	mcarrera_O1205_341.RAW	F15	68415	2.03	1
High	Sequest HT	Sequest HT (A2)	A	2	Unambiguous	ANPSFDRNADGSTNMKLVNPSTSSSGDAM[147.04]TYALIFSGAVLL	M29(Oxidation)	1	A0A033UIV0	Uncharacterized protein OS=Staphylococcus aureus C0673 OX=1413510 GN=V070_02181 PE=4 SV=1	2	6	6	0.1056	0	1	1	1	706.857	4236.1	4236.02	19.33	0.01365	0/0	0	0	21437.4	CID (Collision Induced Dissociation)	MS2	8.37569	200	26.5498	2523	2523	2521	mcarrera_O1205_182.RAW	F1	37019	3.41	1
High	Sequest HT	Sequest HT (A2)	A	2	Unambiguous	ANTAIDGLTSLNGPQKAKLK		98	A0A6B5TMY3	Hyperosmolarity resistance protein Ebh (Fragment) OS=Staphylococcus aureus OX=1280 GN=ebh PE=4 SV=1; Hyperosmolarity resistance protein Ebh (Fragment) OS=Staphylococcus aureus OX=1280 GN=ebh PE=4 SV=1; Hyperosmolarity resistance protein Ebh OS=Staphylococcus aureus OX=1280 GN=ebh PE=4 SV=1; Extracellular matrix-binding protein ebh OS=Staphylococcus aureus (strain USA300) OX=367830 GN=ebh PE=3 SV=…	2	3	3	0.1894	0	1	1	1	680.709	2040.11	2040.14	-16.15	-0.01099	0/0	0	0	6969.13	CID (Collision Induced Dissociation)	MS2	13.9224	200	38.9201	3165	3165	3161	mcarrera_O1205_341.RAW	F15	46849	3.22	1
High	Sequest HT	Sequest HT (A2)	A	2	Unambiguous	ANTGNASLEKELVDVIHYA		1	A0A0U2Z9E8	Nucleotide pyrophosphohydrolase OS=Staphylococcus aureus OX=1280 GN=AUC56_00015 PE=4 SV=1	1	2	2	0.0529	0	1	1	1	1022.54	2044.06	2044.03	14.53	0.01485	0/0	0	0	9985.94	CID (Collision Induced Dissociation)	MS2	16.4506	200	39.097	3326	3326	3324	mcarrera_O1205_351.RAW	F20	71111	2.08	1
High	Sequest HT	Sequest HT (A2)	A	2	Unambiguous	ANTIEEYLAPLKEM[147.04]FAKY	M14(Oxidation)	2	A0A0U1MT70	4-aminobutyrate aminotransferase OS=Staphylococcus aureus OX=1280 GN=puuE PE=3 SV=1; 4-aminobutyrate aminotransferase GabT OS=Staphylococcus schweitzeri OX=1654388 GN=gabT PE=3 SV=1	2	3	3	0.1195	0	1	1	1	716.372	2147.1	2147.07	13.54	0.00969	0/0	0	0	8628.32	CID (Collision Induced Dissociation)	MS2	33.9577	200	58.8322	6703	6703	6693	mcarrera_O1205_184.RAW	F2	77346	2.93	1
High	Sequest HT	Sequest HT (A2)	A	2	Unambiguous	ANTLESILDFAK		11	A0A077UKR1	Aspartyl/glutamyl-tRNA(Asn/Gln) amidotransferase subunit C OS=Staphylococcus aureus OX=1280 GN=gatC_2 PE=3 SV=1; Aspartyl/glutamyl-tRNA(Asn/Gln) amidotransferase subunit C OS=Staphylococcus aureus (strain Newman) OX=426430 GN=gatC PE=3 SV=1; Aspartyl/glutamyl-tRNA(Asn/Gln) amidotransferase subunit C OS=Staphylococcus aureus (strain USA300 / TCH1516) OX=451516 GN=gatC PE=3 SV=1; Aspartyl/glutamyl-…	0	2	2	0.2275	0	1	1	1	661.354	1321.7	1321.7	0.64	0.00042	0/0	0	0	5454.67	CID (Collision Induced Dissociation)	MS2	28.9713	200	73.0365	8422	8422	8421	mcarrera_O1205_184.RAW	F2	68737	2.33	1
High	Sequest HT	Sequest HT (A2)	A	2	Unambiguous	APAIFVIQNNNYAISTPR		39	A0A2T4SLL8	Pyruvate dehydrogenase E1 component subunit alpha OS=Staphylococcus haemolyticus OX=1283 GN=pdhA PE=4 SV=1; Pyruvate dehydrogenase E1 component subunit alpha OS=Staphylococcus sciuri OX=1296 GN=pdhA PE=4 SV=1; Pyruvate dehydrogenase E1 component subunit alpha OS=Staphylococcus cohnii OX=29382 GN=pdhA PE=4 SV=1; Pyruvate dehydrogenase (Acetyl-transferring) E1 component subunit alpha (Fragment) OS=…	0	2	2	0.1875	0	1	1	1	995.029	1989.05	1989.06	-2.5	-0.00249	0/0	0	0	2233.94	CID (Collision Induced Dissociation)	MS2	0	200	58.6919	6076	6076	6071	mcarrera_O1205_194.RAW	F7	68210	2.88	1
High	Sequest HT	Sequest HT (A2)	A	2	Unambiguous	APFEIEDGDLDSVIEQVR		4	A0A5F0HHE3; A0A0E1X704; A0A6B5HUG9; A0A6B5C728	Putative phosphoesterase E3A28_03650 OS=Staphylococcus aureus OX=1280 GN=E3A28_03650 PE=3 SV=1; Putative phosphoesterase HMPREF0769_12768 OS=Staphylococcus aureus subsp. aureus MN8 OX=548470 GN=HMPREF0769_12768 PE=3 SV=1; Uncharacterized protein OS=Staphylococcus aureus OX=1280 GN=G0X69_05885 PE=4 SV=1; Uncharacterized protein OS=Staphylococcus aureus OX=1280 GN=G0Y89_05980 PE=4 SV=1	0	2	2	0.4823	0	1	1	1	1016.5	2031.99	2031.99	-0.69	-0.0007	0/0	0	0	3880.79	CID (Collision Induced Dissociation)	MS2	5.42102	200	71.3615	7957	7957	7956	mcarrera_O1205_190.RAW	F5	71129	4.23	1
High	Sequest HT	Sequest HT (A2)	A	2	Unambiguous	APFEIKDGDLDSVIEQVR		2	A0A0D6HVI7	Putative phosphoesterase BTN44_07745 OS=Staphylococcus aureus OX=1280 GN=BTN44_07745 PE=3 SV=1; Uncharacterized protein OS=Staphylococcus aureus OX=1280 GN=G0X98_01275 PE=4 SV=1	1	3	3	0.3282	0	1	1	1	677.685	2031.04	2031.04	-0.09	-6e-05	0/0	0	0	25769.9	CID (Collision Induced Dissociation)	MS2	19.99	194.234	63.9364	6857	6857	6856	mcarrera_O1205_192.RAW	F6	79501	3.23	1
High	Sequest HT	Sequest HT (A2)	A	2	Unambiguous	APQSTSVKK		2	A0A2K4AHA5	YhgE/Pip C-terminal domain OS=Staphylococcus schweitzeri OX=1654388 GN=CD116_07845 PE=4 SV=1; Phage infection protein OS=Staphylococcus aureus OX=1280 GN=ERS140147_01664 PE=4 SV=1	1	2	2	0.1472	0	1	1	1	473.274	945.541	945.536	5.09	0.00241	0/0	0	0	23293.8	CID (Collision Induced Dissociation)	MS2	59.755	200	32.2584	3321	3321	3319	mcarrera_O1205_188.RAW	F4	61404	2.31	1
High	Sequest HT	Sequest HT (A2)	A	2	Unambiguous	AQEQAQAIEKDENISALMNAEQK		6	A0A077UMY1	UPF0342 protein ERS140147_02017 OS=Staphylococcus aureus OX=1280 GN=ERS140147_02017 PE=3 SV=1; UPF0342 protein HMPREF0769_11833 OS=Staphylococcus aureus subsp. aureus MN8 OX=548470 GN=HMPREF0769_11833 PE=3 SV=1; UPF0342 protein CD116_10450 OS=Staphylococcus schweitzeri OX=1654388 GN=CD116_10450 PE=3 SV=1; UPF0342 protein SAMEA2445518_00042 OS=Staphylococcus aureus OX=1280 GN=SAMEA2445518_00042 PE…	1	3	3	0.0748	0	1	1	1	853.747	2559.23	2559.24	-3.1	-0.00265	0/0	0	0	14327.2	CID (Collision Induced Dissociation)	MS2	21.3713	200	47.4414	5236	5236	5231	mcarrera_O1205_184.RAW	F2	68623	2.54	1
High	Sequest HT	Sequest HT (A2)	A	2	Unambiguous	AQEVDSIDKLDNVIQIVGK		28	A0A0D1HM43	LytR_cpsA_psr domain-containing protein OS=Staphylococcus aureus subsp. aureus OX=46170 GN=QU38_05525 PE=4 SV=1; Cell envelope-related function transcriptional attenuator common domain-containing protein OS=Staphylococcus aureus OX=1280 GN=ywtF PE=4 SV=1; Polyisoprenyl-teichoic acid--peptidoglycan teichoic acid transferase OS=Staphylococcus aureus subsp. aureus OX=46170 GN=FAF17_04730 PE=4 SV=1; …	1	3	3	0.1376	0	1	1	1	695.379	2084.12	2084.12	0.09	6e-05	0/0	0	0	33371	CID (Collision Induced Dissociation)	MS2	14.7301	200	64.1286	7491	7491	7488	mcarrera_O1205_188.RAW	F4	54237	3.56	1
High	Sequest HT	Sequest HT (A2)	A	2	Unambiguous	AQEVDSIDNLDNVIQIVGK		1	A0A6B5SA38	Polyisoprenyl-teichoic acid--peptidoglycan teichoic acid transferase OS=Staphylococcus aureus OX=1280 GN=G0Y75_04995 PE=4 SV=1	0	2	2	0.2641	0	1	1	1	1035.54	2070.07	2070.07	0.13	0.00013	0/0	0	0	5400.97	CID (Collision Induced Dissociation)	MS2	0	200	70.947	7319	7319	7316	mcarrera_O1205_200.RAW	F10	72646	3.37	1
High	Sequest HT	Sequest HT (A2)	A	2	Unambiguous	AQEVDSIDNLDNVIQIVGKNAK		1	A0A6B5SA38	Polyisoprenyl-teichoic acid--peptidoglycan teichoic acid transferase OS=Staphylococcus aureus OX=1280 GN=G0Y75_04995 PE=4 SV=1	1	3	3	0.0518	0	1	1	1	795.088	2383.25	2383.25	1.22	0.00097	0/0	0	0	6955.41	CID (Collision Induced Dissociation)	MS2	0	200	69.2613	7152	7152	7151	mcarrera_O1205_200.RAW	F10	65421	2.51	1
High	Sequest HT	Sequest HT (A2)	A	2	Unambiguous	AQGEIAANWEGQAFSR		4	A0A6B5CPD6; T1Y560; Q2G189; A0A2X2JXX4	WXG100 family type VII secretion effector EsxA OS=Staphylococcus aureus OX=1280 GN=esxA PE=4 SV=1; Virulence factor esxA OS=Staphylococcus aureus subsp. aureus CN1 OX=1193576 GN=SAKOR_00265 PE=3 SV=1; Type VII secretion system extracellular protein A OS=Staphylococcus aureus (strain NCTC 8325) OX=93061 GN=esxA PE=1 SV=1; ESAT-6-like protein OS=Staphylococcus aureus OX=1280 GN=esxA PE=3 SV=1	0	2	2	0.4046	0	1	1	1	867.914	1734.82	1734.82	0.23	0.0002	0/0	0	0	8181.89	CID (Collision Induced Dissociation)	MS2	6.38537	200	46.4749	4949	4949	4948	mcarrera_O1205_190.RAW	F5	57823	3.88	1
High	Sequest HT	Sequest HT (A2)	A	2	Unambiguous	AQGLGAWGF		14	A0A2X2MDX5	Immunodominant staphylococcal antigen A OS=Staphylococcus aureus OX=1280 GN=isaA_2 PE=4 SV=1; Transglycosylase OS=Staphylococcus aureus OX=1280 GN=EQ90_02945 PE=4 SV=1; Immunodominant staphylococcal antigen A OS=Staphylococcus aureus OX=1280 GN=isaA PE=4 SV=1; Immunodominant antigen A, transglycosylase isaA OS=Staphylococcus aureus OX=1280 GN=isaA PE=4 SV=1; SLT domain-containing protein OS=Staph…	0	2	2	0.3756	0	1	1	1	453.727	906.448	906.447	0.87	0.0004	0/0	0	0	4020.95	CID (Collision Induced Dissociation)	MS2	9.56357	200	63.0507	6712	6712	6704	mcarrera_O1205_198.RAW	F9	58234	2.21	2
High	Sequest HT	Sequest HT (A2)	A	2	Unambiguous	AQHDEAQQNAFYQVLN		9	D7RHA8	SpA IgG-binding domain protein (Fragment) OS=Staphylococcus aureus OX=1280 PE=4 SV=1; SpA IgG-binding domain protein (Fragment) OS=Staphylococcus aureus OX=1280 PE=4 SV=1; SpA IgG-binding domain protein (Fragment) OS=Staphylococcus aureus OX=1280 PE=4 SV=1; SpA IgG-binding domain protein (Fragment) OS=Staphylococcus aureus OX=1280 PE=4 SV=1; SpA IgG-binding domain protein (Fragment) OS=Staphyloco…	0	2	2	0.0981	0	1	1	1	938.433	1875.86	1875.86	-1.4	-0.00131	0/0	0	0	3072.95	CID (Collision Induced Dissociation)	MS2	36.4124	200	46.8226	4729	4729	4725	mcarrera_O1205_198.RAW	F9	40966	2.14	1
High	Sequest HT	Sequest HT (A2)	A	2	Unambiguous	AQHDEAQQNAFYQVLNMPNLNADQR		206	Q2UW15	Immunoglobulin G binding protein A (Fragment) OS=Staphylococcus aureus OX=1280 GN=spa PE=4 SV=1; Immunoglobulin G binding protein A (Fragment) OS=Staphylococcus aureus OX=1280 GN=spa PE=4 SV=1; Staphylococcal protein A OS=Staphylococcus aureus OX=1280 GN=spa PE=4 SV=1; Staphylococcal protein A (Fragment) OS=Staphylococcus aureus OX=1280 GN=spa PE=4 SV=1; Immunoglobulin G-binding protein A OS=Stap…	0	3	3	0.3753	0	1	1	1	972.456	2915.35	2915.35	1.25	0.00121	0/0	0	0	5932.97	CID (Collision Induced Dissociation)	MS2	0	200	64.4935	6874	6874	6871	mcarrera_O1205_198.RAW	F9	46596	3.89	1
High	Sequest HT	Sequest HT (A2)	A	2	Unambiguous	AQLNNNQGIR		2	A0A077UM71	LPXTG-motif cell wall anchor domain-containing protein OS=Staphylococcus aureus OX=1280 GN=ebh_3 PE=4 SV=1; DUF1542 domain-containing protein OS=Staphylococcus schweitzeri OX=1654388 GN=ebh_1 PE=4 SV=1	0	2	2	0.107	0	1	1	1	564.302	1127.6	1127.59	3.98	0.00224	0/0	0	0	10047.6	CID (Collision Induced Dissociation)	MS2	91.8695	200	63.8097	5869	5869	5865	mcarrera_O1205_343.RAW	F16	45892	2.71	1
High	Sequest HT	Sequest HT (A2)	A	2	Unambiguous	AQSIAALTYGTETIPK		31	A0A6B5AIH0	Histidinol dehydrogenase OS=Staphylococcus aureus OX=1280 GN=G0U86_07675 PE=4 SV=1; Histidinol dehydrogenase OS=Staphylococcus aureus (strain N315) OX=158879 GN=hisD PE=3 SV=1; Histidinol dehydrogenase OS=Staphylococcus aureus OX=1280 GN=hisD_2 PE=3 SV=1; Histidinol dehydrogenase OS=Staphylococcus aureus (strain bovine RF122 / ET3-1) OX=273036 GN=hisD PE=3 SV=1; Histidinol dehydrogenase OS=Staphy…	0	2	2	0.2347	0	1	1	1	832.45	1663.89	1663.89	1.84	0.00153	0/0	0	0	12798.4	CID (Collision Induced Dissociation)	MS2	15.548	200	58.9379	6067	6067	6065	mcarrera_O1205_333.RAW	F11	61065	2.77	1
High	Sequest HT	Sequest HT (A2)	A	2	Unambiguous	ARDGLLDPVIGR		36	A0A0D1HGW9	Clp protease ClpX OS=Staphylococcus aureus subsp. aureus OX=46170 GN=QU38_16400 PE=3 SV=1; ATP-dependent protease ATP-binding subunit clpL OS=Staphylococcus aureus OX=1280 GN=clpL_1 PE=4 SV=1; ATP-dependent Clp protease ATP-binding subunit OS=Staphylococcus aureus OX=1280 GN=G0Z16_06640 PE=4 SV=1; Putative ATP-dependent protease ATP-binding subunit ClpL OS=Staphylococcus simiae CCM 7213 = CCUG 51…	1	2	2	0.0751	0	1	1	1	641.366	1281.72	1281.73	-2.24	-0.00144	0/0	0	0	7066.45	CID (Collision Induced Dissociation)	MS2	45.7997	200	71.6666	6965	6965	6963	mcarrera_O1205_341.RAW	F15	29066	2.13	1
High	Sequest HT	Sequest HT (A2)	A	2	Unambiguous	AREFAVTGLRLLQIEQG		1	A0A5C8X9Y0	CDP-diacylglycerol--glycerol-3-phosphate 3-phosphatidyltransferase (Fragment) OS=Staphylococcus aureus OX=1280 GN=pgsA PE=3 SV=1	2	2	2	0.1526	0	1	1	1	951.022	1901.04	1901.06	-12.67	-0.01204	0/0	0	0	4924.49	CID (Collision Induced Dissociation)	MS2	0	200	72.171	7143	7143	7140	mcarrera_O1205_351.RAW	F20	51603	2.49	1
High	Sequest HT	Sequest HT (A2)	A	2	Unambiguous	AREIDEQPETELLSEYHSFKPVGR		1	T1Y884	DNA-directed RNA polymerase subunit omega OS=Staphylococcus aureus subsp. aureus CN1 OX=1193576 GN=rpoZ PE=3 SV=1	1	3	3	0.402	0	1	1	1	944.139	2830.4	2830.4	0.44	0.00042	0/0	0	0	9237.72	CID (Collision Induced Dissociation)	MS2	9.60324	200	54.7266	4819	4819	4818	mcarrera_O1205_343.RAW	F16	71995	3.93	1
High	Sequest HT	Sequest HT (A2)	A	2	Unambiguous	ARHM[147.04]ALLPYVKEEQ	M4(Oxidation)	5	G5JL27	30S ribosomal protein S18 OS=Staphylococcus simiae CCM 7213 = CCUG 51256 OX=911238 GN=rpsR PE=3 SV=1; 30S ribosomal protein S18 OS=Staphylococcus devriesei OX=586733 GN=rpsR PE=3 SV=1; 30S ribosomal protein S18 OS=Staphylococcus gallinarum OX=1293 GN=rpsR PE=3 SV=1; 30S ribosomal protein S18 OS=Staphylococcus aureus C0673 OX=1413510 GN=rpsR PE=3 SV=1; 30S ribosomal protein S18 OS=Staphylococcus e…	2	3	3	0.0886	0	1	1	1	567.632	1700.88	1700.88	0.77	0.00044	0/0	0	0	17710.8	CID (Collision Induced Dissociation)	MS2	54.484	200	40.4653	3340	3340	3338	mcarrera_O1205_341.RAW	F15	70096	2.71	1
High	Sequest HT	Sequest HT (A2)	A	2	Unambiguous	ARKTVSNYLR		1	A0A127E5T9	ABC transporter OS=Staphylococcus aureus subsp. aureus OX=46170 GN=lsa(B) PE=4 SV=1	2	2	2	0.0788	0	1	1	1	604.356	1207.71	1207.69	12.46	0.00753	0/0	0	0	30798.3	CID (Collision Induced Dissociation)	MS2	23.5405	200	35.293	3659	3659	3658	mcarrera_O1205_184.RAW	F2	20028	2.03	1
High	Sequest HT	Sequest HT (A2)	A	2	Unambiguous	ARQIYPFNGNK		23	A0A5C8X7W9	Lipoprotein OS=Staphylococcus aureus OX=1280 GN=FVP29_09280 PE=4 SV=1; Lipoprotein, putative OS=Staphylococcus aureus OX=1280 GN=NCTC7878_00163 PE=4 SV=1; Uncharacterized protein OS=Staphylococcus aureus OX=1280 GN=GC242_08590 PE=4 SV=1; Uncharacterized protein OS=Staphylococcus aureus OX=1280 GN=G0U67_14280 PE=4 SV=1; Uncharacterized protein OS=Staphylococcus aureus OX=1280 GN=G0W99_02485 PE=4 S…	1	2	2	0.2862	0	1	1	1	654.346	1307.69	1307.69	0	0	0/0	0	0	12378.4	CID (Collision Induced Dissociation)	MS2	11.7991	200	24.5296	2080	2080	2071	mcarrera_O1205_198.RAW	F9	71092	3.25	1
High	Sequest HT	Sequest HT (A2)	A	2	Unambiguous	ARVTESNLNYVG		33	A0A6B5AXE0	Aspartate 1-decarboxylase OS=Staphylococcus aureus OX=1280 GN=G0U67_01740 PE=4 SV=1; Aspartate 1-decarboxylase OS=Staphylococcus xylosus OX=1288 GN=panD PE=3 SV=1; Aspartate 1-decarboxylase OS=Staphylococcus petrasii subsp. croceilyticus OX=319942 GN=panD PE=3 SV=1; Aspartate 1-decarboxylase OS=Staphylococcus aureus OX=1280 GN=panD_2 PE=3 SV=1; Aspartate 1-decarboxylase OS=Staphylococcus xylosus …	1	2	2	0.1084	0	1	1	1	661.838	1322.67	1322.67	-0.38	-0.00025	0/0	0	0	94740.4	CID (Collision Induced Dissociation)	MS2	11.7348	200	25.9958	2077	2077	2075	mcarrera_O1205_200.RAW	F10	71322	2.03	1
High	Sequest HT	Sequest HT (A2)	A	2	Unambiguous	ASAPKAWGGNKTFYSLH		7	Q2TF08	Putative bacteriocin OS=Staphylococcus aureus OX=1280 PE=4 SV=1; Bacteriocin OS=Staphylococcus aureus subsp. aureus USA300_TCH959 OX=450394 GN=HMPREF0776_pUSA300HOUMS0017 PE=4 SV=1; Lactococcin 972 family bacteriocin OS=Staphylococcus aureus OX=1280 GN=G0Z62_13495 PE=4 SV=1; Bacteriocin, lactococcin 972 family OS=Staphylococcus aureus subsp. aureus MN8 OX=548470 GN=HMPREF0769_11650 PE=4 SV=1; Lac…	2	3	3	0.1667	0	1	1	1	612.313	1834.92	1834.92	0.26	0.00016	0/0	0	0	10258.2	CID (Collision Induced Dissociation)	MS2	42.5543	200	37.4845	3604	3604	3602	mcarrera_O1205_198.RAW	F9	81516	2.94	1
High	Sequest HT	Sequest HT (A2)	A	2	Unambiguous	ASASYSLFGVPPK		2	A0A6B5HEQ7	Penicillin-binding protein OS=Staphylococcus aureus OX=1280 GN=G0X90_05520 PE=4 SV=1; Transglycosylase OS=Staphylococcus aureus subsp. aureus MN8 OX=548470 GN=HMPREF0769_11961 PE=3 SV=1	0	2	2	0.1084	0	1	1	1	662.351	1323.69	1323.69	-0.11	-7e-05	0/0	0	0	3702.18	CID (Collision Induced Dissociation)	MS2	35.5941	200	56.9532	5144	5144	5142	mcarrera_O1205_339.RAW	F14	65270	2.03	1
High	Sequest HT	Sequest HT (A2)	A	2	Unambiguous	ASGNSIDTVKQLIK		12	A0A6B5SU13	Uncharacterized protein OS=Staphylococcus aureus OX=1280 GN=G0W08_08940 PE=4 SV=1; Uncharacterized protein OS=Staphylococcus aureus OX=1280 GN=G0Y99_11575 PE=4 SV=1; Uncharacterized protein OS=Staphylococcus aureus OX=1280 GN=C7P97_05425 PE=4 SV=1; Uncharacterized protein OS=Staphylococcus aureus OX=1280 GN=GZ067_06680 PE=4 SV=1; Uncharacterized protein OS=Staphylococcus aureus OX=1280 GN=G0W85_0…	1	2	2	0.2122	0	1	1	1	737.415	1473.82	1473.83	-3.16	-0.00233	0/0	0	0	41144.1	CID (Collision Induced Dissociation)	MS2	16.2651	200	42.0505	4623	4623	4616	mcarrera_O1205_188.RAW	F4	49073	3.44	1
High	Sequest HT	Sequest HT (A2)	A	2	Unambiguous	ASGNSIDTVKQLIKGDQSLENVK		12	A0A6B5SU13; A0A6B5FM34; A0A229LSU3; A0A6C1EWS6; A0A6A9GXM0; A0A659IBD4; T1Y7U7; A0A0H2WVC0; A0A0U1MGQ8; A0A0E0VLS4; A0A380DLH1; A0A0E1X7Z5	Uncharacterized protein OS=Staphylococcus aureus OX=1280 GN=G0W08_08940 PE=4 SV=1; Uncharacterized protein OS=Staphylococcus aureus OX=1280 GN=G0Y99_11575 PE=4 SV=1; Uncharacterized protein OS=Staphylococcus aureus OX=1280 GN=C7P97_05425 PE=4 SV=1; Uncharacterized protein OS=Staphylococcus aureus OX=1280 GN=GZ067_06680 PE=4 SV=1; Uncharacterized protein OS=Staphylococcus aureus OX=1280 GN=G0W85_0…	2	3	3	0.0659	0	1	1	1	815.438	2444.3	2444.3	-0.32	-0.00026	0/0	0	0	10847	CID (Collision Induced Dissociation)	MS2	73.6536	200	53.0686	5787	5787	5777	mcarrera_O1205_190.RAW	F5	55730	2.58	1
High	Sequest HT	Sequest HT (A2)	A	2	Unambiguous	ASIVVAPIMTVFWPMENNAAGAGM[147.04]GSSGLVGQIMTIK	M24(Oxidation)	3	A0A033V230	PTS_EIIC domain-containing protein OS=Staphylococcus aureus C0673 OX=1413510 GN=V070_00803 PE=4 SV=1; PTS sugar transporter subunit IIC OS=Staphylococcus sciuri subsp. carnaticus OX=147468 GN=CD114_10660 PE=4 SV=1; PTS sugar transporter subunit IIC OS=Staphylococcus sciuri OX=1296 GN=BU007_11565 PE=4 SV=1	0	6	6		0	1	2	2	628.311	3764.83	3764.89	-16.19	-0.01016	0/0	0	0	9909.95	CID (Collision Induced Dissociation)	MS2	7.68884	200	34.804	3235	3235	3232	mcarrera_O1205_192.RAW	F6	45560	3.12	1
High	Sequest HT	Sequest HT (A2)	A	2	Unambiguous	ASSDSPFYGIFVGDQLGAR		9	A0A380DQL7	Acetyltransferase family protein OS=Staphylococcus aureus OX=1280 GN=NCTC6133_01415 PE=4 SV=1; Acetyltransferase family protein OS=Staphylococcus aureus OX=1280 GN=NCTC5664_02400 PE=4 SV=1; GNAT family N-acetyltransferase (Fragment) OS=Staphylococcus aureus OX=1280 GN=FVP29_05945 PE=4 SV=1; Uncharacterized N-acetyltransferase SAV1176 OS=Staphylococcus aureus (strain Mu50 / ATCC 700699) OX=158878 …	0	2	2	0.2018	0	1	1	1	993.981	1986.96	1986.96	-0.13	-0.00013	0/0	0	0	2656.63	CID (Collision Induced Dissociation)	MS2	50.6987	200	70.4445	7439	7439	7437	mcarrera_O1205_347.RAW	F18	64628	2.23	1
High	Sequest HT	Sequest HT (A2)	A	2	Unambiguous	ASSFKPTNNVIYFK		12	A0A5F0HHE3	Putative phosphoesterase E3A28_03650 OS=Staphylococcus aureus OX=1280 GN=E3A28_03650 PE=3 SV=1; Uncharacterized protein OS=Staphylococcus hominis OX=1290 GN=BL313_06290 PE=4 SV=1; Putative phosphoesterase HMPREF0769_12768 OS=Staphylococcus aureus subsp. aureus MN8 OX=548470 GN=HMPREF0769_12768 PE=3 SV=1; Putative phosphoesterase SS7213T_09584 OS=Staphylococcus simiae CCM 7213 = CCUG 51256 OX=9112…	0	2	2	0.1976	0	1	1	1	808.428	1615.85	1615.85	0.05	4e-05	0/0	0	0	144904	CID (Collision Induced Dissociation)	MS2	0	200	41.9563	4610	4610	4605	mcarrera_O1205_188.RAW	F4	72592	3.39	1
High	Sequest HT	Sequest HT (A2)	A	2	Unambiguous	ATALKFAENGANIVIGDVDERSEQTVQ		1	A0A033URU8	Uncharacterized protein OS=Staphylococcus aureus C0673 OX=1413510 GN=V070_01863 PE=4 SV=1	2	3	3	0.0897	0	1	1	1	959.156	2875.45	2875.44	3.81	0.00365	0/0	0	0	14943.5	CID (Collision Induced Dissociation)	MS2	4.2941	200	33.494	3067	3067	3065	mcarrera_O1205_192.RAW	F6	74094	2.9	1
High	Sequest HT	Sequest HT (A2)	A	2	Unambiguous	ATDFIDK		7	A0A659ZZW1	CsbD family protein OS=Staphylococcus aureus OX=1280 GN=FA040_07390 PE=3 SV=1; CsbD family protein (Fragment) OS=Staphylococcus sciuri OX=1296 GN=BUZ90_16610 PE=4 SV=1; CsbD family protein OS=Staphylococcus aureus OX=1280 GN=G0W92_03945 PE=4 SV=1; CsbD family protein OS=Staphylococcus aureus OX=1280 GN=GO661_09025 PE=4 SV=1; UPF0337 protein SAB0772 OS=Staphylococcus aureus (strain bovine RF122 / …	0	2	2	0.1574	0	1	1	1	405.205	809.403	809.404	-0.68	-0.00028	0/0	0	0	703383	CID (Collision Induced Dissociation)	MS2	3.12948	58.984	13.4619	894	894	893	mcarrera_O1205_192.RAW	F6	51658	2.16	2
High	Sequest HT	Sequest HT (A2)	A	2	Unambiguous	ATDFIDKV		6	A0A659ZZW1	CsbD family protein OS=Staphylococcus aureus OX=1280 GN=FA040_07390 PE=3 SV=1; CsbD family protein (Fragment) OS=Staphylococcus sciuri OX=1296 GN=BUZ90_16610 PE=4 SV=1; CsbD family protein OS=Staphylococcus aureus OX=1280 GN=G0W92_03945 PE=4 SV=1; UPF0337 protein SAB0772 OS=Staphylococcus aureus (strain bovine RF122 / ET3-1) OX=273036 GN=SAB0772 PE=3 SV=1; CsbD family protein OS=Staphylococcus au…	1	2	2	0.1308	0	1	1	1	454.74	908.473	908.472	0.24	0.00011	0/0	0	0	20358.7	CID (Collision Induced Dissociation)	MS2	15.3589	200	36.0785	3779	3779	3769	mcarrera_O1205_182.RAW	F1	59890	2.14	1
High	Sequest HT	Sequest HT (A2)	A	2	Unambiguous	ATDFIDKVK		6	A0A659ZZW1	CsbD family protein OS=Staphylococcus aureus OX=1280 GN=FA040_07390 PE=3 SV=1; CsbD family protein (Fragment) OS=Staphylococcus sciuri OX=1296 GN=BUZ90_16610 PE=4 SV=1; CsbD family protein OS=Staphylococcus aureus OX=1280 GN=G0W92_03945 PE=4 SV=1; UPF0337 protein SAB0772 OS=Staphylococcus aureus (strain bovine RF122 / ET3-1) OX=273036 GN=SAB0772 PE=3 SV=1; CsbD family protein OS=Staphylococcus au…	1	2	2	0.3097	0	1	1	1	518.787	1036.57	1036.57	-0.9	-0.00046	0/0	0	0	118448	CID (Collision Induced Dissociation)	MS2	10.2425	200	12.725	737	737	736	mcarrera_O1205_343.RAW	F16	47713	3.39	1
High	Sequest HT	Sequest HT (A2)	A	2	Unambiguous	ATDFIDKVKG		6	A0A659ZZW1	CsbD family protein OS=Staphylococcus aureus OX=1280 GN=FA040_07390 PE=3 SV=1; CsbD family protein (Fragment) OS=Staphylococcus sciuri OX=1296 GN=BUZ90_16610 PE=4 SV=1; CsbD family protein OS=Staphylococcus aureus OX=1280 GN=G0W92_03945 PE=4 SV=1; UPF0337 protein SAB0772 OS=Staphylococcus aureus (strain bovine RF122 / ET3-1) OX=273036 GN=SAB0772 PE=3 SV=1; CsbD family protein OS=Staphylococcus au…	2	2	2	0.162	0	1	1	1	547.297	1093.59	1093.59	-1.05	-0.00057	0/0	0	0	36394.1	CID (Collision Induced Dissociation)	MS2	41.1187	200	24.4125	1982	1982	1980	mcarrera_O1205_192.RAW	F6	59714	2.16	2
High	Sequest HT	Sequest HT (A2)	A	2	Unambiguous	ATDFIDKVKGN		6	A0A659ZZW1	CsbD family protein OS=Staphylococcus aureus OX=1280 GN=FA040_07390 PE=3 SV=1; CsbD family protein (Fragment) OS=Staphylococcus sciuri OX=1296 GN=BUZ90_16610 PE=4 SV=1; CsbD family protein OS=Staphylococcus aureus OX=1280 GN=G0W92_03945 PE=4 SV=1; UPF0337 protein SAB0772 OS=Staphylococcus aureus (strain bovine RF122 / ET3-1) OX=273036 GN=SAB0772 PE=3 SV=1; CsbD family protein OS=Staphylococcus au…	2	2	2	0.1723	0	1	1	1	604.319	1207.63	1207.63	-0.01	-1e-05	0/0	0	0	102092	CID (Collision Induced Dissociation)	MS2	20.7637	147.442	27.0783	2305	2305	2303	mcarrera_O1205_192.RAW	F6	67299	2.38	2
High	Sequest HT	Sequest HT (A2)	A	2	Unambiguous	ATDFIDKVKGNK		6	A0A659ZZW1	CsbD family protein OS=Staphylococcus aureus OX=1280 GN=FA040_07390 PE=3 SV=1; CsbD family protein (Fragment) OS=Staphylococcus sciuri OX=1296 GN=BUZ90_16610 PE=4 SV=1; CsbD family protein OS=Staphylococcus aureus OX=1280 GN=G0W92_03945 PE=4 SV=1; UPF0337 protein SAB0772 OS=Staphylococcus aureus (strain bovine RF122 / ET3-1) OX=273036 GN=SAB0772 PE=3 SV=1; CsbD family protein OS=Staphylococcus au…	2	2	2	0.1992	0	1	1	1	668.367	1335.73	1335.73	0.39	0.00026	0/0	0	0	28045.8	CID (Collision Induced Dissociation)	MS2	52.3474	200	21.5614	1897	1897	1896	mcarrera_O1205_188.RAW	F4	58859	2.51	2
High	Sequest HT	Sequest HT (A2)	A	2	Unambiguous	ATDNALVC[160.03]SVDDRDTTGISFTINNEHYDLPILGK	C8(Carbamidomethyl)	1	A0A0E0VRL3	UDP-N-acetylmuramoyl-tripeptide--D-alanyl-D-alanine ligase OS=Staphylococcus aureus subsp. aureus 71193 OX=1155084 GN=murF PE=3 SV=1	1	3	3	0.0996	0	1	1	1	1255.61	3764.83	3764.81	4.9	0.00615	0/0	0	0	11451.4	CID (Collision Induced Dissociation)	MS2	0	200	36.5392	3350	3350	3349	mcarrera_O1205_194.RAW	F7	48121	2.51	1
High	Sequest HT	Sequest HT (A2)	A	2	Unambiguous	ATIDGLQNLK		7	A0A6B5LT54	30S ribosomal protein S5 OS=Staphylococcus aureus OX=1280 GN=rpsE PE=4 SV=1; 30S ribosomal protein S5 (Fragment) OS=Staphylococcus sciuri OX=1296 GN=BUZ90_16135 PE=4 SV=1; 30S ribosomal protein S5 OS=Staphylococcus aureus (strain Newman) OX=426430 GN=rpsE PE=3 SV=1; 30S ribosomal protein S5 OS=Staphylococcus aureus OX=1280 GN=rpsE_2 PE=4 SV=1; 30S ribosomal protein S5 OS=Staphylococcus aureus OX=…	0	2	2	0.1429	0	1	1	1	536.803	1072.6	1072.6	-0.23	-0.00012	0/0	0	0	38672.3	CID (Collision Induced Dissociation)	MS2	34.4904	200	35.329	3731	3731	3728	mcarrera_O1205_188.RAW	F4	65060	2.1	1
High	Sequest HT	Sequest HT (A2)	A	2	Unambiguous	ATIDGLQNLKNAEDVAK		5	A0A6B5LT54	30S ribosomal protein S5 OS=Staphylococcus aureus OX=1280 GN=rpsE PE=4 SV=1; 30S ribosomal protein S5 (Fragment) OS=Staphylococcus sciuri OX=1296 GN=BUZ90_16135 PE=4 SV=1; 30S ribosomal protein S5 OS=Staphylococcus aureus (strain Newman) OX=426430 GN=rpsE PE=3 SV=1; 30S ribosomal protein S5 OS=Staphylococcus aureus OX=1280 GN=rpsE_2 PE=4 SV=1; 30S ribosomal protein S5 OS=Staphylococcus aureus OX=…	1	2	2	0.1909	0	1	1	1	900.478	1799.95	1799.95	-0.27	-0.00025	0/0	0	0	7339.3	CID (Collision Induced Dissociation)	MS2	0	200	43.3113	4013	4013	4006	mcarrera_O1205_200.RAW	F10	70295	2.41	1
High	Sequest HT	Sequest HT (A2)	A	2	Unambiguous	ATIDGLQNLKNAEDVAKLR		4	A0A6B5LT54	30S ribosomal protein S5 OS=Staphylococcus aureus OX=1280 GN=rpsE PE=4 SV=1; 30S ribosomal protein S5 OS=Staphylococcus aureus (strain Newman) OX=426430 GN=rpsE PE=3 SV=1; 30S ribosomal protein S5 OS=Staphylococcus aureus OX=1280 GN=rpsE_2 PE=4 SV=1; 30S ribosomal protein S5 OS=Staphylococcus aureus OX=1280 GN=rpsE PE=1 SV=1	2	3	3	0.1657	0	1	1	1	690.384	2069.14	2069.13	1.4	0.00097	0/0	0	0	11621.7	CID (Collision Induced Dissociation)	MS2	52.3387	200	50.4799	5745	5745	5739	mcarrera_O1205_188.RAW	F4	43225	3.5	1
High	Sequest HT	Sequest HT (A2)	A	2	Unambiguous	ATQLGTIANETIKEVK		14	A0A6B1RJG0	YtxH domain-containing protein OS=Staphylococcus aureus OX=1280 GN=GC242_09025 PE=4 SV=1; Putative staphylococcal protein OS=Staphylococcus aureus OX=1280 GN=NCTC9944_01778 PE=4 SV=1; Putative staphylococcal protein OS=Staphylococcus aureus OX=1280 GN=C7P97_03420 PE=4 SV=1; YtxH domain-containing protein OS=Staphylococcus aureus OX=1280 GN=FVP29_02630 PE=4 SV=1; YtxH domain-containing protein (Fr…	1	2	2	0.3938	0	1	1	1	858.481	1715.95	1715.95	0.1	9e-05	0/0	0	0	36831.7	CID (Collision Induced Dissociation)	MS2	2.97832	200	48.1261	4892	4892	4888	mcarrera_O1205_192.RAW	F6	44171	3.53	1
High	Sequest HT	Sequest HT (A2)	A	2	Unambiguous	ATSLFETDPSISNNDDSGQFNVVDSKDTR		24	A0A658X7B3	N-acetylmuramoyl-L-alanine amidase, family 4 OS=Staphylococcus aureus OX=1280 GN=SAMEA1469856_02040 PE=4 SV=1; Amidase domain-containing protein (Fragment) OS=Staphylococcus aureus OX=1280 GN=FVP29_00200 PE=4 SV=1; N-acetylmuramidase OS=Staphylococcus aureus subsp. aureus CN1 OX=1193576 GN=SAKOR_02645 PE=4 SV=1; Amidase domain-containing protein OS=Staphylococcus aureus OX=1280 GN=D7S40_05165 PE=…	1	3	3	0.4543	0	1	1	1	1053.82	3159.44	3159.43	0.06	6e-05	0/0	0	0	6094.32	CID (Collision Induced Dissociation)	MS2	9.14759	200	52.3909	5120	5120	5118	mcarrera_O1205_200.RAW	F10	33093	3.28	1
High	Sequest HT	Sequest HT (A2)	A	2	Unambiguous	ATTDKQQVTPTKEAAAHQSGEEAATNVSASVQGTADDTNNK		3	A0A2S6DDN5	Multifunctional 2',3'-cyclic-nucleotide 2'-phosphodiesterase/5'-nucleotidase/3'-nucleotidase OS=Staphylococcus aureus OX=1280 GN=CSC83_09305 PE=3 SV=1; Multifunctional 2',3'-cyclic-nucleotide 2'-phosphodiesterase/5'-nucleotidase/3'-nucleotidase OS=Staphylococcus aureus OX=1280 GN=C7P97_11180 PE=3 SV=1; Multifunctional 2',3'-cyclic-nucleotide 2'-phosphodiesterase/5'-nucleotidase/3'-nucleotidase OS…	2	4	4	0.1025	0	1	1	1	1043.76	4172	4171.96	9.98	0.01041	0/0	0	0	21505.1	CID (Collision Induced Dissociation)	MS2	0	136.718	23.3263	2113	2113	2112	mcarrera_O1205_182.RAW	F1	34360	3.22	1
High	Sequest HT	Sequest HT (A2)	A	2	Unambiguous	ATTEQAKAEVKNPTQNISGTQVYQDPAIVQPK		62	A0A0D1JMM4	Mannosyl-glycoprotein endo-beta-N-acetylglucosamidase OS=Staphylococcus aureus subsp. aureus OX=46170 GN=QU38_05510 PE=4 SV=1; Bifunctional autolysin OS=Staphylococcus aureus (strain NCTC 8325) OX=93061 GN=atl PE=1 SV=1; Bifunctional autolysin OS=Staphylococcus aureus OX=1280 GN=atl PE=4 SV=1; Mannosyl-glycoprotein endo-beta-N-acetylglucosamidase OS=Staphylococcus aureus OX=1280 GN=DDL17_03265 PE…	2	4	4	0.2545	0	1	1	1	864.452	3454.79	3454.78	1.6	0.00139	0/0	0	0	42596.4	CID (Collision Induced Dissociation)	MS2	8.93791	200	40.0669	4309	4309	4306	mcarrera_O1205_182.RAW	F1	55060	3.34	1
High	Sequest HT	Sequest HT (A2)	A	2	Unambiguous	ATTHTVKPGESVWAISNKYGISIAK		17	A0A6B1RM65	Autolysin/adhesin Aaa OS=Staphylococcus aureus OX=1280 GN=aaa PE=4 SV=1; N-acetylmuramoyl-L-alanine amidase sle1 OS=Staphylococcus aureus (strain USA300) OX=367830 GN=sle1 PE=3 SV=1; Autolysin/adhesin Aaa OS=Staphylococcus aureus OX=1280 GN=aaa PE=4 SV=1; Probable autolysin (N-acetylmuramoyl-L-alanine amidase) OS=Staphylococcus aureus (strain Mu50 / ATCC 700699) OX=158878 GN=SAV0465 PE=4 SV=1; Pu…	1	5	5	0.0521	0	1	1	1	532.491	2658.43	2658.42	0.84	0.00045	0/0	0	0	36509.1	CID (Collision Induced Dissociation)	MS2	1.6554	164.154	51.375	5281	5281	5279	mcarrera_O1205_198.RAW	F9	48402	3.07	1
High	Sequest HT	Sequest HT (A2)	A	2	Unambiguous	ATTVSISC[160.03]NEHAVISEIAQYPVEVKVGPEVLTGSTR	C8(Carbamidomethyl)	26	A0A6B5SRE9	N-acetylmuramic acid 6-phosphate etherase OS=Staphylococcus aureus OX=1280 GN=murQ PE=4 SV=1; N-acetylmuramic acid 6-phosphate etherase OS=Staphylococcus aureus OX=1280 GN=murQ PE=4 SV=1; N-acetylmuramic acid 6-phosphate etherase OS=Staphylococcus aureus OX=1280 GN=murQ PE=4 SV=1; N-acetylmuramic acid 6-phosphate etherase OS=Staphylococcus aureus OX=1280 GN=murQ PE=4 SV=1; N-acetylmuramic acid 6-…	1	6	6	0.0667	0	1	1	1	641.154	3841.89	3841.96	-19.48	-0.01247	0/0	0	0	41024.6	CID (Collision Induced Dissociation)	MS2	5.85767	200	40.9294	4399	4399	4398	mcarrera_O1205_184.RAW	F2	60694	3.15	1
High	Sequest HT	Sequest HT (A2)	A	2	Unambiguous	ATVHVAGGVWSHGIGK		5	Q2TF08	Putative bacteriocin OS=Staphylococcus aureus OX=1280 PE=4 SV=1; Bacteriocin, lactococcin 972 family OS=Staphylococcus aureus subsp. aureus MN8 OX=548470 GN=HMPREF0769_11650 PE=4 SV=1; Uncharacterized protein OS=Staphylococcus aureus OX=1280 GN=SAP053A_009 PE=4 SV=1; Bacteriocin, lactococcin 972 family protein OS=Staphylococcus aureus OX=1280 GN=BN1321_410023 PE=4 SV=1; Uncharacterized protein OS…	0	3	3	0.2939	0	1	1	1	525.952	1575.84	1575.84	0.8	0.00042	0/0	0	0	17662.9	CID (Collision Induced Dissociation)	MS2	31.0238	200	33.7219	2903	2903	2902	mcarrera_O1205_200.RAW	F10	66987	3.47	1
High	Sequest HT	Sequest HT (A2)	A	2	Unambiguous	AVAELLKEINR		8	A0A2K9VBS3	Uncharacterized protein OS=Staphylococcus phage SH-St 15644 OX=2066503 GN=SHSt15644_orf00039 PE=4 SV=1; Phage protein OS=Staphylococcus aureus OX=1280 GN=NCTC6133_01000 PE=4 SV=1; Uncharacterized protein OS=Staphylococcus aureus OX=1280 GN=GZ116_13775 PE=4 SV=1; Uncharacterized protein OS=Staphylococcus aureus OX=1280 GN=G0Y07_03730 PE=4 SV=1; ORF124 OS=Staphylococcus virus 88 OX=320848 PE=4 SV=1…	1	2	2	0.1757	0	1	1	1	628.372	1255.74	1255.74	-0.75	-0.00047	0/0	0	0	22714.9	CID (Collision Induced Dissociation)	MS2	37.3735	200	45.7046	5113	5113	5106	mcarrera_O1205_188.RAW	F4	32647	2.39	1
High	Sequest HT	Sequest HT (A2)	A	2	Unambiguous	AVAELLKEINR		1	C8MLX5	Phage protein OS=Staphylococcus aureus A9719 GN=SAMG_01765 PE=4 SV=1	1	2	2	0.219	0	1	1	1	628.372	1254.73	1254.73	0.0104	0	0/0	0	0		CID (Collision Induced Dissociation)	MS2		200	46.5	6069	6069	6069	mcarrera_O1205_349.RAW	F19		1.735	1
High	Sequest HT	Sequest HT (A2)	A	2	Unambiguous	AVAELLKEINR		1	E0PAX4	Putative uncharacterized protein OS=Staphylococcus aureus subsp. aureus ATCC BAA-39 GN=HMPREF0783_2833 PE=4 SV=1	1	2	2	0.242	0	1	1	1	628.372	1254.73	1254.73	0.005	0	0/0	0	0		CID (Collision Induced Dissociation)	MS2		200	45.705	15541	15541	15541	mcarrera_O1205_188.RAW	F4		2.627	1
High	Sequest HT	Sequest HT (A2)	A	2	Unambiguous	AVAEQADLTKK		16	A0A6B0CZ42	HU family DNA-binding protein OS=Staphylococcus aureus OX=1280 GN=GO974_06050 PE=4 SV=1; DNA-binding protein OS=Staphylococcus nepalensis OX=214473 GN=hu PE=3 SV=1; DNA-binding protein HU OS=Staphylococcus aureus (strain MSSA476) OX=282459 GN=hup PE=3 SV=1; HU family DNA-binding protein OS=Staphylococcus cohnii OX=29382 GN=BUY34_11415 PE=3 SV=1; HU family DNA-binding protein OS=Staphylococcus aur…	1	2	2	0	0	1	1	1	587.327	1173.65	1173.65	-1.2	-0.0007	0/0	0	0	13003.2	CID (Collision Induced Dissociation)	MS2	27.68	200	51.9068	5362	5362	5356	mcarrera_O1205_192.RAW	F6	63309	2.25	2
High	Sequest HT	Sequest HT (A2)	A	2	Unambiguous	AVAQPAAVASNNVNDLIK		50	A0A659FLR2	MSCRAMM family adhesin SdrE OS=Staphylococcus aureus OX=1280 GN=sdrE PE=4 SV=1; MSCRAMM family adhesin SdrE OS=Staphylococcus aureus OX=1280 GN=sdrE PE=4 SV=1; MSCRAMM family adhesin (Fragment) OS=Staphylococcus aureus OX=1280 GN=G0W08_13875 PE=4 SV=1; YSIRK-type signal peptide-containing protein (Fragment) OS=Staphylococcus aureus OX=1280 GN=G0Y30_13120 PE=4 SV=1; Bis(5'-nucleosyl)-tetraphosphat…	0	2	2	0.3706	0	1	1	1	897.99	1794.97	1794.97	0.67	0.0006	0/0	0	0	13282.3	CID (Collision Induced Dissociation)	MS2	0	200	46.5002	5114	5114	5107	mcarrera_O1205_184.RAW	F2	53015	3.4	1
High	Sequest HT	Sequest HT (A2)	A	2	Unambiguous	AVDAVFESIQNSLAK		5	Q6G990	DNA-binding protein HU OS=Staphylococcus aureus (strain MSSA476) OX=282459 GN=hup PE=3 SV=1; HU family DNA-binding protein OS=Staphylococcus aureus OX=1280 GN=D7S40_03100 PE=3 SV=1; DNA-binding protein II HBsu OS=Staphylococcus aureus OX=1280 GN=hu PE=3 SV=1; HU family DNA-binding protein OS=Staphylococcus rostri OX=522262 GN=CD122_05635 PE=3 SV=1; DNA-binding protein II HBsu OS=Staphylococcus au…	0	2	2	0.3342	0	1	1	1	796.42	1591.83	1591.83	-0.1	-8e-05	0/0	0	0	6727.21	CID (Collision Induced Dissociation)	MS2	18.3268	200	65.8753	7080	7080	7077	mcarrera_O1205_192.RAW	F6	74780	3.8	2
High	Sequest HT	Sequest HT (A2)	A	2	Unambiguous	AVDTPIDGIEKL		12	A0A2K3YN90	DUF4242 domain-containing protein OS=Staphylococcus rostri OX=522262 GN=CD122_07790 PE=4 SV=1; Alpha-helical coiled-coil protein OS=Staphylococcus aureus OX=1280 GN=srpF_1 PE=4 SV=1; Alpha-helical coiled-coil protein OS=Staphylococcus aureus OX=1280 GN=srpF PE=4 SV=1; Uncharacterized protein OS=Staphylococcus aureus (strain Mu50 / ATCC 700699) OX=158878 GN=SAV0171 PE=4 SV=1; Alpha-helical coiled-…	1	2	2	0	0	1	1	1	635.849	1270.69	1270.69	1.68	0.00106	0/0	0	0	4114.83	CID (Collision Induced Dissociation)	MS2	34.8251	200	52.8903	4607	4607	4602	mcarrera_O1205_343.RAW	F16	54263	2.06	1
High	Sequest HT	Sequest HT (A2)	A	2	Unambiguous	AVELYYYIK		129	A0A2S6DUM4	Lipase OS=Staphylococcus aureus OX=1280 GN=C7P97_01745 PE=4 SV=1; Lipase OS=Staphylococcus aureus subsp. aureus CN1 OX=1193576 GN=SAKOR_02673 PE=4 SV=1; Lipase (Fragment) OS=Staphylococcus cohnii OX=29382 GN=BUY34_14950 PE=4 SV=1; Lipase (Fragment) OS=Staphylococcus epidermidis OX=1282 PE=4 SV=1; Lipase OS=Staphylococcus aureus OX=1280 GN=lipA_3 PE=4 SV=1; YSIRK domain-containing triacylglycerol …	0	2	2		0	1	2	2	581.313	1161.62	1161.62	-0.26	-0.00015	0/0	0	0	108446	CID (Collision Induced Dissociation)	MS2	15.1198	200	53.0809	4630	4630	4629	mcarrera_O1205_343.RAW	F16	63352	2.47	2
High	Sequest HT	Sequest HT (A2)	A	2	Unambiguous	AVELYYYIKGGR		109	A0A2S6DUM4	Lipase OS=Staphylococcus aureus OX=1280 GN=C7P97_01745 PE=4 SV=1; Lipase OS=Staphylococcus aureus subsp. aureus CN1 OX=1193576 GN=SAKOR_02673 PE=4 SV=1; Lipase (Fragment) OS=Staphylococcus epidermidis OX=1282 PE=4 SV=1; Lipase OS=Staphylococcus aureus OX=1280 GN=lipA_3 PE=4 SV=1; YSIRK domain-containing triacylglycerol lipase Lip1 OS=Staphylococcus aureus subsp. aureus OX=46170 GN=lip1 PE=4 SV=1;…	1	2	2	0	0	1	1	1	716.386	1431.76	1431.76	0.52	0.00037	0/0	0	0	9182.79	CID (Collision Induced Dissociation)	MS2	17.5692	200	48.5016	4929	4929	4926	mcarrera_O1205_198.RAW	F9	70143	2.66	2
High	Sequest HT	Sequest HT (A2)	A	2	Unambiguous	AVFESIQNSLAK		6	A0A6B0CZ42	HU family DNA-binding protein OS=Staphylococcus aureus OX=1280 GN=GO974_06050 PE=4 SV=1; DNA-binding protein HU OS=Staphylococcus aureus (strain MSSA476) OX=282459 GN=hup PE=3 SV=1; HU family DNA-binding protein OS=Staphylococcus aureus OX=1280 GN=D7S40_03100 PE=3 SV=1; DNA-binding protein II HBsu OS=Staphylococcus aureus OX=1280 GN=hu PE=3 SV=1; HU family DNA-binding protein OS=Staphylococcus ro…	0	2	2	0.2146	0	1	1	1	653.854	1306.7	1306.7	0.55	0.00036	0/0	0	0	17820	CID (Collision Induced Dissociation)	MS2	36.8308	200	46.0582	3826	3826	3823	mcarrera_O1205_343.RAW	F16	62964	2.61	2
High	Sequest HT	Sequest HT (A2)	A	2	Unambiguous	AVFESIQNSLAKGEK		6	A0A6B0CZ42	HU family DNA-binding protein OS=Staphylococcus aureus OX=1280 GN=GO974_06050 PE=4 SV=1; DNA-binding protein HU OS=Staphylococcus aureus (strain MSSA476) OX=282459 GN=hup PE=3 SV=1; HU family DNA-binding protein OS=Staphylococcus aureus OX=1280 GN=D7S40_03100 PE=3 SV=1; DNA-binding protein II HBsu OS=Staphylococcus aureus OX=1280 GN=hu PE=3 SV=1; HU family DNA-binding protein OS=Staphylococcus ro…	1	2	2	0.2814	0	1	1	1	810.932	1620.86	1620.86	-1.23	-0.00099	0/0	0	0	14664.4	CID (Collision Induced Dissociation)	MS2	20.8654	200	43.644	4328	4328	4321	mcarrera_O1205_192.RAW	F6	70940	3.34	2
High	Sequest HT	Sequest HT (A2)	A	2	Unambiguous	AVFGGKNVAVHDVASAK		1	A0A077VNK6	Pyruvate decarboxylase; Alpha-keto-acid decarboxylase OS=Staphylococcus aureus OX=1280 GN=ipdC PE=3 SV=1	1	2	2	0.2624	0	1	1	1	835.45	1669.89	1669.9	-5.02	-0.00419	0/0	0	0	7501.07	CID (Collision Induced Dissociation)	MS2	15.2566	200	55.0274	5025	5025	5022	mcarrera_O1205_349.RAW	F19	59423	2.02	1
High	Sequest HT	Sequest HT (A2)	A	2	Unambiguous	AVLELAGITDILSK		35	A0A1L8Y7Z5	30S ribosomal protein S5 OS=Staphylococcus hominis OX=1290 GN=rpsE PE=3 SV=1; 30S ribosomal protein S5 OS=Staphylococcus warneri OX=1292 GN=rpsE PE=3 SV=1; 30S ribosomal protein S5 OS=Staphylococcus succinus OX=61015 GN=BU057_03230 PE=3 SV=1; 30S ribosomal protein S5 OS=Staphylococcus sciuri OX=1296 GN=rpsE PE=3 SV=1; 30S ribosomal protein S5 OS=Staphylococcus aureus OX=1280 GN=rpsE PE=3 SV=1; 30…	0	2	2	0.4016	0	1	1	1	721.927	1442.85	1442.85	0.15	0.00011	0/0	0	0	32228.7	CID (Collision Induced Dissociation)	MS2	2.15698	200	77.1538	8143	8143	8141	mcarrera_O1205_347.RAW	F18	26178	3.66	1
High	Sequest HT	Sequest HT (A2)	A	2	Unambiguous	AVNLIHFQ		19	A0A2X2M9U8	Extracellular fibrinogen-binding protein OS=Staphylococcus aureus OX=1280 GN=fib_2 PE=4 SV=1; Fibrinogen-binding protein (Fragment) OS=Staphylococcus aureus OX=1280 GN=G0V76_13350 PE=4 SV=1; Fibrinogen-binding protein (Fragment) OS=Staphylococcus aureus OX=1280 GN=GO706_14035 PE=4 SV=1; Complement convertase inhibitor Ecb OS=Staphylococcus aureus OX=1280 GN=ecb PE=4 SV=1; Fibrinogen-binding prote…	0	2	2	0.1977	0	1	1	1	471.264	941.52	941.52	-0.11	-5e-05	0/0	0	0	40240.9	CID (Collision Induced Dissociation)	MS2	29.0063	200	44.8982	4205	4205	4204	mcarrera_O1205_200.RAW	F10	33868	2.63	1
High	Sequest HT	Sequest HT (A2)	A	2	Unambiguous	AVNLIHFQHSYEK		19	A0A2X2M9U8	Extracellular fibrinogen-binding protein OS=Staphylococcus aureus OX=1280 GN=fib_2 PE=4 SV=1; Fibrinogen-binding protein (Fragment) OS=Staphylococcus aureus OX=1280 GN=G0V76_13350 PE=4 SV=1; Fibrinogen-binding protein (Fragment) OS=Staphylococcus aureus OX=1280 GN=GO706_14035 PE=4 SV=1; Complement convertase inhibitor Ecb OS=Staphylococcus aureus OX=1280 GN=ecb PE=4 SV=1; Fibrinogen-binding prote…	0	2	2	0.2967	0	1	1	1	793.41	1585.81	1585.81	0.54	0.00043	0/0	0	0	48460.8	CID (Collision Induced Dissociation)	MS2	57.959	200	34.5649	3628	3628	3623	mcarrera_O1205_188.RAW	F4	72793	3.64	1
High	Sequest HT	Sequest HT (A2)	A	2	Unambiguous	AVNLIHFQHSYEKK		19	A0A2X2M9U8	Extracellular fibrinogen-binding protein OS=Staphylococcus aureus OX=1280 GN=fib_2 PE=4 SV=1; Fibrinogen-binding protein (Fragment) OS=Staphylococcus aureus OX=1280 GN=G0V76_13350 PE=4 SV=1; Fibrinogen-binding protein (Fragment) OS=Staphylococcus aureus OX=1280 GN=GO706_14035 PE=4 SV=1; Complement convertase inhibitor Ecb OS=Staphylococcus aureus OX=1280 GN=ecb PE=4 SV=1; Fibrinogen-binding prote…	1	3	3	0.0683	0	1	1	1	571.974	1713.91	1713.91	-0.25	-0.00014	0/0	0	0	7553.17	CID (Collision Induced Dissociation)	MS2	13.7137	200	30.1889	2656	2656	2655	mcarrera_O1205_194.RAW	F7	68835	2.78	1
High	Sequest HT	Sequest HT (A2)	A	2	Unambiguous	AVNLVSFEYK		10	A0A658WM25	Extracellular fibrinogen-binding protein Efb OS=Staphylococcus aureus OX=1280 GN=fib_2 PE=4 SV=1; Fibrinogen-binding protein OS=Staphylococcus aureus OX=1280 GN=GAY51_10670 PE=4 SV=1; Fibrinogen-binding protein OS=Staphylococcus aureus (strain NCTC 8325) OX=93061 GN=SAOUHSC_01114 PE=4 SV=1; Extracellular fibrinogen-binding protein Efb OS=Staphylococcus aureus OX=1280 GN=fib_3 PE=4 SV=1; Extracell…	0	2	2	0.2941	0	1	1	1	585.314	1169.62	1169.62	1.03	0.0006	0/0	0	0	41695.2	CID (Collision Induced Dissociation)	MS2	19.8927	200	49.0529	5557	5557	5551	mcarrera_O1205_188.RAW	F4	49508	2.38	1
High	Sequest HT	Sequest HT (A2)	A	2	Unambiguous	AVNLVSFEYNVK		7	A0A5S9ETW7	Fibrinogen-binding protein OS=Staphylococcus aureus OX=1280 GN=TMSFP482_10430 PE=4 SV=1; Fibrinogen-binding protein OS=Staphylococcus aureus subsp. aureus MN8 OX=548470 GN=fib PE=4 SV=1; Extracellular fibrinogen-binding protein Efb OS=Staphylococcus aureus OX=1280 GN=fib PE=4 SV=1; Fibrinogen-binding protein OS=Staphylococcus aureus OX=1280 GN=fib_1 PE=4 SV=1; Fibrinogen binding protein OS=Staphy…	0	2	2	0.4413	0	1	1	1	691.87	1382.73	1382.73	0.21	0.00015	0/0	0	0	27148.1	CID (Collision Induced Dissociation)	MS2	7.75513	200	54.1509	5339	5339	5337	mcarrera_O1205_200.RAW	F10	58057	3.83	1
High	Sequest HT	Sequest HT (A2)	A	2	Unambiguous	AVTYVNLLNHSYMK		8	M1XIH2	SCCmec staphylococcal cassette region, isolate CMFT3002 OS=Staphylococcus aureus subsp. aureus OX=46170 PE=4 SV=1; Uncharacterized protein ORF C17 OS=Staphylococcus aureus OX=1280 GN=ORF C17 PE=4 SV=1; Uncharacterized protein OS=Staphylococcus aureus OX=1280 PE=4 SV=1; Uncharacterized protein OS=Staphylococcus aureus OX=1280 PE=4 SV=1; Uncharacterized protein (Fragment) OS=Staphylococcus aureus O…	0	3	3	0.0584	0	1	1	1	551.63	1652.87	1652.85	17.14	0.00944	0/0	0	0	24659.4	CID (Collision Induced Dissociation)	MS2	21.8912	200	27.1157	2229	2229	2226	mcarrera_O1205_333.RAW	F11	63728	3.08	1
High	Sequest HT	Sequest HT (A2)	A	2	Unambiguous	AWGGNKTFYSLH		7	Q2TF08	Putative bacteriocin OS=Staphylococcus aureus OX=1280 PE=4 SV=1; Bacteriocin OS=Staphylococcus aureus subsp. aureus USA300_TCH959 OX=450394 GN=HMPREF0776_pUSA300HOUMS0017 PE=4 SV=1; Lactococcin 972 family bacteriocin OS=Staphylococcus aureus OX=1280 GN=G0Z62_13495 PE=4 SV=1; Bacteriocin, lactococcin 972 family OS=Staphylococcus aureus subsp. aureus MN8 OX=548470 GN=HMPREF0769_11650 PE=4 SV=1; Lac…	1	2	2	0.2586	0	1	1	1	690.839	1380.67	1380.67	0.67	0.00047	0/0	0	0	30198	CID (Collision Induced Dissociation)	MS2	25.4926	200	39.5604	3236	3236	3235	mcarrera_O1205_341.RAW	F15	60797	2.32	1
High	Sequest HT	Sequest HT (A2)	A	2	Unambiguous	AWIPIDGTYDLGPGPR		27	A0A2T4LYT5	Succinate dehydrogenase iron-sulfur subunit OS=Staphylococcus chromogenes OX=46126 GN=BU676_07550 PE=4 SV=1; Succinate dehydrogenase iron-sulfur subunit OS=Staphylococcus auricularis OX=29379 GN=BU608_06280 PE=4 SV=1; Succinate dehydrogenase iron-sulfur subunit OS=Staphylococcus capitis subsp. capitis OX=72758 GN=CD038_10345 PE=4 SV=1; Succinate dehydrogenase iron-sulfur subunit (Fragment) OS=Sta…	0	2	2	0.346	0	1	1	1	864.441	1727.87	1727.88	-0.39	-0.00034	0/0	0	0	12281.9	CID (Collision Induced Dissociation)	MS2	38.111	200	62.2783	7255	7255	7246	mcarrera_O1205_188.RAW	F4	76101	2.89	1
High	Sequest HT	Sequest HT (A2)	A	2	Unambiguous	AYEASISAFGSNYDR		45	T1YDR6	Lipase OS=Staphylococcus aureus subsp. aureus CN1 OX=1193576 GN=SAKOR_02673 PE=4 SV=1; Lipase (Fragment) OS=Staphylococcus epidermidis OX=1282 PE=4 SV=1; Lipase OS=Staphylococcus aureus OX=1280 GN=lipA_3 PE=4 SV=1; YSIRK domain-containing triacylglycerol lipase Lip1 OS=Staphylococcus aureus subsp. aureus OX=46170 GN=lip1 PE=4 SV=1; YSIRK domain-containing triacylglycerol lipase Lip1 OS=Staphyloco…	0	2	2	0.4652	0	1	1	1	825.874	1650.74	1650.74	0.83	0.00068	0/0	0	0	6816.95	CID (Collision Induced Dissociation)	MS2	33.0457	200	43.0818	3475	3475	3472	mcarrera_O1205_343.RAW	F16	30936	3.74	1
High	Sequest HT	Sequest HT (A2)	A	2	Unambiguous	AYEINDFKDGFYNIVR		4	A0A2T4RP50	30S ribosomal protein S6 OS=Staphylococcus sciuri OX=1296 GN=rpsF PE=3 SV=1; 30S ribosomal protein S6 OS=Staphylococcus aureus OX=1280 GN=rpsF PE=3 SV=1; 30S ribosomal protein S6 (Fragment) OS=Staphylococcus aureus OX=1280 GN=FVP29_18255 PE=3 SV=1; 30S ribosomal protein S6 OS=Staphylococcus aureus (strain bovine RF122 / ET3-1) OX=273036 GN=rpsF PE=1 SV=1	1	2	2	0.368	0	1	1	1	982.481	1963.95	1963.95	-0.42	-0.00041	0/0	0	0	11488.5	CID (Collision Induced Dissociation)	MS2	0	200	67.3388	7891	7891	7882	mcarrera_O1205_188.RAW	F4	72466	3.56	1
High	Sequest HT	Sequest HT (A2)	A	2	Unambiguous	AYINITGLGFAK		1	H3YGY7	Phage major tail protein, phi13 family OS=Staphylococcus aureus subsp. aureus IS-105 GN=IS105_2021 PE=4 SV=1	0	2	2	0.497	0	1	1	1	634.356	1266.7	1266.7	0.005	0	0/0	0	0		CID (Collision Induced Dissociation)	MS2		200	60.6533	4892	4892	4892	mcarrera_O1205_337.RAW	F13		2.811	1
High	Sequest HT	Sequest HT (A2)	A	2	Unambiguous	AYKAQGLGAWGF		14	A0A2X2MDX5	Immunodominant staphylococcal antigen A OS=Staphylococcus aureus OX=1280 GN=isaA_2 PE=4 SV=1; Transglycosylase OS=Staphylococcus aureus OX=1280 GN=EQ90_02945 PE=4 SV=1; Immunodominant staphylococcal antigen A OS=Staphylococcus aureus OX=1280 GN=isaA PE=4 SV=1; Immunodominant antigen A, transglycosylase isaA OS=Staphylococcus aureus OX=1280 GN=isaA PE=4 SV=1; SLT domain-containing protein OS=Staph…	1	2	2	0.4448	0	1	1	1	634.826	1268.64	1268.64	2.01	0.00128	0/0	0	0	4628.54	CID (Collision Induced Dissociation)	MS2	47.3913	200	58.9908	5328	5328	5324	mcarrera_O1205_343.RAW	F16	53177	3.35	1
High	Sequest HT	Sequest HT (A2)	A	2	Unambiguous	AYKAQGLSAWGF		5	A0A5F0HNF8; A0A6B5I2X8; A0A380DRQ6; A0A0U1MTM1; A0A2S6DQI4	Lytic transglycosylase IsaA OS=Staphylococcus aureus OX=1280 GN=isaA PE=4 SV=1; Lytic transglycosylase IsaA OS=Staphylococcus aureus OX=1280 GN=isaA PE=4 SV=1; Immunodominant staphylococcal antigen A OS=Staphylococcus aureus OX=1280 GN=isaA_3 PE=4 SV=1; Putative transglycosylase IsaA OS=Staphylococcus aureus OX=1280 GN=isaA PE=4 SV=1; Transglycosylase OS=Staphylococcus aureus OX=1280 GN=C7P97_004…	1	2	2	0.2308	0	1	1	1	649.831	1298.65	1298.65	1.32	0.00085	0/0	0	0	17341.1	CID (Collision Induced Dissociation)	MS2	74.1825	200	60.1257	6665	6665	6663	mcarrera_O1205_190.RAW	F5	58453	2.47	1
High	Sequest HT	Sequest HT (A2)	A	2	Unambiguous	AYLAEPVAPK		6	A0A142G9E8; A0A6B1RHD4; A0A6A9GWJ7; A0A142G9E5; A0A2T4RNV1; A0A142G9F0	N-acetylmuramoyl-L-alanine amidase OS=Staphylococcus aureus OX=1280 GN=atl PE=4 SV=1; Mannosyl-glycoprotein endo-beta-N-acetylglucosamidase OS=Staphylococcus aureus OX=1280 GN=GC242_05525 PE=4 SV=1; Mannosyl-glycoprotein endo-beta-N-acetylglucosamidase OS=Staphylococcus aureus OX=1280 GN=GAY51_11220 PE=4 SV=1; N-acetylmuramoyl-L-alanine amidase OS=Staphylococcus aureus OX=1280 GN=atl PE=4 SV=1; M…	0	2	2	0.3658	0	1	1	1	529.799	1058.59	1058.59	2.16	0.00114	0/0	0	0	387838	CID (Collision Induced Dissociation)	MS2	3.58895	76.258	27.6099	2572	2572	2570	mcarrera_O1205_190.RAW	F5	71075	2.98	1
High	Sequest HT	Sequest HT (A2)	A	2	Unambiguous	AYLAVPAAPK		58	A0A6B5CHZ5	Mannosyl-glycoprotein endo-beta-N-acetylglucosamidase (Fragment) OS=Staphylococcus aureus OX=1280 GN=G0W85_07500 PE=4 SV=1; Mannosyl-glycoprotein endo-beta-N-acetylglucosamidase OS=Staphylococcus aureus subsp. aureus OX=46170 GN=QU38_05510 PE=4 SV=1; Bifunctional autolysin OS=Staphylococcus aureus (strain NCTC 8325) OX=93061 GN=atl PE=1 SV=1; Bifunctional autolysin OS=Staphylococcus aureus OX=128…	0	2	2	0.3675	0	1	1	1	500.794	1000.58	1000.58	-2.45	-0.00122	0/0	0	0	25251.2	CID (Collision Induced Dissociation)	MS2	9.59626	200	30.0909	2237	2237	2236	mcarrera_O1205_343.RAW	F16	47587	2.83	1
High	Sequest HT	Sequest HT (A2)	A	2	Unambiguous	AYLESEEEDNPTIGDMIGDKLK		10	A0A6B5BDG2	30S ribosomal protein S1 OS=Staphylococcus aureus OX=1280 GN=rpsA PE=4 SV=1; 30S ribosomal protein S1 OS=Staphylococcus aureus OX=1280 GN=C7P97_11530 PE=4 SV=1; 30S ribosomal protein S1 OS=Staphylococcus aureus subsp. aureus USA300_TCH959 OX=450394 GN=rpsA PE=4 SV=1; 30S ribosomal protein S1 OS=Staphylococcus aureus OX=1280 GN=rpfA PE=4 SV=1; 30S ribosomal protein S1 OS=Staphylococcus aureus OX=1…	1	3	3	0.282	0	1	1	1	823.056	2467.15	2467.15	-0.86	-0.0007	0/0	0	0	8369.04	CID (Collision Induced Dissociation)	MS2	22.0717	200	57.1402	5715	5715	5712	mcarrera_O1205_200.RAW	F10	53624	3.05	1
High	Sequest HT	Sequest HT (A2)	A	2	Unambiguous	AYLESFR		15	A0A2K4BZ13	UPF0291 protein CD128_07870 OS=Staphylococcus petrasii subsp. croceilyticus OX=319942 GN=CD128_07870 PE=3 SV=1; UPF0291 protein ERS140147_01717 OS=Staphylococcus aureus OX=1280 GN=ERS140147_01717 PE=3 SV=1; UPF0291 protein BTN44_05895 OS=Staphylococcus aureus OX=1280 GN=BTN44_05895 PE=3 SV=1; UPF0291 protein SAMEA2445518_00537 OS=Staphylococcus aureus OX=1280 GN=SAMEA2445518_00537 PE=3 SV=1; UPF0…	0	2	2	0.1773	0	1	1	1	443.226	885.446	885.446	-1	-0.00044	0/0	0	0	21313.4	CID (Collision Induced Dissociation)	MS2	36.3348	200	32.6777	3100	3100	3098	mcarrera_O1205_186.RAW	F3	35031	2.2	1
High	Sequest HT	Sequest HT (A2)	A	2	Unambiguous	AYLVDTAKPTPTPIPKPSTPTTNNKLTVSSLNGVAQINAK		5	A0A658BFY3	Mannosyl-glycoprotein endo-beta-N-acetylglucosamidase OS=Staphylococcus aureus OX=1280 GN=DDL17_03265 PE=4 SV=1; Mannosyl-glycoprotein endo-beta-N-acetylglucosamidase (Fragment) OS=Staphylococcus aureus OX=1280 GN=GO793_11555 PE=4 SV=1; Bifunctional autolysin OS=Staphylococcus aureus (strain Mu3 / ATCC 700698) OX=418127 GN=atl PE=3 SV=2; Bifunctional autolysin OS=Staphylococcus aureus (strain N31…	1	5	5	0.2685	0	1	1	1	830.457	4148.26	4148.26	-0.71	-0.00059	0/0	0	0	15610.3	CID (Collision Induced Dissociation)	MS2	4.27062	200	52.9373	5989	5989	5985	mcarrera_O1205_182.RAW	F1	24895	3.24	1
High	Sequest HT	Sequest HT (A2)	A	2	Unambiguous	C[160.03]GIVGAM[147.04]GWMIYTISLDFGIDK	C1(Carbamidomethyl); M7(Oxidation)	3	A0A033V006	ThrE_2 domain-containing protein OS=Staphylococcus aureus C0673 OX=1413510 GN=V070_00884 PE=4 SV=1; Threonine/serine exporter OS=Staphylococcus sciuri OX=1296 GN=BU007_05250 PE=4 SV=1; Threonine/serine exporter OS=Staphylococcus fleurettii OX=150056 GN=BUY93_05080 PE=4 SV=1	0	3	3	0.1186	0	1	1	1	821.717	2463.14	2463.18	-16.23	-0.01332	0/0	0	0	8634.01	CID (Collision Induced Dissociation)	MS2	9.39848	200	50.9533	5096	5096	5088	mcarrera_O1205_345.RAW	F17	46211	2.53	1
High	Sequest HT	Sequest HT (A2)	A	2	Unambiguous	C[160.03]KEAIDAGFTSVM[147.04]IDASHSPFEENVATTKK	C1(Carbamidomethyl); M13(Oxidation)	12	A0A2X2K0F0; Q6GEV0; A0A0E1VMI0; A0A6B5RH21; A0A6B0AUZ2; G5JKQ0; A0A6B5G6U6; A0A6B0BAU5; T1YB19; A0A0E0VQT2; A0A5C8XC40; A0A380DVP2	Fructose-bisphosphate aldolase OS=Staphylococcus aureus OX=1280 GN=fba PE=4 SV=1; Fructose-bisphosphate aldolase OS=Staphylococcus aureus (strain MRSA252) OX=282458 GN=fba PE=3 SV=1; Fructose-1,6-bisphosphate aldolase, class II OS=Staphylococcus aureus subsp. aureus USA300_TCH959 OX=450394 GN=fba PE=4 SV=1; Fructose-bisphosphate aldolase OS=Staphylococcus aureus OX=1280 GN=G0W03_03345 PE=4 SV=1; …	2	5	5	0.1341	0	1	1	1	660.73	3299.62	3299.56	19.88	0.01312	0/0	0	0	13151	CID (Collision Induced Dissociation)	MS2	12.1732	200	28.8382	2737	2737	2733	mcarrera_O1205_190.RAW	F5	69665	3.28	1
High	Sequest HT	Sequest HT (A2)	A	2	Unambiguous	C[160.03]LTVFTIINSPER	C1(Carbamidomethyl)	10	A0A6B5LXH4	Uncharacterized protein OS=Staphylococcus aureus OX=1280 GN=G0X68_07110 PE=4 SV=1; Uncharacterized protein OS=Staphylococcus aureus OX=1280 GN=G0Z70_03950 PE=4 SV=1; Membrane protein OS=Staphylococcus aureus OX=1280 GN=SAMEA1708664_02027 PE=4 SV=1; Uncharacterized protein OS=Staphylococcus aureus OX=1280 GN=G0Y40_05375 PE=4 SV=1; Uncharacterized protein OS=Staphylococcus aureus (strain USA300) OX…	0	2	2	0.0622	0	1	1	1	775.398	1549.79	1549.8	-10.24	-0.00794	0/0	0	0	2499.38	CID (Collision Induced Dissociation)	MS2	46.4038	200	60.0479	5617	5617	5615	mcarrera_O1205_349.RAW	F19	76108	2.09	1
High	Sequest HT	Sequest HT (A2)	A	2	Unambiguous	C[160.03]LVLFTNYAMLYQAYRYMEELEIFDDYVVLMQQ	C1(Carbamidomethyl)	2	A0A657XI48	3'-5' exonuclease DinG OS=Staphylococcus sciuri subsp. carnaticus OX=147468 GN=dinG PE=3 SV=1; 3'-5' exonuclease DinG OS=Staphylococcus aureus C0673 OX=1413510 GN=dinG PE=3 SV=1	1	5	5	0.1514	0	1	1	1	835.206	4172	4171.96	11.09	0.00926	0/0	0	0	136528	CID (Collision Induced Dissociation)	MS2	1.98648	57.359	24.7883	2311	2311	2310	mcarrera_O1205_184.RAW	F2	37496	3.17	1
High	Sequest HT	Sequest HT (A2)	A	2	Unambiguous	C[160.03]VSGIAGGAVTGGTTLGLAGAG	C1(Carbamidomethyl)	8	A0A2T4MHN4	Uncharacterized protein OS=Staphylococcus agnetis OX=985762 GN=BU590_07890 PE=4 SV=1; Uncharacterized protein OS=Staphylococcus aureus subsp. aureus CN1 OX=1193576 GN=SAKOR_00398 PE=4 SV=1; Uncharacterized protein OS=Staphylococcus schweitzeri OX=1654388 GN=CD116_05505 PE=4 SV=1; Uncharacterized protein OS=Staphylococcus aureus OX=1280 GN=SAMEA2445518_01420 PE=4 SV=1; Phage protein OS=Staphylococ…	0	2	2	0.1733	0	1	1	1	923.974	1846.94	1846.93	3.92	0.00362	0/0	0	0	5485.83	CID (Collision Induced Dissociation)	MS2	0	200	57.0629	5837	5837	5831	mcarrera_O1205_333.RAW	F11	77909	2.25	1
High	Sequest HT	Sequest HT (A2)	A	2	Unambiguous	DAENNTEYSTVSDKSEAEQSQQPKPYF		1	A0A6B1RQF5	Elastin-binding protein EbpS OS=Staphylococcus aureus OX=1280 GN=ebpS PE=4 SV=1	1	3	3	0.4595	0	1	1	1	1031.46	3092.36	3092.36	1.06	0.00109	0/0	0	0	21383.4	CID (Collision Induced Dissociation)	MS2	10.4629	200	39.4625	4066	4066	4062	mcarrera_O1205_190.RAW	F5	19644	4.07	1
High	Sequest HT	Sequest HT (A2)	A	2	Unambiguous	DAFHYVPMGVTAENIAEKYDITREM[147.04]QDEFANHSQAK	M25(Oxidation)	3	A0A1Q8DH82; A0A2T4SQ34; A0A658A0Y2	3-ketoacyl-CoA thiolase OS=Staphylococcus aureus OX=1280 GN=BSZ10_01215 PE=3 SV=1; Acetyl-CoA C-acyltransferase OS=Staphylococcus haemolyticus OX=1283 GN=BUZ41_05650 PE=3 SV=1; Acetyl-CoA C-acyltransferase OS=Staphylococcus haemolyticus OX=1283 GN=BUZ28_01755 PE=3 SV=1	2	7	7	0.0571	0	1	1	1	596.863	4172	4171.91	19.89	0.01186	0/0	0	0	33687.3	CID (Collision Induced Dissociation)	MS2	18.5597	182.974	21.5564	1806	1806	1803	mcarrera_O1205_190.RAW	F5	34114	3.5	1
High	Sequest HT	Sequest HT (A2)	A	2	Unambiguous	DAFLDDIIADYQK		25	A0A133QKR9	Cell cycle protein GpsB OS=Staphylococcus simulans OX=1286 GN=gpsB PE=3 SV=1; Cell cycle protein GpsB OS=Staphylococcus nepalensis OX=214473 GN=gpsB PE=3 SV=1; Cell cycle protein GpsB OS=Staphylococcus aureus OX=1280 GN=gpsB PE=3 SV=1; Cell cycle protein GpsB (Fragment) OS=Staphylococcus xylosus OX=1288 GN=BU112_07860 PE=3 SV=1; DivIVA domain-containing protein (Fragment) OS=Staphylococcus aureus…	0	2	2	0.1409	0	1	1	1	763.87	1526.73	1526.74	-2.41	-0.00184	0/0	0	0	2536.97	CID (Collision Induced Dissociation)	MS2	26.5108	200	71.6884	7095	7095	7094	mcarrera_O1205_351.RAW	F20	57492	2.2	2
High	Sequest HT	Sequest HT (A2)	A	2	Unambiguous	DAGNGFDPSSKPKGSGLGLYGM[147.04]NERAELVSGSVNIETK	M22(Oxidation)	17	A0A0E1XDS3	Sensor histidine kinase OS=Staphylococcus aureus subsp. aureus MN8 OX=548470 GN=nreB PE=4 SV=1; Sensor histidine kinase OS=Staphylococcus aureus OX=1280 GN=G0V17_01135 PE=4 SV=1; Sensor histidine kinase OS=Staphylococcus aureus OX=1280 GN=G0Y42_05000 PE=4 SV=1; Sensor histidine kinase OS=Staphylococcus aureus subsp. aureus OX=46170 GN=E5491_13435 PE=4 SV=1; Sensor histidine kinase OS=Staphylococc…	2	6	6	0.0924	0	1	1	1	650.478	3897.83	3897.89	-16.12	-0.01048	0/0	0	0	49582.3	CID (Collision Induced Dissociation)	MS2	1.89545	200	28.851	2524	2524	2522	mcarrera_O1205_192.RAW	F6	34160	3.57	1
High	Sequest HT	Sequest HT (A2)	A	2	Unambiguous	DAIVM[147.04]EGKSSPFANIIA	M5(Oxidation)	4	A0A1Q8DDU3	Lipoprotein OS=Staphylococcus aureus OX=1280 GN=BSZ10_07105 PE=3 SV=1; Lipoprotein OS=Staphylococcus petrasii subsp. croceilyticus OX=319942 GN=CD128_03465 PE=3 SV=1; Lipoprotein OS=Staphylococcus haemolyticus OX=1283 GN=BUZ41_01880 PE=3 SV=1; Lipoprotein OS=Staphylococcus haemolyticus OX=1283 GN=BUZ28_02035 PE=3 SV=1	1	2	2		0	1	2	2	889.967	1778.93	1778.9	15.91	0.01415	0/0	0	0	14583.5	CID (Collision Induced Dissociation)	MS2	2.79404	200	21.274	1438	1438	1437	mcarrera_O1205_351.RAW	F20	68420	2.17	1
High	Sequest HT	Sequest HT (A2)	A	2	Unambiguous	DALTFDVQKPENK		1	A0A1Q8DBY1	Chaperone protein ClpB OS=Staphylococcus aureus OX=1280 GN=clpB PE=3 SV=1	0	2	2	0.0871	0	1	1	1	752.883	1504.76	1504.76	-3.26	-0.00245	0/0	0	0	19192.7	CID (Collision Induced Dissociation)	MS2	30.677	200	26.825	2270	2270	2268	mcarrera_O1205_192.RAW	F6	75390	2.41	1
High	Sequest HT	Sequest HT (A2)	A	2	Unambiguous	DAVFESIQNSLAK		6	A0A6B0CZ42	HU family DNA-binding protein OS=Staphylococcus aureus OX=1280 GN=GO974_06050 PE=4 SV=1; DNA-binding protein HU OS=Staphylococcus aureus (strain MSSA476) OX=282459 GN=hup PE=3 SV=1; HU family DNA-binding protein OS=Staphylococcus aureus OX=1280 GN=D7S40_03100 PE=3 SV=1; DNA-binding protein II HBsu OS=Staphylococcus aureus OX=1280 GN=hu PE=3 SV=1; HU family DNA-binding protein OS=Staphylococcus ro…	0	2	2	0.3703	0	1	1	1	711.368	1421.73	1421.73	1.57	0.00112	0/0	0	0	20875.2	CID (Collision Induced Dissociation)	MS2	10.2699	200	54.4961	5687	5687	5685	mcarrera_O1205_192.RAW	F6	77571	3.97	2
High	Sequest HT	Sequest HT (A2)	A	2	Unambiguous	DDIGTGAYIHD		18	A0A2S6DH26	Delta-aminolevulinic acid dehydratase OS=Staphylococcus aureus OX=1280 GN=C7P97_01870 PE=3 SV=1; Delta-aminolevulinic acid dehydratase OS=Staphylococcus aureus OX=1280 GN=hemB PE=3 SV=1; Porphobilinogen synthase OS=Staphylococcus aureus OX=1280 GN=hemB PE=4 SV=1; Porphobilinogen synthase OS=Staphylococcus aureus OX=1280 GN=hemB_2 PE=4 SV=1; Porphobilinogen synthase OS=Staphylococcus aureus OX=128…	0	2	2	0.0739	0	1	1	1	588.754	1176.5	1176.52	-14.4	-0.00847	0/0	0	0	15420.8	CID (Collision Induced Dissociation)	MS2	31.4531	200	64.1324	6737	6737	6735	mcarrera_O1205_194.RAW	F7	14914	2.03	1
High	Sequest HT	Sequest HT (A2)	A	2	Unambiguous	DDLNSIIDDFFM[147.04]DTNM[147.04]NRPLNITKFNPNIHDYTNKPENR	M12(Oxidation); M16(Oxidation)	18	Q9ADR9	Coagulase (Fragment) OS=Staphylococcus aureus OX=1280 GN=coa PE=4 SV=1; Staphylocoagulase (Fragment) OS=Staphylococcus aureus OX=1280 GN=coa PE=4 SV=1; Coagulase OS=Staphylococcus aureus OX=1280 GN=BTN44_01065 PE=4 SV=1; Staphylocoagulase OS=Staphylococcus aureus OX=1280 GN=coa PE=4 SV=1; Staphylocoagulase OS=Staphylococcus aureus OX=1280 GN=coa PE=4 SV=1; Staphylocoagulase OS=Staphylococcus aure…	1	5	5	0.0915	0	1	1	1	943.66	4714.27	4714.19	16.02	0.01511	0/0	0	0	93998.8	CID (Collision Induced Dissociation)	MS2	1.75922	83.104	38.8646	3635	3635	3634	mcarrera_O1205_196.RAW	F8	41284	3.28	1
High	Sequest HT	Sequest HT (A2)	A	2	Unambiguous	DEASKSDNSSVEKS		1	A0A658WRZ4	Telomeric repeat-binding factor 2 family protein OS=Staphylococcus aureus OX=1280 GN=SAMEA1469884_00355 PE=4 SV=1	2	2	2	0.0833	0	1	1	1	741.84	1482.67	1482.66	12.29	0.00911	0/0	0	0	19524.2	CID (Collision Induced Dissociation)	MS2	30.1383	200	58.5288	6779	6779	6773	mcarrera_O1205_188.RAW	F4	37823	2.16	1
High	Sequest HT	Sequest HT (A2)	A	2	Unambiguous	DEITMESKDQLIQMLESLKDQQQFQDALLAQK		4	A0A6D1RT04	GftB: Glycosyl transferase, family 8 OS=Staphylococcus aureus OX=1280 GN=SAMEA1708664_00279 PE=4 SV=1; UDP-N-acetylglucosamine--peptide N-acetylglucosaminyltransferase stabilizing protein GtfB OS=Staphylococcus aureus (strain MW2) OX=196620 GN=gtfB PE=3 SV=1; Accessory Sec system glycosylation chaperone GtfB OS=Staphylococcus aureus OX=1280 GN=gtfB PE=4 SV=1; Accessory Sec system glycosylation ch…	2	5	5	0.0704	0	1	1	1	753.77	3764.82	3764.87	-13.14	-0.00989	0/0	0	0	469072	CID (Collision Induced Dissociation)	MS2	3.99606	27.525	36.3473	3866	3866	3865	mcarrera_O1205_188.RAW	F4	57591	3.41	1
High	Sequest HT	Sequest HT (A2)	A	2	Unambiguous	DENIGINLYSGA		29	A0A0H2GJT2	Cellulase OS=Staphylococcus aureus OX=1280 GN=ysdC PE=3 SV=1; M42 family peptidase OS=Staphylococcus aureus OX=1280 GN=E3K14_13145 PE=3 SV=1; M20/M25/M40 family metallo-hydrolase (Fragment) OS=Staphylococcus aureus OX=1280 GN=GO793_16300 PE=4 SV=1; M42 glutamyl aminopeptidase OS=Staphylococcus aureus OX=1280 GN=HMPREF3211_02372 PE=3 SV=1; M20/M25/M40 family metallo-hydrolase (Fragment) OS=Staphyl…	0	2	2	0.2214	0	1	1	1	633.3	1265.59	1265.6	-6.8	-0.0043	0/0	0	0	11747.7	CID (Collision Induced Dissociation)	MS2	42.4467	200	50.5498	5680	5680	5674	mcarrera_O1205_182.RAW	F1	49823	2.62	1
High	Sequest HT	Sequest HT (A2)	A	2	Unambiguous	DESITLVKRIFNEW		13	A0A6B5I4T8	ATP-binding cassette domain-containing protein OS=Staphylococcus aureus OX=1280 GN=G0V76_00050 PE=4 SV=1; ATP-binding cassette domain-containing protein OS=Staphylococcus aureus OX=1280 GN=G0W85_06470 PE=4 SV=1; ATP-binding cassette domain-containing protein OS=Staphylococcus aureus OX=1280 GN=G0V85_03220 PE=4 SV=1; ATP-binding cassette domain-containing protein OS=Staphylococcus aureus OX=1280 G…	2	2	2	0.0597	0	1	1	1	875.473	1749.94	1749.92	12.06	0.01055	0/0	0	0	17637.2	CID (Collision Induced Dissociation)	MS2	10.6078	200	41.5661	3947	3947	3946	mcarrera_O1205_345.RAW	F17	58076	2.01	1
High	Sequest HT	Sequest HT (A2)	A	2	Unambiguous	DESKFDQFK		8	A0A6B5Q4R5	CsbD family protein OS=Staphylococcus aureus OX=1280 GN=G0Y66_06685 PE=4 SV=1; CsbD domain-containing protein OS=Staphylococcus aureus (strain Newman) OX=426430 GN=NWMN_1527 PE=3 SV=1; UPF0337 protein SA1452 OS=Staphylococcus aureus (strain N315) OX=158879 GN=SA1452 PE=1 SV=1; CsbD family protein OS=Staphylococcus aureus OX=1280 GN=G0W92_03945 PE=4 SV=1; CsbD family protein OS=Staphylococcus aure…	1	2	2	0.2146	0	1	1	1	572.269	1143.53	1143.53	-0.41	-0.00024	0/0	0	0	10683.6	CID (Collision Induced Dissociation)	MS2	50.0177	200	19.2084	1601	1601	1599	mcarrera_O1205_188.RAW	F4	35389	2.33	1
High	Sequest HT	Sequest HT (A2)	A	2	Unambiguous	DESKFDQFKGNVK		8	A0A6B5Q4R5	CsbD family protein OS=Staphylococcus aureus OX=1280 GN=G0Y66_06685 PE=4 SV=1; CsbD domain-containing protein OS=Staphylococcus aureus (strain Newman) OX=426430 GN=NWMN_1527 PE=3 SV=1; UPF0337 protein SA1452 OS=Staphylococcus aureus (strain N315) OX=158879 GN=SA1452 PE=1 SV=1; CsbD family protein OS=Staphylococcus aureus OX=1280 GN=G0W92_03945 PE=4 SV=1; CsbD family protein OS=Staphylococcus aure…	2	2	2	0.0735	0	1	1	1	771.383	1541.76	1541.76	-1.02	-0.00079	0/0	0	0	5889.25	CID (Collision Induced Dissociation)	MS2	23.8585	200	11.9602	825	825	824	mcarrera_O1205_182.RAW	F1	63926	2.04	1
High	Sequest HT	Sequest HT (A2)	A	2	Unambiguous	DETIQLLK		22	A0A2X2K1N7; A0A6B5SAB9; A0A0E0VMT5; A0A380EI78; A0A0U1MJL9; A0A5S9C3V2; A0A6B5HTB7; A0A0H3JTS1; A0A6B0D282; A0A659IC18; A0A6A9GYV6; A0A0D1HM59; A0A6B5IT59; A0A6B0BHK7; A0A0H3K7C4; A0A6B5I273; A0A641A9C6; A0A5C8X723; A0A6B5T0X4; A0A5F0HIN3; A0A0Z3N7Y9; A0A658X5M4	Duplicated ATPase component YkoD of energizing module of thiamin-regulated ECF transporter for HydroxyMethylPyrimidine OS=Staphylococcus aureus OX=1280 GN=ecfA1_3 PE=4 SV=1; ABC transporter ATP-binding protein OS=Staphylococcus aureus OX=1280 GN=G0Y75_04890 PE=4 SV=1; Hydroxymethylpyrimidine transport ATP-binding protein OS=Staphylococcus aureus subsp. aureus 71193 OX=1155084 GN=ST398NM01_1074 PE…	0	2	2	0.0943	0	1	1	1	480.283	959.559	959.541	19.11	0.00917	0/0	0	0	6360.88	CID (Collision Induced Dissociation)	MS2	54.7591	200	60.9914	6774	6774	6765	mcarrera_O1205_190.RAW	F5	57870	2.12	1
High	Sequest HT	Sequest HT (A2)	A	2	Unambiguous	DEVDIDEIALTI		1	A0A5F0HMX3	TetR family regulatory protein OS=Staphylococcus aureus OX=1280 GN=E3A28_08435 PE=4 SV=1	0	2	2	0.1053	0	1	1	1	673.331	1345.65	1345.67	-14.42	-0.0097	0/0	0	0	4955.21	CID (Collision Induced Dissociation)	MS2	22.5771	200	64.9639	6809	6809	6807	mcarrera_O1205_333.RAW	F11	57141	2.28	1
High	Sequest HT	Sequest HT (A2)	A	2	Unambiguous	DEVTTEYTNKVNLNAKSVMDTNLDDYSNNGFQEK		1	A0A033URP8	GRAM_POS_ANCHORING domain-containing protein OS=Staphylococcus aureus C0673 OX=1413510 GN=V070_01909 PE=4 SV=1	2	6	6	0.0717	0	1	1	1	650.313	3896.84	3896.78	16.8	0.01091	0/0	0	0	5663.1	CID (Collision Induced Dissociation)	MS2	5.58319	200	13.4685	1002	1002	1000	mcarrera_O1205_188.RAW	F4	46730	3.07	1
High	Sequest HT	Sequest HT (A2)	A	2	Unambiguous	DEYILEISKK		1	L7PFJ2	Chromosome partitioning ATPase OS=Staphylococcus aureus OX=1280 GN=SACH_a13 PE=4 SV=1	1	2	2	0.075	0	1	1	1	619.345	1237.68	1237.67	12.38	0.00766	0/0	0	0	8683.02	CID (Collision Induced Dissociation)	MS2	60.5465	200	54.1971	6223	6223	6219	mcarrera_O1205_188.RAW	F4	42647	2	1
High	Sequest HT	Sequest HT (A2)	A	2	Unambiguous	DFIDKVK		9	A0A659ZZW1	CsbD family protein OS=Staphylococcus aureus OX=1280 GN=FA040_07390 PE=3 SV=1; CsbD family protein (Fragment) OS=Staphylococcus sciuri OX=1296 GN=BUZ90_16610 PE=4 SV=1; DNA internalization-related competence protein ComEC/Rec2 (Fragment) OS=Staphylococcus haemolyticus OX=1283 GN=BUZ41_11520 PE=4 SV=1; CsbD family protein OS=Staphylococcus aureus OX=1280 GN=G0W92_03945 PE=4 SV=1; UPF0337 protein S…	1	2	2	0	0	1	1	1	432.745	864.482	864.483	-0.66	-0.00029	0/0	0	0	131696	CID (Collision Induced Dissociation)	MS2	28.2275	200	25.8388	2448	2448	2447	mcarrera_O1205_184.RAW	F2	45492	2.06	2
High	Sequest HT	Sequest HT (A2)	A	2	Unambiguous	DFIDKVKGNK		6	A0A659ZZW1	CsbD family protein OS=Staphylococcus aureus OX=1280 GN=FA040_07390 PE=3 SV=1; CsbD family protein (Fragment) OS=Staphylococcus sciuri OX=1296 GN=BUZ90_16610 PE=4 SV=1; CsbD family protein OS=Staphylococcus aureus OX=1280 GN=G0W92_03945 PE=4 SV=1; UPF0337 protein SAB0772 OS=Staphylococcus aureus (strain bovine RF122 / ET3-1) OX=273036 GN=SAB0772 PE=3 SV=1; CsbD family protein OS=Staphylococcus au…	2	2	2	0.1556	0	1	1	1	582.324	1163.64	1163.64	-0.46	-0.00027	0/0	0	0	28501.9	CID (Collision Induced Dissociation)	MS2	0	200	21.2834	1688	1688	1682	mcarrera_O1205_198.RAW	F9	52650	2.57	1
High	Sequest HT	Sequest HT (A2)	A	2	Unambiguous	DFNM[147.04]NFDI	M4(Oxidation)	4	A0A0E1VQ21	Putative surface protein G (Fragment) OS=Staphylococcus aureus subsp. aureus USA300_TCH959 OX=450394 GN=HMPREF0776_0550 PE=4 SV=1; Uncharacterized protein (Fragment) OS=Staphylococcus aureus OX=1280 GN=G0U67_10240 PE=4 SV=1; Uncharacterized protein (Fragment) OS=Staphylococcus aureus OX=1280 GN=G0Y66_13260 PE=4 SV=1; Uncharacterized protein (Fragment) OS=Staphylococcus aureus OX=1280 GN=G0Z61_138…	0	2	2	0.1238	0	1	1	1	516.21	1031.41	1031.41	-0.25	-0.00013	0/0	0	0	20656.1	CID (Collision Induced Dissociation)	MS2	22.3588	200	54.6776	5186	5186	5184	mcarrera_O1205_351.RAW	F20	6848	2.1	1
High	Sequest HT	Sequest HT (A2)	A	2	Unambiguous	DGFDVQVIK		6	A0A6B5BKK9	Uncharacterized protein OS=Staphylococcus aureus OX=1280 GN=G0W92_06125 PE=4 SV=1; Uncharacterized protein OS=Staphylococcus aureus subsp. aureus MN8 OX=548470 GN=HMPREF0769_10091 PE=4 SV=1; Orf3 OS=Staphylococcus aureus OX=1280 PE=4 SV=1; Uncharacterized protein OS=Staphylococcus aureus OX=1280 GN=G0V65_09955 PE=4 SV=1; Uncharacterized protein OS=Staphylococcus aureus OX=1280 GN=E4U00_01505 PE=4…	0	2	2	0.2413	0	1	1	1	510.772	1020.54	1020.54	-0.18	-9e-05	0/0	0	0	63748	CID (Collision Induced Dissociation)	MS2	2.72266	200	42.7915	3443	3443	3442	mcarrera_O1205_343.RAW	F16	61372	3.15	1
High	Sequest HT	Sequest HT (A2)	A	2	Unambiguous	DGGVLVRTGHTEAAVDLAR		1	A0A0D1HX57	Uncharacterized protein (Fragment) OS=Staphylococcus aureus subsp. aureus OX=46170 GN=QU38_02730 PE=4 SV=1	1	2	2	0.0763	0	1	1	1	969.028	1937.05	1937.02	15	0.01453	0/0	0	0	7550.7	CID (Collision Induced Dissociation)	MS2	0	200	71.3841	8293	8293	8291	mcarrera_O1205_182.RAW	F1	51919	2.36	1
High	Sequest HT	Sequest HT (A2)	A	2	Unambiguous	DGRIIEQIGTYNPTSANAPEIK		5	P66441; A0A6B5JQK8; T1Y8V6; A0A6B5SYV1; A0A6B5F0Z0	30S ribosomal protein S16 OS=Staphylococcus aureus (strain MW2) OX=196620 GN=rpsP PE=3 SV=1; 30S ribosomal protein S16 OS=Staphylococcus aureus OX=1280 GN=rpsP PE=4 SV=1; 30S ribosomal protein S16 OS=Staphylococcus aureus subsp. aureus CN1 OX=1193576 GN=rpsP PE=3 SV=1; 30S ribosomal protein S16 OS=Staphylococcus aureus OX=1280 GN=rpsP PE=4 SV=1; 30S ribosomal protein S16 OS=Staphylococcus aureus …	1	3	3	0.2073	0	1	1	1	796.413	2387.22	2387.22	2	0.00159	0/0	0	0	9289.84	CID (Collision Induced Dissociation)	MS2	9.61542	200	50.1783	5420	5420	5411	mcarrera_O1205_190.RAW	F5	73567	3.28	1
High	Sequest HT	Sequest HT (A2)	A	2	Unambiguous	DGRIIEQIGTYNPTSANAPEIKVDE		5	P66441	30S ribosomal protein S16 OS=Staphylococcus aureus (strain MW2) OX=196620 GN=rpsP PE=3 SV=1; 30S ribosomal protein S16 OS=Staphylococcus aureus OX=1280 GN=rpsP PE=4 SV=1; 30S ribosomal protein S16 OS=Staphylococcus aureus subsp. aureus CN1 OX=1193576 GN=rpsP PE=3 SV=1; 30S ribosomal protein S16 OS=Staphylococcus aureus OX=1280 GN=rpsP PE=4 SV=1; 30S ribosomal protein S16 OS=Staphylococcus aureus …	2	3	3	0.3355	0	1	1	1	910.79	2730.35	2730.36	-1.5	-0.00137	0/0	0	0	8858.43	CID (Collision Induced Dissociation)	MS2	0	200	54.6246	4864	4864	4860	mcarrera_O1205_339.RAW	F14	76769	4.62	1
High	Sequest HT	Sequest HT (A2)	A	2	Unambiguous	DGRIIEQIGTYNPTSANAPEIKVDEALALK		4	P66441	30S ribosomal protein S16 OS=Staphylococcus aureus (strain MW2) OX=196620 GN=rpsP PE=3 SV=1; 30S ribosomal protein S16 OS=Staphylococcus aureus OX=1280 GN=rpsP PE=4 SV=1; 30S ribosomal protein S16 OS=Staphylococcus aureus subsp. aureus CN1 OX=1193576 GN=rpsP PE=3 SV=1; 30S ribosomal protein S16 OS=Staphylococcus aureus OX=1280 GN=rpsP PE=4 SV=1	2	3	3	0.399	0	1	1	1	1076.24	3226.69	3226.7	-0.44	-0.00047	0/0	0	0	7311.96	CID (Collision Induced Dissociation)	MS2	5.25864	200	64.9705	7596	7596	7593	mcarrera_O1205_188.RAW	F4	50795	3.91	1
High	Sequest HT	Sequest HT (A2)	A	2	Unambiguous	DGYSVEVIDLR		18	A0A6D1RTX2	Pyruvate dehydrogenase E1 component beta subunit OS=Staphylococcus aureus OX=1280 GN=pdhB PE=4 SV=1; Pyruvate dehydrogenase E1 component beta subunit OS=Staphylococcus aureus OX=1280 GN=pdhB_1 PE=4 SV=1; Alpha-ketoacid dehydrogenase subunit beta OS=Staphylococcus argensis OX=1607738 GN=CD039_02865 PE=4 SV=1; Alpha-ketoacid dehydrogenase subunit beta OS=Staphylococcus lutrae OX=155085 GN=CD134_021…	0	2	2	0.2832	0	1	1	1	633.323	1265.64	1265.64	1.43	0.0009	0/0	0	0	3625.32	CID (Collision Induced Dissociation)	MS2	66.2821	200	50.9587	5228	5228	5225	mcarrera_O1205_198.RAW	F9	71215	2.26	1
High	Sequest HT	Sequest HT (A2)	A	2	Unambiguous	DIAHPINSDMR		16	A0A6B5CU04	Septation protein SpoVG OS=Staphylococcus aureus OX=1280 GN=G0W36_10455 PE=4 SV=1; Putative septation protein SpoVG OS=Staphylococcus epidermidis (strain ATCC 35984 / RP62A) OX=176279 GN=spoVG PE=3 SV=1; Putative septation protein SpoVG OS=Staphylococcus aureus (strain COL) OX=93062 GN=spoVG PE=3 SV=1; Regulatory protein SpoVG OS=Staphylococcus aureus OX=1280 GN=spoVG PE=4 SV=1; Putative septatio…	0	2	2	0.1957	0	1	1	1	634.806	1268.61	1268.61	-0.1	-6e-05	0/0	0	0	4597.66	CID (Collision Induced Dissociation)	MS2	36.6154	200	16.0059	1260	1260	1255	mcarrera_O1205_188.RAW	F4	51411	2.3	1
High	Sequest HT	Sequest HT (A2)	A	2	Unambiguous	DIAHPINSDMRQEIQDAVMK		15	A0A6B5CU04	Septation protein SpoVG OS=Staphylococcus aureus OX=1280 GN=G0W36_10455 PE=4 SV=1; Putative septation protein SpoVG OS=Staphylococcus epidermidis (strain ATCC 35984 / RP62A) OX=176279 GN=spoVG PE=3 SV=1; Putative septation protein SpoVG OS=Staphylococcus aureus (strain COL) OX=93062 GN=spoVG PE=3 SV=1; Regulatory protein SpoVG OS=Staphylococcus aureus OX=1280 GN=spoVG PE=4 SV=1; Putative septatio…	1	3	3	0.1362	0	1	1	1	771.044	2311.12	2311.12	0.25	0.00019	0/0	0	0	4865.53	CID (Collision Induced Dissociation)	MS2	8.98053	200	54.6465	6210	6210	6202	mcarrera_O1205_182.RAW	F1	72395	2.57	1
High	Sequest HT	Sequest HT (A2)	A	2	Unambiguous	DIAIYAPLTGEYVK		10	A0A114BIE0	Glucose-specific phosphotransferase enzyme IIA component OS=Staphylococcus aureus OX=1280 GN=crr PE=4 SV=1; Glucose-specific phosphotransferase enzyme IIA component OS=Staphylococcus aureus OX=1280 GN=C7P97_04690 PE=4 SV=1; PTS system glucose-specific transporter subunit IIA OS=Staphylococcus aureus OX=1280 GN=crr PE=4 SV=1; Glucose-specific phosphotransferase enzyme IIA component OS=Staphylococc…	0	2	2	0.2203	0	1	1	1	776.917	1552.83	1552.83	0.67	0.00052	0/0	0	0	5195.07	CID (Collision Induced Dissociation)	MS2	14.8075	200	61.61	6537	6537	6536	mcarrera_O1205_198.RAW	F9	60685	2.27	1
High	Sequest HT	Sequest HT (A2)	A	2	Unambiguous	DIDPAVNDLDSMFNYDV		1	A0A033V2J6	Glutamyl-tRNA reductase OS=Staphylococcus aureus C0673 OX=1413510 GN=hemA PE=3 SV=1	0	2	2	0.1835	0	1	1	1	971.919	1942.83	1942.84	-3.55	-0.00345	0/0	0	0	5867.28	CID (Collision Induced Dissociation)	MS2	25.0226	200	60.1079	5695	5695	5693	mcarrera_O1205_341.RAW	F15	12587	2.18	1
High	Sequest HT	Sequest HT (A2)	A	2	Unambiguous	DIDRDGFLIVKDENNEVR		2	A0A658A0R9	Biotin--[acetyl-CoA-carboxylase] ligase OS=Staphylococcus haemolyticus OX=1283 GN=BUZ28_04105 PE=4 SV=1; Bifunctional ligase/repressor BirA OS=Staphylococcus aureus OX=1280 GN=birA PE=3 SV=1	2	3	3	0.1865	0	1	1	1	716.372	2147.1	2147.07	13.1	0.00938	0/0	0	0	42937.9	CID (Collision Induced Dissociation)	MS2	0.513107	200	54.5518	4798	4798	4797	mcarrera_O1205_343.RAW	F16	74262	3.11	1
High	Sequest HT	Sequest HT (A2)	A	2	Unambiguous	DIELSPINDKNDFLDQR		1	A0A6B5E4T8	Polyisoprenyl-teichoic acid--peptidoglycan teichoic acid transferase OS=Staphylococcus aureus OX=1280 GN=G0V41_04495 PE=4 SV=1	1	3	3		0	1	2	2	678.003	2032	2032	-1.33	-0.0009	0/0	0	0	87896.5	CID (Collision Induced Dissociation)	MS2	9.15382	151.005	55.7299	6420	6420	6419	mcarrera_O1205_188.RAW	F4	75033	2.99	1
High	Sequest HT	Sequest HT (A2)	A	2	Unambiguous	DIFGEVYTDSIGKEGTKGDSYYK		10	Q2G2D8	ABC transporter, substrate-binding protein, putative OS=Staphylococcus aureus (strain NCTC 8325) OX=93061 GN=SAOUHSC_00634 PE=3 SV=1; ABC transporter substrate-binding protein OS=Staphylococcus aureus OX=1280 GN=psaA PE=3 SV=1; MW0593 protein OS=Staphylococcus aureus (strain MW2) OX=196620 GN=MW0593 PE=3 SV=1; ABC transporter substrate-binding protein OS=Staphylococcus aureus OX=1280 GN=psaA PE=3…	2	3	3	0.3333	0	1	1	1	858.075	2572.21	2572.21	0.28	0.00024	0/0	0	0	12148	CID (Collision Induced Dissociation)	MS2	18.0032	200	56.9052	6573	6573	6571	mcarrera_O1205_188.RAW	F4	57470	3.81	1
High	Sequest HT	Sequest HT (A2)	A	2	Unambiguous	DIGGDLGIL		1	A0A0D1INR3	Uncharacterized protein (Fragment) OS=Staphylococcus aureus subsp. aureus OX=46170 GN=QU38_00095 PE=4 SV=1	0	2	2	0.0583	0	1	1	1	436.736	872.464	872.472	-9.41	-0.00411	0/0	0	0	12039.7	CID (Collision Induced Dissociation)	MS2	34.5391	200	26.526	2531	2531	2527	mcarrera_O1205_184.RAW	F2	48767	2.06	1
High	Sequest HT	Sequest HT (A2)	A	2	Unambiguous	DIITVYC[160.03]PENGTATDEY	C7(Carbamidomethyl)	4	A0A6B3IJ31	Uncharacterized protein OS=Staphylococcus aureus OX=1280 GN=G0004_04495 PE=4 SV=1; Uncharacterized protein OS=Staphylococcus aureus (strain MW2) OX=196620 GN=MW1439 PE=4 SV=1; Uncharacterized protein OS=Staphylococcus phage SH-St 15644 OX=2066503 GN=SHSt15644_orf00032 PE=4 SV=1; Uncharacterized protein OS=Staphylococcus aureus OX=1280 GN=G0Y99_08855 PE=4 SV=1	0	2	2	0.1171	0	1	1	1	980.924	1960.84	1960.85	-3.26	-0.00319	0/0	0	0	8483.58	CID (Collision Induced Dissociation)	MS2	13.2052	200	55.9535	5694	5694	5688	mcarrera_O1205_333.RAW	F11	14787	2.05	1
High	Sequest HT	Sequest HT (A2)	A	2	Unambiguous	DILEDYPILN		4	V5YRL1	Teichoic acid biosynthesis protein F OS=Staphylococcus aureus OX=1280 PE=4 SV=1; Teichoic acid biosynthesis protein F OS=Staphylococcus aureus OX=1280 PE=4 SV=1; Teichoic acid biosynthesis protein F OS=Staphylococcus aureus OX=1280 GN=tagF_4 PE=4 SV=1; Putative cdp-glycerol:glycerophosphate glycerophosphotransferase tarf OS=Staphylococcus aureus subsp. aureus OX=46170 GN=tarF PE=4 SV=1	0	2	2	0.1116	0	1	1	1	602.798	1204.59	1204.61	-17.64	-0.01063	0/0	0	0	7051.13	CID (Collision Induced Dissociation)	MS2	17.3792	200	29.4064	2284	2284	2282	mcarrera_O1205_341.RAW	F15	57971	2.15	1
High	Sequest HT	Sequest HT (A2)	A	2	Unambiguous	DILGADILVE		4	A0A0K0VQ26	Metallothiol transferase FosB OS=Staphylococcus aureus OX=1280 GN=fosB3 PE=3 SV=1; Metallothiol transferase FosB OS=Staphylococcus aureus OX=1280 GN=fosB PE=3 SV=1; Metallothiol transferase FosB OS=Staphylococcus aureus OX=1280 GN=fosB PE=3 SV=1; Metallothiol transferase FosB OS=Staphylococcus aureus OX=1280 GN=fosB PE=3 SV=1	0	2	2	0.1063	0	1	1	1	529.282	1057.56	1057.58	-18.92	-0.01	0/0	0	0	3230.75	CID (Collision Induced Dissociation)	MS2	25.3212	200	62.7196	6553	6553	6547	mcarrera_O1205_196.RAW	F8	56007	2.07	1
High	Sequest HT	Sequest HT (A2)	A	2	Unambiguous	DIM[147.04]ISGLGFITIEAGAK	M3(Oxidation)	2	A0A1Q8DG63	Ribosome biogenesis GTPase YqeH OS=Staphylococcus aureus OX=1280 GN=BSZ10_03310 PE=4 SV=1; Ribosome biogenesis GTPase YqeH OS=Staphylococcus haemolyticus OX=1283 GN=BUZ28_04785 PE=4 SV=1	0	2	2	0	0	1	1	1	876.462	1751.92	1751.92	-4.94	-0.00433	0/0	0	0	12595.7	CID (Collision Induced Dissociation)	MS2	31.8248	200	54.2475	5784	5784	5782	mcarrera_O1205_186.RAW	F3	69904	2	1
High	Sequest HT	Sequest HT (A2)	A	2	Unambiguous	DIM[147.04]KFPIKVQFPQYAPF	M3(Oxidation)	1	A0A0E1VMQ4	Uncharacterized protein OS=Staphylococcus aureus subsp. aureus USA300_TCH959 OX=450394 GN=HMPREF0776_0570 PE=4 SV=1	2	3	3	0.0695	0	1	1	1	695.705	2085.1	2085.09	6.52	0.00453	0/0	0	0	3418.64	CID (Collision Induced Dissociation)	MS2	87.0281	200	46.7872	4549	4549	4544	mcarrera_O1205_333.RAW	F11	67220	2.59	1
High	Sequest HT	Sequest HT (A2)	A	2	Unambiguous	DINNHTYDIRI		1	A0A6B5GC26	LysR family transcriptional regulator OS=Staphylococcus aureus OX=1280 GN=G0Y94_07295 PE=4 SV=1	1	2	2	0.0708	0	1	1	1	687.333	1373.66	1373.68	-16.27	-0.01118	0/0	0	0	44535.7	CID (Collision Induced Dissociation)	MS2	12.9356	200	61.4869	7157	7157	7152	mcarrera_O1205_188.RAW	F4	52355	2.12	1
High	Sequest HT	Sequest HT (A2)	A	2	Unambiguous	DINQTKQDIQDTLN		7	A0A6B5E375	Uncharacterized protein OS=Staphylococcus aureus OX=1280 GN=G0X67_02310 PE=4 SV=1; Uncharacterized protein OS=Staphylococcus aureus (strain COL) OX=93062 GN=SACOL1087 PE=4 SV=1; Uncharacterized protein OS=Staphylococcus aureus OX=1280 GN=NCTC10702_01634 PE=4 SV=1; Uncharacterized protein OS=Staphylococcus aureus OX=1280 GN=G0W85_10380 PE=4 SV=1; Uncharacterized protein OS=Staphylococcus aureus OX…	1	2	2	0.0935	0	1	1	1	823.405	1645.8	1645.8	0.32	0.00027	0/0	0	0	16172.6	CID (Collision Induced Dissociation)	MS2	30.2278	200	40.132	3900	3900	3895	mcarrera_O1205_192.RAW	F6	64926	2.46	1
High	Sequest HT	Sequest HT (A2)	A	2	Unambiguous	DINVPMVDIEKQY		1	A0A1Q8DGA4	Uncharacterized protein OS=Staphylococcus aureus OX=1280 GN=BSZ10_02720 PE=4 SV=1	1	2	2	0.0909	0	1	1	1	782.405	1563.8	1563.77	19.23	0.01504	0/0	0	0	5291.32	CID (Collision Induced Dissociation)	MS2	0	200	46.2926	3891	3891	3889	mcarrera_O1205_339.RAW	F14	73987	2.09	1
High	Sequest HT	Sequest HT (A2)	A	2	Unambiguous	DIPASKVPAFK		16	A0A6B0CZ42; A0A033V3C9; A0A291JKF8; Q6G990; A0A2T4LPX9; A0A2K4BWY5; A0A641ABM2; A0A2K4FFJ0; A0A380E2T1; A0A2K3YQQ1; A0A0D0SRM7; A0A341ET68; A0A1W6BPX4; A0A0U1MMG5; A0A133QL31; A0A2T4MJ17	HU family DNA-binding protein OS=Staphylococcus aureus OX=1280 GN=GO974_06050 PE=4 SV=1; DNA-binding protein HU OS=Staphylococcus aureus C0673 OX=1413510 GN=V070_00519 PE=3 SV=1; DNA-binding protein OS=Staphylococcus nepalensis OX=214473 GN=hu PE=3 SV=1; DNA-binding protein HU OS=Staphylococcus aureus (strain MSSA476) OX=282459 GN=hup PE=3 SV=1; HU family DNA-binding protein OS=Staphylococcus coh…	1	2	2	0.3319	0	1	1	1	586.838	1172.67	1172.67	1.26	0.00074	0/0	0	0	15738.1	CID (Collision Induced Dissociation)	MS2	16.4413	200	45.2813	4799	4799	4795	mcarrera_O1205_190.RAW	F5	54801	2.26	3
High	Sequest HT	Sequest HT (A2)	A	2	Unambiguous	DIPASKVPAFKAGK		16	A0A6B0CZ42	HU family DNA-binding protein OS=Staphylococcus aureus OX=1280 GN=GO974_06050 PE=4 SV=1; DNA-binding protein HU OS=Staphylococcus aureus C0673 OX=1413510 GN=V070_00519 PE=3 SV=1; DNA-binding protein OS=Staphylococcus nepalensis OX=214473 GN=hu PE=3 SV=1; DNA-binding protein HU OS=Staphylococcus aureus (strain MSSA476) OX=282459 GN=hup PE=3 SV=1; HU family DNA-binding protein OS=Staphylococcus coh…	2	2	2	0.2732	0	1	1	1	714.914	1428.82	1428.82	0.46	0.00033	0/0	0	0	45382.1	CID (Collision Induced Dissociation)	MS2	8.83535	200	40.5544	4350	4350	4342	mcarrera_O1205_184.RAW	F2	38195	2.05	3
High	Sequest HT	Sequest HT (A2)	A	2	Unambiguous	DIPDDAVAYGNPM[147.04]	M13(Oxidation)	2	A0A1Q8DGR2	Acetyltransferase OS=Staphylococcus aureus OX=1280 GN=BSZ10_01485 PE=4 SV=1; Acetyltransferase OS=Staphylococcus haemolyticus OX=1283 GN=BUZ28_08270 PE=4 SV=1	0	2	2	0.12	0	1	1	1	697.302	1393.6	1393.59	1.65	0.00115	0/0	0	0	12105.3	CID (Collision Induced Dissociation)	MS2	42.6762	200	65.678	6895	6895	6893	mcarrera_O1205_333.RAW	F11	16957	2	1
High	Sequest HT	Sequest HT (A2)	A	2	Unambiguous	DIPLDENEVP		1	A0A0U1MXE8	Putative cytosolic protein OS=Staphylococcus aureus OX=1280 GN=ywqG PE=4 SV=1	0	2	2	0.0887	0	1	1	1	570.783	1140.56	1140.54	14.79	0.00843	0/0	0	0	7882.39	CID (Collision Induced Dissociation)	MS2	35.3544	200	58.7906	6744	6744	6738	mcarrera_O1205_182.RAW	F1	49919	2.03	1
High	Sequest HT	Sequest HT (A2)	A	2	Unambiguous	DIPSANNFNGLA		5	A0A6B5Q9T9	CHAP domain-containing protein OS=Staphylococcus aureus OX=1280 GN=G0Z61_08265 PE=4 SV=1; ORF018 OS=Staphylococcus virus X2 OX=320850 PE=4 SV=1; Autolysin OS=Staphylococcus aureus OX=1280 GN=CSC83_07615 PE=4 SV=1; CHAP domain-containing protein OS=Staphylococcus aureus OX=1280 GN=FP479_14120 PE=4 SV=1; CHAP domain-containing protein OS=Staphylococcus aureus OX=1280 GN=G0W53_08585 PE=4 SV=1	0	2	2	0.1019	0	1	1	1	616.793	1232.58	1232.59	-9.86	-0.00608	0/0	0	0	38383.1	CID (Collision Induced Dissociation)	MS2	12.7044	200	47.5987	4698	4698	4695	mcarrera_O1205_194.RAW	F7	44310	2.16	1
High	Sequest HT	Sequest HT (A2)	A	2	Unambiguous	DIPYLIAGGINTENIQTV		2	A0A0E1X807	N-(5'-phosphoribosyl)anthranilate isomerase OS=Staphylococcus aureus subsp. aureus MN8 OX=548470 GN=trpF PE=3 SV=1; N-(5'-phosphoribosyl)anthranilate isomerase OS=Staphylococcus aureus OX=1280 GN=trpF PE=4 SV=1	0	2	2	0.1733	0	1	1	1	965.999	1930.99	1931.01	-10.9	-0.01053	0/0	0	0	6471.13	CID (Collision Induced Dissociation)	MS2	14.3189	200	81.1176	9261	9261	9260	mcarrera_O1205_184.RAW	F2	79034	2.25	1
High	Sequest HT	Sequest HT (A2)	A	2	Unambiguous	DIQDFINEKYNGAVIPAK		17	A0A6B5S9Y9	MetQ/NlpA family ABC transporter substrate-binding protein OS=Staphylococcus aureus OX=1280 GN=G0Y75_04285 PE=4 SV=1; Lipoprotein OS=Staphylococcus aureus subsp. aureus 71193 OX=1155084 GN=ST398NM01_0894 PE=3 SV=1; MetQ/NlpA family ABC transporter substrate-binding protein OS=Staphylococcus aureus OX=1280 GN=G0V70_05640 PE=4 SV=1; Lipoprotein OS=Staphylococcus aureus (strain NCTC 8325) OX=93061 G…	1	3	3	0.1324	0	1	1	1	679.02	2035.05	2035.05	-1.34	-0.00091	0/0	0	0	6824.6	CID (Collision Induced Dissociation)	MS2	21.0456	200	56.6134	5216	5216	5209	mcarrera_O1205_349.RAW	F19	78687	2.72	1
High	Sequest HT	Sequest HT (A2)	A	2	Unambiguous	DISIHQLQQM[147.04]IDEALLIE	M10(Oxidation)	1	A0A0U1MQ97	Type II DNA modification enzyme OS=Staphylococcus aureus OX=1280 GN=SAMEA2445518_02119 PE=4 SV=1	0	3	3	0.1274	0	1	1	1	709.035	2125.09	2125.08	2.68	0.0019	0/0	0	0	6717.06	CID (Collision Induced Dissociation)	MS2	27.3837	200	52.986	5629	5629	5623	mcarrera_O1205_186.RAW	F3	76606	2.59	1
High	Sequest HT	Sequest HT (A2)	A	2	Unambiguous	DISLIGYDDI		23	A0A2T4RN58	LacI family transcriptional regulator (Fragment) OS=Staphylococcus sciuri OX=1296 GN=BUZ90_17055 PE=4 SV=1; LacI family transcriptional regulator OS=Staphylococcus aureus subsp. aureus OX=46170 GN=QU38_14430 PE=4 SV=1; Substrate-binding domain-containing protein OS=Staphylococcus aureus OX=1280 GN=GO803_05845 PE=4 SV=1; Degradation activator OS=Staphylococcus schweitzeri OX=1654388 GN=degA PE=4 S…	0	2	2	0.0968	0	1	1	1	562.286	1123.56	1123.55	11.14	0.00626	0/0	0	0	13841.4	CID (Collision Induced Dissociation)	MS2	42.434	200	26.9567	2288	2288	2286	mcarrera_O1205_192.RAW	F6	63155	2.17	1
High	Sequest HT	Sequest HT (A2)	A	2	Unambiguous	DISSYVQLLI		2	A0A657XIP4	CCA tRNA nucleotidyltransferase OS=Staphylococcus sciuri subsp. carnaticus OX=147468 GN=CD114_10160 PE=3 SV=1; CCA-adding enzyme OS=Staphylococcus aureus C0673 OX=1413510 GN=cca PE=3 SV=1	0	2	2	0.16	0	1	1	1	575.826	1150.64	1150.64	7.95	0.00457	0/0	0	0	7729.26	CID (Collision Induced Dissociation)	MS2	24.5637	200	45.6088	3949	3949	3947	mcarrera_O1205_341.RAW	F15	37135	2.25	1
High	Sequest HT	Sequest HT (A2)	A	2	Unambiguous	DISVIGEAASGREGIEKAEELEPDVILM[147.04]DLVM[147.04]DDMNGIEATQHIK	M28(Oxidation); M32(Oxidation)	1	A0A033UAC1	Response regulator protein vraR OS=Staphylococcus aureus C0673 OX=1413510 GN=V070_02708 PE=4 SV=1	2	7	7	0.151	0	1	1	1	702.778	4913.4	4913.37	5.45	0.00382	0/0	0	0	11858.5	CID (Collision Induced Dissociation)	MS2	7.95495	200	35.1969	3714	3714	3708	mcarrera_O1205_188.RAW	F4	26335	3.84	1
High	Sequest HT	Sequest HT (A2)	A	2	Unambiguous	DIVASPRIGIPN		1	A0A0U1MPV1	Putative 3-methyladenine DNA glycosylase OS=Staphylococcus aureus OX=1280 GN=SAMEA2445518_02157 PE=3 SV=1	1	2	2	0.12	0	1	1	1	626.345	1251.68	1251.71	-17.88	-0.01119	0/0	0	0	2871.75	CID (Collision Induced Dissociation)	MS2	68.2589	200	64.4089	6760	6760	6755	mcarrera_O1205_196.RAW	F8	46839	2	1
High	Sequest HT	Sequest HT (A2)	A	2	Unambiguous	DIYEKDFEK		34	A0A133QKR9	Cell cycle protein GpsB OS=Staphylococcus simulans OX=1286 GN=gpsB PE=3 SV=1; Cell cycle protein GpsB OS=Staphylococcus nepalensis OX=214473 GN=gpsB PE=3 SV=1; Cell cycle protein GpsB OS=Staphylococcus aureus OX=1280 GN=gpsB PE=3 SV=1; Cell cycle protein GpsB (Fragment) OS=Staphylococcus xylosus OX=1288 GN=BU112_07860 PE=3 SV=1; Cell cycle protein GpsB OS=Staphylococcus haemolyticus OX=1283 GN=gp…	1	2	2	0.0951	0	1	1	1	593.784	1186.56	1186.56	-1.24	-0.00074	0/0	0	0	46776.1	CID (Collision Induced Dissociation)	MS2	7.22562	200	19.1122	1362	1362	1361	mcarrera_O1205_192.RAW	F6	43738	2.84	1
High	Sequest HT	Sequest HT (A2)	A	2	Unambiguous	DIYEKDFEKTM[147.04]AR	M11(Oxidation)	17	A0A0U1MMR6; A0A2A1K9Z5; A0A6B5IWZ2; A0A341ERN2; A0A1L8Y7M0; A0A1L0T5L3; Q5HP97; A0A380E1N7; A0A6B1RPX7; A0A0E1VJH3; A0A2K4DSG3; A8Z425; A0A2K4C6M3; A0A2T4K8V4; G5JLR8; A0A1Q8DE07; A0A2T4PKU0	Cell cycle protein GpsB OS=Staphylococcus aureus OX=1280 GN=gpsB PE=3 SV=1; Cell cycle protein GpsB OS=Staphylococcus haemolyticus OX=1283 GN=gpsB PE=3 SV=1; DivIVA domain-containing protein (Fragment) OS=Staphylococcus aureus OX=1280 GN=G0Y39_13285 PE=4 SV=1; Cell cycle protein GpsB OS=Staphylococcus capitis subsp. capitis OX=72758 GN=CD038_08935 PE=3 SV=1; Cell cycle protein GpsB OS=Staphylococ…	2	3	3	0.1833	0	1	1	1	554.599	1661.78	1661.78	-1.32	-0.00073	0/0	0	0	17278.1	CID (Collision Induced Dissociation)	MS2	43.6598	200	25.6236	2308	2308	2302	mcarrera_O1205_190.RAW	F5	50070	2.51	1
High	Sequest HT	Sequest HT (A2)	A	2	Unambiguous	DIYEKDFEKTMAR		17	A0A0U1MMR6; A0A2A1K9Z5; A0A6B5IWZ2; A0A341ERN2; A0A1L8Y7M0; A0A1L0T5L3; Q5HP97; A0A380E1N7; A0A6B1RPX7; A0A0E1VJH3; A0A2K4DSG3; A8Z425; A0A2K4C6M3; A0A2T4K8V4; G5JLR8; A0A1Q8DE07; A0A2T4PKU0	Cell cycle protein GpsB OS=Staphylococcus aureus OX=1280 GN=gpsB PE=3 SV=1; Cell cycle protein GpsB OS=Staphylococcus haemolyticus OX=1283 GN=gpsB PE=3 SV=1; DivIVA domain-containing protein (Fragment) OS=Staphylococcus aureus OX=1280 GN=G0Y39_13285 PE=4 SV=1; Cell cycle protein GpsB OS=Staphylococcus capitis subsp. capitis OX=72758 GN=CD038_08935 PE=3 SV=1; Cell cycle protein GpsB OS=Staphylococ…	2	3	3	0.402	0	1	1	1	549.268	1645.79	1645.79	0.35	0.00019	0/0	0	0	85952.9	CID (Collision Induced Dissociation)	MS2	13.6995	200	36.3828	3662	3662	3661	mcarrera_O1205_190.RAW	F5	57611	3.06	1
High	Sequest HT	Sequest HT (A2)	A	2	Unambiguous	DKAKDAVEK		7	A0A0H3JWM1	Uncharacterized protein OS=Staphylococcus aureus (strain MW2) OX=196620 GN=MW1574 PE=4 SV=1; Uncharacterized protein OS=Staphylococcus aureus OX=1280 GN=G0Y07_07980 PE=4 SV=1; Uncharacterized protein OS=Staphylococcus aureus subsp. aureus CN1 OX=1193576 GN=SAKOR_01572 PE=4 SV=1; Uncharacterized protein OS=Staphylococcus aureus OX=1280 GN=ERS072840_00799 PE=4 SV=1; Uncharacterized protein OS=Staph…	2	2	2	0.0625	0	1	1	1	502.274	1003.54	1003.54	-0.66	-0.00033	0/0	0	0	9289.28	CID (Collision Induced Dissociation)	MS2	52.1786	200	28.7599	2099	2099	2097	mcarrera_O1205_343.RAW	F16	63108	2.24	1
High	Sequest HT	Sequest HT (A2)	A	2	Unambiguous	DKATQLGTIANETIK		14	A0A6B1RJG0	YtxH domain-containing protein OS=Staphylococcus aureus OX=1280 GN=GC242_09025 PE=4 SV=1; Putative staphylococcal protein OS=Staphylococcus aureus OX=1280 GN=NCTC9944_01778 PE=4 SV=1; Putative staphylococcal protein OS=Staphylococcus aureus OX=1280 GN=C7P97_03420 PE=4 SV=1; YtxH domain-containing protein OS=Staphylococcus aureus OX=1280 GN=FVP29_02630 PE=4 SV=1; YtxH domain-containing protein (Fr…	1	3	3	0.1699	0	1	1	1	534.962	1602.87	1602.87	0.59	0.00031	0/0	0	0	28088.9	CID (Collision Induced Dissociation)	MS2	31.5149	200	37.7237	4044	4044	4038	mcarrera_O1205_188.RAW	F4	60811	3.06	1
High	Sequest HT	Sequest HT (A2)	A	2	Unambiguous	DKGADITKVDGFNQSMDLLLSK		16	A0A0U1MD14	Cysteine ABC transporter, substrate-binding protein OS=Staphylococcus aureus OX=1280 GN=SAMEA2445518_02085 PE=4 SV=1; Transporter substrate-binding domain-containing protein OS=Staphylococcus aureus OX=1280 GN=G0Y82_06740 PE=4 SV=1; Cysteine ABC transporter, substrate-binding protein OS=Staphylococcus aureus OX=1280 GN=ERS140147_00817 PE=4 SV=1; Transporter substrate-binding domain-containing pro…	2	3	3	0.2813	0	1	1	1	799.075	2395.21	2395.22	-2.62	-0.00209	0/0	0	0	8656.59	CID (Collision Induced Dissociation)	MS2	28.3856	200	63.9091	7463	7463	7458	mcarrera_O1205_188.RAW	F4	78329	3.59	1
High	Sequest HT	Sequest HT (A2)	A	2	Unambiguous	DKINEYTGSNNEEK		5	A0A0H3JWM1	Uncharacterized protein OS=Staphylococcus aureus (strain MW2) OX=196620 GN=MW1574 PE=4 SV=1; Uncharacterized protein OS=Staphylococcus aureus subsp. aureus CN1 OX=1193576 GN=SAKOR_01572 PE=4 SV=1; Uncharacterized protein OS=Staphylococcus aureus OX=1280 GN=ERS072840_00799 PE=4 SV=1; Uncharacterized protein OS=Staphylococcus aureus subsp. aureus 71193 OX=1155084 GN=ST398NM01_1688 PE=4 SV=1; Unchar…	1	2	2	0.2178	0	1	1	1	820.872	1640.74	1640.74	-1.59	-0.0013	0/0	0	0	4124.27	CID (Collision Induced Dissociation)	MS2	33.1557	200	14.5746	1013	1013	1011	mcarrera_O1205_198.RAW	F9	33154	2.25	1
High	Sequest HT	Sequest HT (A2)	A	2	Unambiguous	DKKQVSVYAVAE		9	T1Y9L3	50S ribosomal protein L27 OS=Staphylococcus aureus subsp. aureus CN1 OX=1193576 GN=rpmA PE=3 SV=1; 50S ribosomal protein L27 OS=Staphylococcus capitis subsp. capitis OX=72758 GN=rpmA PE=3 SV=1; 50S ribosomal protein L27 OS=Staphylococcus aureus OX=1280 GN=rpmA PE=3 SV=1; 50S ribosomal protein L27 OS=Staphylococcus hyicus OX=1284 GN=rpmA PE=3 SV=1; 50S ribosomal protein L27 OS=Staphylococcus warne…	2	2	2	0.2637	0	1	1	1	668.859	1336.71	1336.71	0.11	7e-05	0/0	0	0	33474.5	CID (Collision Induced Dissociation)	MS2	14.972	200	23.6453	2161	2161	2158	mcarrera_O1205_188.RAW	F4	65762	2.73	1
High	Sequest HT	Sequest HT (A2)	A	2	Unambiguous	DKKYVIC[160.03]HADYPFDEYEFGKPVDHQQVIWNR	C7(Carbamidomethyl)	1	A0A6B5RMH7	Serine/threonine protein phosphatase OS=Staphylococcus aureus OX=1280 GN=G0V60_13405 PE=4 SV=1	2	6	6	0.1254	0	1	1	1	650.312	3896.84	3896.85	-2.91	-0.00189	0/0	0	0	68198.8	CID (Collision Induced Dissociation)	MS2	0.52938	144.609	21.1998	1759	1759	1757	mcarrera_O1205_190.RAW	F5	44873	3.35	1
High	Sequest HT	Sequest HT (A2)	A	2	Unambiguous	DKPISDYPVYEMR		35	A0A224B2A2	Glycine/betaine ABC transporter ATP-binding protein OS=Staphylococcus aureus OX=1280 GN=CSC83_13645 PE=4 SV=1; ATP-binding cassette domain-containing protein OS=Staphylococcus aureus OX=1280 GN=GO974_13445 PE=4 SV=1; Glycine betaine transport ATP-binding protein OS=Staphylococcus aureus subsp. aureus CN1 OX=1193576 GN=SAKOR_00720 PE=4 SV=1; Glycine betaine ABC transport system, ATP-binding protei…	0	2	2	1	0	1	1	1	806.901	1612.79	1612.77	16.36	0.01319	0/0	0	0	26108.6	CID (Collision Induced Dissociation)	MS2	2.76466	200	48.1141	5363	5363	5361	mcarrera_O1205_182.RAW	F1	65825	2.05	1
High	Sequest HT	Sequest HT (A2)	A	2	Unambiguous	DKTSALLGANIQC[160.03]	C13(Carbamidomethyl)	23	A0A0U1MIN6	Carbamate kinase OS=Staphylococcus aureus OX=1280 GN=yqeA PE=3 SV=1; Carbamate kinase OS=Staphylococcus aureus OX=1280 GN=G0Y66_12700 PE=4 SV=1; Carbamate kinase OS=Staphylococcus aureus OX=1280 GN=arcC PE=3 SV=1; Carbamate kinase OS=Staphylococcus aureus OX=1280 GN=arcC PE=3 SV=1; Carbamate kinase OS=Staphylococcus aureus OX=1280 GN=arcC PE=3 SV=1; Carbamate kinase OS=Staphylococcus aureus OX=12…	1	2	2	0.055	0	1	1	1	695.846	1390.69	1390.7	-10.27	-0.00714	0/0	0	0	31508.4	CID (Collision Induced Dissociation)	MS2	15.8196	200	60.8334	6475	6475	6473	mcarrera_O1205_192.RAW	F6	68167	2	1
High	Sequest HT	Sequest HT (A2)	A	2	Unambiguous	DKVELITLKGK		3	A0A033V8N0	Uncharacterized protein OS=Staphylococcus aureus C0673 OX=1413510 GN=V070_00170 PE=4 SV=1; Class A sortase OS=Staphylococcus sciuri OX=1296 GN=BU007_04880 PE=4 SV=1; Class A sortase SrtA OS=Staphylococcus sciuri subsp. carnaticus OX=147468 GN=CD114_07455 PE=4 SV=1	2	2	2	0.2148	0	1	1	1	622.384	1243.76	1243.76	-1.62	-0.00101	0/0	0	0	24833.8	CID (Collision Induced Dissociation)	MS2	25.9449	200	54.3838	6176	6176	6169	mcarrera_O1205_182.RAW	F1	16104	2.7	1
High	Sequest HT	Sequest HT (A2)	A	2	Unambiguous	DKVENPQTNAGTLAYIYA		1	A0A0E1VKM4	Heme uptake protein IsdC OS=Staphylococcus aureus subsp. aureus USA300_TCH959 OX=450394 GN=isdC PE=4 SV=1	1	2	2	0.0935	0	1	1	1	984.481	1967.95	1967.97	-8.39	-0.00826	0/0	0	0	6893.43	CID (Collision Induced Dissociation)	MS2	8.2828	200	40.8906	3827	3827	3823	mcarrera_O1205_333.RAW	F11	71142	2.14	1
High	Sequest HT	Sequest HT (A2)	A	2	Unambiguous	DKVTNPVRYEIELNYYSPK		115	C3VJV1; A6MFP3; O87584; C3VJU9; A0A221IVV9; A0A649UFI2; A0A649UFG9; A0A2I6ZMU4; Q6UIU7; A0A2T4M990; C3VJV0; Q2FC52; A0A649UGI5; A0A516UZ56; E0XCT5; E4PXX3; Q2FC58; A0A0E0SR47; A0A0H3JP34; A0A2I6ZMT7; A0A6B5G9D2; A0A658BBB0; A0A2I6ZMR9; A0A6B0BAG8; Q2FC76; V9SHK8; A0A649UGI2; A0A6B5L0J8; A0A2I6ZMS9; A0A649UFP0; C1KBE6; Q2XPT6; A0A6B5HE94; E4PYM7; D2KNX6; D2JLJ2; A0A2I6ZMS2; A0A6B5MC16; A0A5C8X378;…	Beta-lactamase (Fragment) OS=Staphylococcus aureus OX=1280 GN=blaZ PE=3 SV=1; Beta-lactamase (Fragment) OS=Staphylococcus aureus OX=1280 GN=blaZ PE=3 SV=1; Beta-lactamase (Fragment) OS=Staphylococcus aureus OX=1280 GN=blaZ PE=3 SV=1; Beta-lactamase (Fragment) OS=Staphylococcus aureus OX=1280 GN=blaZ PE=3 SV=1; Beta-lactamase (Fragment) OS=Staphylococcus aureus OX=1280 GN=blaZ PE=3 SV=1; Beta-lact…	2	3	3	0.2382	0	1	1	1	776.732	2328.18	2328.19	-2.79	-0.00217	0/0	0	0	18281.8	CID (Collision Induced Dissociation)	MS2	0	200	51.7004	5612	5612	5611	mcarrera_O1205_190.RAW	F5	76426	3.19	1
High	Sequest HT	Sequest HT (A2)	A	2	Unambiguous	DLATSLIISER		9	A0A122HXK8	50S ribosomal protein L17 OS=Staphylococcus aureus OX=1280 GN=rplQ PE=3 SV=1; 50S ribosomal protein L17 OS=Staphylococcus aureus (strain JH9) OX=359786 GN=rplQ PE=3 SV=1; 50S ribosomal protein L17 OS=Staphylococcus aureus OX=1280 GN=rplQ PE=4 SV=1; 50S ribosomal protein L17 OS=Staphylococcus aureus OX=1280 GN=rplQ_2 PE=3 SV=1; 50S ribosomal protein L17 OS=Staphylococcus nepalensis OX=214473 GN=rp…	0	2	2	0.2635	0	1	1	1	609.34	1217.67	1217.67	0.04	2e-05	0/0	0	0	43354.4	CID (Collision Induced Dissociation)	MS2	19.5903	200	53.1183	5513	5513	5510	mcarrera_O1205_192.RAW	F6	60177	3.34	1
High	Sequest HT	Sequest HT (A2)	A	2	Unambiguous	DLATSLIISERIETTEAR		7	A0A122HXK8	50S ribosomal protein L17 OS=Staphylococcus aureus OX=1280 GN=rplQ PE=3 SV=1; 50S ribosomal protein L17 OS=Staphylococcus aureus (strain JH9) OX=359786 GN=rplQ PE=3 SV=1; 50S ribosomal protein L17 OS=Staphylococcus aureus OX=1280 GN=rplQ PE=4 SV=1; 50S ribosomal protein L17 OS=Staphylococcus aureus OX=1280 GN=rplQ_2 PE=3 SV=1; 50S ribosomal protein L17 OS=Staphylococcus aureus OX=1280 GN=rplQ PE=…	1	3	3	0.2609	0	1	1	1	673.365	2018.08	2018.08	1.33	0.0009	0/0	0	0	4518.98	CID (Collision Induced Dissociation)	MS2	47.5909	200	65.4253	7652	7652	7647	mcarrera_O1205_188.RAW	F4	61198	2.53	1
High	Sequest HT	Sequest HT (A2)	A	2	Unambiguous	DLELPLAQILSEMEETGIYTDINDLKEM[147.04]EIEIQQK	M28(Oxidation)	3	A0A077UL88; A0A0U1N1X9; A0A2K4AGU2	DNA polymerase I OS=Staphylococcus aureus OX=1280 GN=polA PE=3 SV=1; DNA polymerase I OS=Staphylococcus aureus OX=1280 GN=polA PE=3 SV=1; DNA polymerase I OS=Staphylococcus schweitzeri OX=1654388 GN=polA PE=3 SV=1	1	4	4	0.2256	0	1	1	1	1027.76	4108	4108.02	-5.27	-0.00541	0/0	0	0	244460	CID (Collision Induced Dissociation)	MS2	2.15782	35.519	34.889	3473	3473	3472	mcarrera_O1205_190.RAW	F5	41980	3.28	1
High	Sequest HT	Sequest HT (A2)	A	2	Unambiguous	DLELQDVDIETPVTK		6	G5JKV5; A0A2K4AF25; A0A6D2GUF1; P67395; A0A2X2K665; A0A6A9H3Y3	Uracil phosphoribosyltransferase OS=Staphylococcus simiae CCM 7213 = CCUG 51256 OX=911238 GN=upp PE=3 SV=1; Uracil phosphoribosyltransferase OS=Staphylococcus schweitzeri OX=1654388 GN=upp PE=3 SV=1; Uracil phosphoribosyltransferase OS=Staphylococcus aureus OX=1280 GN=upp PE=4 SV=1; Uracil phosphoribosyltransferase OS=Staphylococcus aureus (strain Mu50 / ATCC 700699) OX=158878 GN=upp PE=3 SV=1; U…	0	2	2	0.0521	0	1	1	1	857.941	1714.87	1714.87	-0.08	-7e-05	0/0	0	0	6034.12	CID (Collision Induced Dissociation)	MS2	33.6905	200	56.3186	6198	6198	6193	mcarrera_O1205_190.RAW	F5	72356	3.07	1
High	Sequest HT	Sequest HT (A2)	A	2	Unambiguous	DLELSPINDKNDFLDQR		28	A0A0D1HM43	LytR_cpsA_psr domain-containing protein OS=Staphylococcus aureus subsp. aureus OX=46170 GN=QU38_05525 PE=4 SV=1; Cell envelope-related function transcriptional attenuator common domain-containing protein OS=Staphylococcus aureus OX=1280 GN=ywtF PE=4 SV=1; Polyisoprenyl-teichoic acid--peptidoglycan teichoic acid transferase OS=Staphylococcus aureus subsp. aureus OX=46170 GN=FAF17_04730 PE=4 SV=1; …	1	3	3	0	0	1	1	1	678.003	2032	2032	-1.33	-0.0009	0/0	0	0	87896.5	CID (Collision Induced Dissociation)	MS2	9.15382	151.005	55.7299	6420	6420	6419	mcarrera_O1205_188.RAW	F4	75033	2.99	1
High	Sequest HT	Sequest HT (A2)	A	2	Unambiguous	DLEM[147.04]SDNVLNGDLFR	M4(Oxidation)	35	A0A6B5KQN3	Polyglycerol-phosphate lipoteichoic acid synthase LtaS OS=Staphylococcus aureus OX=1280 GN=ltaS PE=4 SV=1; Polyglycerol-phosphate lipoteichoic acid synthase LtaS OS=Staphylococcus aureus OX=1280 GN=ltaS PE=4 SV=1; Lipoteichoic acid synthase OS=Staphylococcus aureus OX=1280 GN=BSZ10_01720 PE=3 SV=1; Lipoteichoic acid synthase OS=Staphylococcus succinus OX=61015 GN=BU057_11970 PE=3 SV=1; Lipoteicho…	0	2	2	0.3245	0	1	1	1	877.408	1753.81	1753.81	1.54	0.00135	0/0	0	0	5751.2	CID (Collision Induced Dissociation)	MS2	21.8593	200	60.319	6261	6261	6257	mcarrera_O1205_196.RAW	F8	44901	3.02	1
High	Sequest HT	Sequest HT (A2)	A	2	Unambiguous	DLESGMPTEVLTGENEGY		2	A0A6B5F7D8	Bifunctional metallophosphatase/5'-nucleotidase OS=Staphylococcus aureus OX=1280 GN=G0V85_11755 PE=4 SV=1; 2',3'-cyclic-nucleotide 2'-phosphodiesterase OS=Staphylococcus aureus OX=1280 GN=yfkN_2 PE=3 SV=1	0	2	2	0.0825	0	1	1	1	970.944	1940.88	1940.84	19.36	0.01879	0/0	0	0	16547.9	CID (Collision Induced Dissociation)	MS2	0	200	50.6306	5765	5765	5758	mcarrera_O1205_188.RAW	F4	37231	2.06	1
High	Sequest HT	Sequest HT (A2)	A	2	Unambiguous	DLGHTITELFPTEVPITSA		3	A0A6B5EU58	NAD(P)/FAD-dependent oxidoreductase OS=Staphylococcus aureus OX=1280 GN=G0W85_02400 PE=4 SV=1; NAD(P)/FAD-dependent oxidoreductase OS=Staphylococcus schweitzeri OX=1654388 GN=CD116_10880 PE=4 SV=1; NAD(P)/FAD-dependent oxidoreductase OS=Staphylococcus aureus OX=1280 GN=G0Z07_06240 PE=4 SV=1	0	3	3	0.1744	0	1	1	1	681.026	2041.06	2041.05	6.94	0.00472	0/0	0	0	15252.2	CID (Collision Induced Dissociation)	MS2	25.216	200	25.111	1823	1823	1820	mcarrera_O1205_351.RAW	F20	67617	2.58	1
High	Sequest HT	Sequest HT (A2)	A	2	Unambiguous	DLLGKFLGNN		3	A0A2I7Y8A6	Phenol-soluble modulin alpha 3 peptide OS=Staphylococcus aureus OX=1280 GN=BTN44_10560 PE=4 SV=1; Phenol-soluble modulin PSM-alpha-3 OS=Staphylococcus aureus subsp. aureus OX=46170 GN=FAF17_11865 PE=4 SV=1; Phenol-soluble modulin alpha 3 peptide OS=Staphylococcus aureus (strain Mu50 / ATCC 700699) OX=158878 GN=psmA3 PE=3 SV=1	1	2	2	0.3721	0	1	1	1	545.798	1090.59	1090.59	-0.98	-0.00054	0/0	0	0	9973.39	CID (Collision Induced Dissociation)	MS2	15.3491	200	61.4136	7034	7034	7029	mcarrera_O1205_184.RAW	F2	63074	3.44	1
High	Sequest HT	Sequest HT (A2)	A	2	Unambiguous	DLLPNSAM[147.04]IVR	M8(Oxidation)	1	A0A5A4RGQ4	Siderophore biosynthesis protein SbnE OS=Staphylococcus aureus OX=1280 PE=4 SV=1	0	2	2	0.1073	0	1	1	1	622.835	1244.66	1244.67	-2.87	-0.00178	0/0	0	0	37526.1	CID (Collision Induced Dissociation)	MS2	13.5455	200	59.6463	6808	6808	6806	mcarrera_O1205_184.RAW	F2	71911	2.05	1
High	Sequest HT	Sequest HT (A2)	A	2	Unambiguous	DLNILKSSAVATL		2	A0A077UJ92	Lipase OS=Staphylococcus aureus OX=1280 GN=lipA_1 PE=4 SV=1; Lipase OS=Staphylococcus schweitzeri OX=1654388 GN=CD116_02400 PE=4 SV=1	1	2	2	0.1784	0	1	1	1	672.887	1344.77	1344.77	-4.54	-0.00305	0/0	0	0	11016	CID (Collision Induced Dissociation)	MS2	10.256	200	65.1175	6284	6284	6282	mcarrera_O1205_341.RAW	F15	40252	2.13	1
High	Sequest HT	Sequest HT (A2)	A	2	Unambiguous	DLNLYTYTHHP	N-Term(Prot)(Met-loss)	1	A0A0N9EIH3	Uncharacterized protein OS=Staphylococcus aureus OX=1280 PE=4 SV=1	0	2	2	0.0556	0	1	1	1	687.332	1373.66	1373.65	6.04	0.00415	0/0	0	0	13957	CID (Collision Induced Dissociation)	MS2	39.6339	200	58.694	5348	5348	5345	mcarrera_O1205_339.RAW	F14	49321	2.16	1
High	Sequest HT	Sequest HT (A2)	A	2	Unambiguous	DLNVQNLGK		63	A0A6B5CHZ5	Mannosyl-glycoprotein endo-beta-N-acetylglucosamidase (Fragment) OS=Staphylococcus aureus OX=1280 GN=G0W85_07500 PE=4 SV=1; Mannosyl-glycoprotein endo-beta-N-acetylglucosamidase OS=Staphylococcus aureus subsp. aureus OX=46170 GN=QU38_05510 PE=4 SV=1; Bifunctional autolysin OS=Staphylococcus aureus (strain NCTC 8325) OX=93061 GN=atl PE=1 SV=1; Bifunctional autolysin OS=Staphylococcus aureus OX=128…	0	2	2	0.0784	0	1	1	1	500.775	1000.54	1000.54	1.13	0.00057	0/0	0	0	26407.6	CID (Collision Induced Dissociation)	MS2	21.9413	200	29.4576	2697	2697	2692	mcarrera_O1205_186.RAW	F3	59760	2.04	1
High	Sequest HT	Sequest HT (A2)	A	2	Unambiguous	DLPDFNEIADPK		24	A0A6D2H6Y0	Ribosomal RNA small subunit methyltransferase B OS=Staphylococcus aureus OX=1280 GN=rsmB PE=4 SV=1; 16S rRNA (cytosine(967)-C(5))-methyltransferase OS=Staphylococcus aureus subsp. aureus MN8 OX=548470 GN=sun PE=3 SV=1; 16S rRNA (Cytosine(967)-C(5))-methyltransferase RsmB OS=Staphylococcus aureus OX=1280 GN=rsmB PE=4 SV=1; Ribosomal RNA small subunit methyltransferase B OS=Staphylococcus aureus OX…	0	2	2	0.0876	0	1	1	1	687.333	1373.66	1373.66	-0.41	-0.00028	0/0	0	0	6773.4	CID (Collision Induced Dissociation)	MS2	41.2442	200	58.4873	5433	5433	5428	mcarrera_O1205_349.RAW	F19	50665	2.17	1
High	Sequest HT	Sequest HT (A2)	A	2	Unambiguous	DLQAIINHYLSK		1	A0A5S9I273	Uncharacterized protein OS=Staphylococcus aureus OX=1280 GN=TMSFP482_00290 PE=4 SV=1	0	2	2	0.2552	0	1	1	1	707.901	1414.79	1414.77	17.8	0.01259	0/0	0	0	14924	CID (Collision Induced Dissociation)	MS2	14.8471	200	59.6088	6295	6295	6292	mcarrera_O1205_198.RAW	F9	50707	2.39	1
High	Sequest HT	Sequest HT (A2)	A	2	Unambiguous	DLQDLMKDVGDIKNVET		1	A0A033UNJ2	Uncharacterized protein OS=Staphylococcus aureus C0673 OX=1413510 GN=V070_02149 PE=4 SV=1	2	2	2	0.0625	0	1	1	1	966.964	1932.92	1932.96	-19.6	-0.01894	0/0	0	0	19886.5	CID (Collision Induced Dissociation)	MS2	11.7441	200	39.7946	3749	3749	3742	mcarrera_O1205_196.RAW	F8	60953	2.56	1
High	Sequest HT	Sequest HT (A2)	A	2	Unambiguous	DLTLLKTLYDN		1	D2JD71	Resolvase/integrase Bin OS=Staphylococcus aureus OX=1280 GN=bin PE=4 SV=1	1	2	2	0.0734	0	1	1	1	654.851	1308.69	1308.7	-7.81	-0.00511	0/0	0	0	4715.79	CID (Collision Induced Dissociation)	MS2	35.9679	200	64.4897	6752	6752	6750	mcarrera_O1205_333.RAW	F11	61885	2.18	1
High	Sequest HT	Sequest HT (A2)	A	2	Unambiguous	DLTTSEIEEQIK		11	A0A6B5EF43	50S ribosomal protein L29 OS=Staphylococcus aureus OX=1280 GN=rpmC PE=4 SV=1; 50S ribosomal protein L29 OS=Staphylococcus gallinarum OX=1293 GN=rpmC PE=3 SV=1; 50S ribosomal protein L29 OS=Staphylococcus aureus OX=1280 GN=rpmC PE=3 SV=1; 50S ribosomal protein L29 OS=Staphylococcus lutrae OX=155085 GN=rpmC PE=3 SV=1; 50S ribosomal protein L29 OS=Staphylococcus auricularis OX=29379 GN=rpmC PE=3 SV=…	0	2	2	0.3428	0	1	1	1	703.356	1405.7	1405.71	-0.93	-0.00066	0/0	0	0	192397	CID (Collision Induced Dissociation)	MS2	22.2756	196.61	44.2131	3607	3607	3606	mcarrera_O1205_343.RAW	F16	67347	3.53	1
High	Sequest HT	Sequest HT (A2)	A	2	Unambiguous	DLTTSEIEEQIKSSK		9	A0A6B5EF43	50S ribosomal protein L29 OS=Staphylococcus aureus OX=1280 GN=rpmC PE=4 SV=1; 50S ribosomal protein L29 OS=Staphylococcus gallinarum OX=1293 GN=rpmC PE=3 SV=1; 50S ribosomal protein L29 OS=Staphylococcus aureus OX=1280 GN=rpmC PE=3 SV=1; 50S ribosomal protein L29 OS=Staphylococcus auricularis OX=29379 GN=rpmC PE=3 SV=1; 50S ribosomal protein L29 OS=Staphylococcus aureus (strain Newman) OX=426430 …	1	2	2	0.3777	0	1	1	1	854.436	1707.86	1707.86	-0.24	-0.00021	0/0	0	0	11682.1	CID (Collision Induced Dissociation)	MS2	22.8215	200	42.2371	3391	3391	3390	mcarrera_O1205_343.RAW	F16	73925	3.23	1
High	Sequest HT	Sequest HT (A2)	A	2	Unambiguous	DLTTSEIEEQIKSSKEE		9	A0A6B5EF43	50S ribosomal protein L29 OS=Staphylococcus aureus OX=1280 GN=rpmC PE=4 SV=1; 50S ribosomal protein L29 OS=Staphylococcus gallinarum OX=1293 GN=rpmC PE=3 SV=1; 50S ribosomal protein L29 OS=Staphylococcus aureus OX=1280 GN=rpmC PE=3 SV=1; 50S ribosomal protein L29 OS=Staphylococcus auricularis OX=29379 GN=rpmC PE=3 SV=1; 50S ribosomal protein L29 OS=Staphylococcus aureus (strain Newman) OX=426430 …	2	2	2	0.4188	0	1	1	1	983.478	1965.95	1965.95	-0.43	-0.00042	0/0	0	0	5457.58	CID (Collision Induced Dissociation)	MS2	0	200	43.4706	3551	3551	3548	mcarrera_O1205_339.RAW	F14	66553	3.82	1
High	Sequest HT	Sequest HT (A2)	A	2	Unambiguous	DLTTSEIEEQIKSSKEELFNLR		9	A0A6B5EF43	50S ribosomal protein L29 OS=Staphylococcus aureus OX=1280 GN=rpmC PE=4 SV=1; 50S ribosomal protein L29 OS=Staphylococcus gallinarum OX=1293 GN=rpmC PE=3 SV=1; 50S ribosomal protein L29 OS=Staphylococcus aureus OX=1280 GN=rpmC PE=3 SV=1; 50S ribosomal protein L29 OS=Staphylococcus auricularis OX=29379 GN=rpmC PE=3 SV=1; 50S ribosomal protein L29 OS=Staphylococcus aureus (strain Newman) OX=426430 …	2	3	3	0.3711	0	1	1	1	870.448	2609.33	2609.33	-0.09	-8e-05	0/0	0	0	31358.1	CID (Collision Induced Dissociation)	MS2	0.809262	200	71.5456	7683	7683	7682	mcarrera_O1205_192.RAW	F6	71064	4.15	1
High	Sequest HT	Sequest HT (A2)	A	2	Unambiguous	DLVIVTRPSERL		4	A0A2T4KCX3	Uncharacterized protein OS=Staphylococcus devriesei OX=586733 GN=BUY46_03055 PE=4 SV=1; Uncharacterized protein OS=Staphylococcus haemolyticus OX=1283 GN=BUZ28_05190 PE=4 SV=1; Uncharacterized protein OS=Staphylococcus haemolyticus OX=1283 GN=BUZ41_11450 PE=4 SV=1; Uncharacterized protein OS=Staphylococcus aureus OX=1280 GN=BSZ10_07525 PE=4 SV=1	1	2	2	0.1333	0	1	1	1	699.407	1397.81	1397.81	-2.5	-0.00174	0/0	0	0	9298.28	CID (Collision Induced Dissociation)	MS2	37.4816	200	63.7905	6839	6839	6836	mcarrera_O1205_192.RAW	F6	28300	2.4	1
High	Sequest HT	Sequest HT (A2)	A	2	Unambiguous	DM[147.04]KNNMISLR	M2(Oxidation)	2	Q4ZCY5	ORF026 OS=Staphylococcus virus 42e OX=320837 PE=4 SV=1; Uncharacterized protein OS=Staphylococcus aureus OX=1280 GN=SAMEA1708664_01309 PE=4 SV=1	1	2	2	0.0754	0	1	1	1	619.298	1237.59	1237.6	-11.86	-0.00734	0/0	0	0	4617.96	CID (Collision Induced Dissociation)	MS2	44.1734	200	62.0465	7157	7157	7152	mcarrera_O1205_182.RAW	F1	54518	2.52	1
High	Sequest HT	Sequest HT (A2)	A	2	Unambiguous	DMYTHGTKKIGLGEIESGEVTILTETDADTLLK		1	F8WK72	Type IIG restriction enzyme and methyltransferase OS=Staphylococcus aureus OX=1280 PE=4 SV=1	2	4	4	0.0754	0	1	1	1	895.446	3578.76	3578.81	-15.12	-0.01353	0/0	0	0	2988.47	CID (Collision Induced Dissociation)	MS2	43.2195	200	32.0969	2949	2949	2947	mcarrera_O1205_198.RAW	F9	50586	3.05	1
High	Sequest HT	Sequest HT (A2)	A	2	Unambiguous	DNFGVQSVTVPATSQLTGTVDNNHQHVSATAPNVTSATNK		9	A0A6B0AKF6	Hyperosmolarity resistance protein Ebh OS=Staphylococcus aureus OX=1280 GN=ebh PE=4 SV=1; Hyperosmolarity resistance protein Ebh (Fragment) OS=Staphylococcus aureus OX=1280 GN=ebh PE=4 SV=1; Extracellular matrix-binding protein ebh OS=Staphylococcus aureus OX=1280 GN=ebh PE=4 SV=1; Hyperosmolarity resistance protein Ebh (Fragment) OS=Staphylococcus aureus OX=1280 GN=ebh PE=4 SV=1; Hyperosmolarity…	0	5	5	0.1543	0	1	1	1	822.408	4108.01	4108	3.86	0.00317	0/0	0	0	6190.91	CID (Collision Induced Dissociation)	MS2	0	200	101.077	9602	9602	9601	mcarrera_O1205_198.RAW	F9	41748	3.11	1
High	Sequest HT	Sequest HT (A2)	A	2	Unambiguous	DNIGALLR		55	A0A0A8HT87	Elongation factor Tu OS=Staphylococcus hyicus OX=1284 GN=tuf PE=3 SV=1; Elongation factor Tu OS=Staphylococcus warneri OX=1292 GN=tuf PE=3 SV=1; Elongation factor Tu OS=Staphylococcus epidermidis (strain ATCC 35984 / RP62A) OX=176279 GN=tuf PE=3 SV=1; Elongation factor Tu OS=Staphylococcus nepalensis OX=214473 GN=tuf PE=3 SV=1; Elongation factor Tu OS=Staphylococcus simulans OX=1286 GN=tuf PE=3 S…	0	2	2	0.0865	0	1	1	1	436.254	871.501	871.5	1.57	0.00068	0/0	0	0	9734.22	CID (Collision Induced Dissociation)	MS2	0	200	40.6398	4082	4082	4076	mcarrera_O1205_186.RAW	F3	53122	2.08	1
High	Sequest HT	Sequest HT (A2)	A	2	Unambiguous	DNIQNRVKALHDLLNQYGYEYYVQDNPSVPDSE	N-Term(Prot)(Met-loss)	2	A0A1Q8DEW9	DNA ligase OS=Staphylococcus aureus OX=1280 GN=ligA PE=3 SV=1; DNA ligase (NAD(+)) OS=Staphylococcus haemolyticus OX=1283 GN=ligA PE=3 SV=1	2	6	6	0.108	0	1	1	1	650.313	3896.84	3896.84	1.08	0.0007	0/0	0	0	16331.9	CID (Collision Induced Dissociation)	MS2	1.1789	200	20.3862	1639	1639	1638	mcarrera_O1205_186.RAW	F3	33158	3.24	1
High	Sequest HT	Sequest HT (A2)	A	2	Unambiguous	DNKFLDEL		1	A0A1Q8DBK4	Terminase OS=Staphylococcus aureus OX=1280 GN=BSZ10_11445 PE=4 SV=1	1	2	2	0.2441	0	1	1	1	497.238	993.469	993.489	-19.66	-0.00977	0/0	0	0	171119	CID (Collision Induced Dissociation)	MS2	10.9909	188.728	54.6099	6158	6158	6157	mcarrera_O1205_184.RAW	F2	48299	2.99	1
High	Sequest HT	Sequest HT (A2)	A	2	Unambiguous	DNLYLLELD		1	X4XWR0	AclB OS=Staphylococcus aureus OX=1280 GN=aclB PE=4 SV=1	0	2	2	0.0748	0	1	1	1	554.272	1107.54	1107.56	-18.88	-0.01046	0/0	0	0	9642.03	CID (Collision Induced Dissociation)	MS2	44.1165	200	57.9727	5948	5948	5946	mcarrera_O1205_333.RAW	F11	61022	2.54	1
High	Sequest HT	Sequest HT (A2)	A	2	Unambiguous	DNM[147.04]IKALSKMSPEV	M3(Oxidation)	2	A0A1Q8DEK5	Cell division protein DivIB OS=Staphylococcus aureus OX=1280 GN=divIB PE=3 SV=1; Cell division protein FtsQ OS=Staphylococcus haemolyticus OX=1283 GN=BUZ28_07600 PE=4 SV=1	2	3	3	0.1451	0	1	1	1	526.941	1578.81	1578.79	13.74	0.00723	0/0	0	0	20115.2	CID (Collision Induced Dissociation)	MS2	24.395	200	8.3628	491	491	490	mcarrera_O1205_345.RAW	F17	72853	2.55	1
High	Sequest HT	Sequest HT (A2)	A	2	Unambiguous	DNNHIKSKMLPK		1	A0A0U1MPI3	Haptoglobin-binding surface protein OS=Staphylococcus aureus OX=1280 GN=isdH_2 PE=4 SV=1	2	2	2	0.1456	0	1	1	1	712.883	1424.76	1424.77	-6.79	-0.00484	0/0	0	0	4018.05	CID (Collision Induced Dissociation)	MS2	26.9596	200	62.2723	6483	6483	6476	mcarrera_O1205_333.RAW	F11	57940	2.06	1
High	Sequest HT	Sequest HT (A2)	A	2	Unambiguous	DNVDATTSKPF		1	A0A6B0CZR3	HAD hydrolase family protein (Fragment) OS=Staphylococcus aureus OX=1280 GN=GO941_04850 PE=4 SV=1	0	2	2	0.2025	0	1	1	1	597.796	1194.58	1194.56	17.54	0.01048	0/0	0	0	5312.57	CID (Collision Induced Dissociation)	MS2	74.1382	200	42.76	4109	4109	4105	mcarrera_O1205_196.RAW	F8	64414	2.42	1
High	Sequest HT	Sequest HT (A2)	A	2	Unambiguous	DPPILILDEPN		1	A0A0D1JZP0	ABC transporter ATPase (Fragment) OS=Staphylococcus aureus subsp. aureus OX=46170 GN=QU38_01475 PE=4 SV=1	0	2	2	0.2166	0	1	1	1	618.326	1235.64	1235.65	-6.17	-0.00382	0/0	0	0	3166.9	CID (Collision Induced Dissociation)	MS2	26.9305	200	67.1326	7502	7502	7496	mcarrera_O1205_190.RAW	F5	74507	2.17	1
High	Sequest HT	Sequest HT (A2)	A	2	Unambiguous	DSALDSILDQYSEDAKK		29	A0A658X7B3	N-acetylmuramoyl-L-alanine amidase, family 4 OS=Staphylococcus aureus OX=1280 GN=SAMEA1469856_02040 PE=4 SV=1; Amidase domain-containing protein OS=Staphylococcus aureus OX=1280 GN=BN1321_430023 PE=4 SV=1; N-acetylmuramidase OS=Staphylococcus aureus subsp. aureus CN1 OX=1193576 GN=SAKOR_02645 PE=4 SV=1; Amidase domain-containing protein OS=Staphylococcus aureus OX=1280 GN=D7S40_05165 PE=4 SV=1; A…	1	3	3	0.1277	0	1	1	1	633.297	1897.88	1897.9	-14.37	-0.00909	0/0	0	0	108250	CID (Collision Induced Dissociation)	MS2	9.12904	200	38.4466	3004	3004	3003	mcarrera_O1205_339.RAW	F14	46941	2.82	1
High	Sequest HT	Sequest HT (A2)	A	2	Unambiguous	DSDITM[147.04]NGLKSLDTNDKISK	M6(Oxidation)	10	A0A1Q8DC24	Uncharacterized protein OS=Staphylococcus aureus OX=1280 GN=BSZ10_10520 PE=4 SV=1; Uncharacterized protein OS=Staphylococcus devriesei OX=586733 GN=BUY47_08130 PE=4 SV=1; Uncharacterized protein OS=Staphylococcus haemolyticus OX=1283 GN=BUZ41_09860 PE=4 SV=1; Transporter, putative OS=Staphylococcus epidermidis (strain ATCC 35984 / RP62A) OX=176279 GN=SERP0245 PE=4 SV=1; Uncharacterized protein OS…	2	3	3	0.1438	0	1	1	1	737.705	2211.1	2211.08	9.28	0.00684	0/0	0	0	16736.1	CID (Collision Induced Dissociation)	MS2	7.3281	200	52.7211	4747	4747	4746	mcarrera_O1205_349.RAW	F19	77601	3.06	1
High	Sequest HT	Sequest HT (A2)	A	2	Unambiguous	DSLTIHM[147.04]INPDGTYTTATLGTDIQNGDVLQYVVPK	M7(Oxidation)	1	A0A0U1MFI8	Cupin OS=Staphylococcus aureus OX=1280 GN=BN1321_160004 PE=4 SV=1	0	6	6	0.0751	0	1	1	1	635.312	3806.83	3806.88	-12.01	-0.00762	0/0	0	0	13787.6	CID (Collision Induced Dissociation)	MS2	15.9773	200	41.0072	4029	4029	4028	mcarrera_O1205_198.RAW	F9	55961	3.33	1
High	Sequest HT	Sequest HT (A2)	A	2	Unambiguous	DSSSSSKYTINVSSFLSK		20	A0A0U1MQ17	Staphopain A OS=Staphylococcus aureus OX=1280 GN=sspP PE=4 SV=1; Cysteine protease staphopain A (Fragment) OS=Staphylococcus aureus OX=1280 GN=scpA PE=4 SV=1; Staphopain A OS=Staphylococcus aureus OX=1280 GN=sspP PE=1 SV=2; Staphopain A OS=Staphylococcus aureus OX=1280 GN=sspP_1 PE=4 SV=1; Staphopain A OS=Staphylococcus aureus subsp. aureus MN8 OX=548470 GN=sspP PE=4 SV=1; Cysteine protease OS=St…	1	2	2	0.4469	0	1	1	1	968.978	1936.95	1936.95	-0.82	-0.0008	0/0	0	0	36369.4	CID (Collision Induced Dissociation)	MS2	12.3412	200	56.8703	5682	5682	5679	mcarrera_O1205_200.RAW	F10	75361	3.2	1
High	Sequest HT	Sequest HT (A2)	A	2	Unambiguous	DTEYILLDEPLNNLDMKYAVQIMQTLQMLAHKMNK		1	A0A6B5RSK9	ATP-binding cassette domain-containing protein OS=Staphylococcus aureus OX=1280 GN=G0W03_04530 PE=4 SV=1	2	7	7	0.0926	0	1	1	1	595.867	4165.02	4165.08	-14.57	-0.00867	0/0	0	0	11792.5	CID (Collision Induced Dissociation)	MS2	15.2626	200	28.4785	2572	2572	2571	mcarrera_O1205_186.RAW	F3	38468	3.24	1
High	Sequest HT	Sequest HT (A2)	A	2	Unambiguous	DTNIKSYQDVHQSVSDALIQAQKAGEATK		1	A0A6B1RRG4	DivIVA domain-containing protein OS=Staphylococcus aureus OX=1280 GN=GAY51_10410 PE=4 SV=1	2	4	4	0.1036	0	1	1	1	787.149	3145.57	3145.58	-0.44	-0.00035	0/0	0	0	12151.7	CID (Collision Induced Dissociation)	MS2	2.9844	200	54.4784	5964	5964	5963	mcarrera_O1205_190.RAW	F5	71135	3.09	1
High	Sequest HT	Sequest HT (A2)	A	2	Unambiguous	DTQTSTTGMNAR		1	A0A380E3T8	Erythrocyte membrane binding protein OS=Staphylococcus aureus OX=1280 GN=ebh_16 PE=4 SV=1	0	2	2	0.0842	0	1	1	1	641.782	1282.56	1282.57	-9.7	-0.00622	0/0	0	0	9040.21	CID (Collision Induced Dissociation)	MS2	38.5922	200	48.3214	5389	5389	5385	mcarrera_O1205_182.RAW	F1	22577	2.02	1
High	Sequest HT	Sequest HT (A2)	A	2	Unambiguous	DVGRIMGFDE		59	A0A5C8X3A3	DNA-directed DNA polymerase (Fragment) OS=Staphylococcus aureus OX=1280 GN=FVP29_17005 PE=4 SV=1; DNA polymerase III subunit alpha OS=Staphylococcus aureus OX=1280 GN=G0V80_02925 PE=4 SV=1; DNA-directed DNA polymerase OS=Staphylococcus aureus OX=1280 GN=dnaE_1 PE=4 SV=1; DNA polymerase III subunit alpha OS=Staphylococcus aureus OX=1280 GN=dnaE PE=4 SV=1; DNA polymerase III subunit alpha OS=Staphy…	1	2	2	0.2807	0	1	1	1	569.766	1138.53	1138.52	4.91	0.0028	0/0	0	0	12547.9	CID (Collision Induced Dissociation)	MS2	55.6292	200	57.3786	5914	5914	5910	mcarrera_O1205_194.RAW	F7	43593	2.28	1
High	Sequest HT	Sequest HT (A2)	A	2	Unambiguous	DVKALAEFLNE		4	A0A033UYF4	Hydrolase_4 domain-containing protein OS=Staphylococcus aureus C0673 OX=1413510 GN=V070_01148 PE=4 SV=1; Carboxylesterase OS=Staphylococcus sciuri OX=1296 GN=BU007_10500 PE=4 SV=1; Carboxylesterase OS=Staphylococcus sciuri subsp. carnaticus OX=147468 GN=CD114_14220 PE=4 SV=1; Carboxylesterase OS=Staphylococcus sciuri OX=1296 GN=BUZ90_11775 PE=4 SV=1	1	2	2	0.183	0	1	1	1	624.832	1248.66	1248.65	8.45	0.00527	0/0	0	0	3384.44	CID (Collision Induced Dissociation)	MS2	0	200	63.7094	5918	5918	5914	mcarrera_O1205_339.RAW	F14	69384	2.24	1
High	Sequest HT	Sequest HT (A2)	A	2	Unambiguous	DVKVVIERHANPK		1	A0A6C1F263	LPXTG cell wall anchor domain-containing protein OS=Staphylococcus aureus OX=1280 GN=GZ067_13655 PE=4 SV=1	2	2	2	0.0537	0	1	1	1	752.922	1504.84	1504.86	-15.11	-0.01137	0/0	0	0	9728.08	CID (Collision Induced Dissociation)	MS2	18.8683	200	57.7761	5963	5963	5959	mcarrera_O1205_194.RAW	F7	47182	2.05	1
High	Sequest HT	Sequest HT (A2)	A	2	Unambiguous	DVLNNVYR		2	A6QHF8; T1YB50	UPF0297 protein NWMN_1518 OS=Staphylococcus aureus (strain Newman) OX=426430 GN=NWMN_1518 PE=3 SV=1; UPF0297 protein SAKOR_01564 OS=Staphylococcus aureus subsp. aureus CN1 OX=1193576 GN=SAKOR_01564 PE=3 SV=1	0	2	2	0.2804	0	1	1	1	496.761	992.515	992.516	-0.88	-0.00044	0/0	0	0	7997.26	CID (Collision Induced Dissociation)	MS2	23.0338	200	31.217	3028	3028	3026	mcarrera_O1205_190.RAW	F5	65132	2.71	1
High	Sequest HT	Sequest HT (A2)	A	2	Unambiguous	DVLNQGGNAMDAVIAIQLALNVVEPF		1	A0A380DLR7	Gamma-glutamyltranspeptidase OS=Staphylococcus aureus OX=1280 GN=ggt_2 PE=4 SV=1	0	5	5	0.1287	0	1	1	1	543.09	2711.42	2711.41	4.98	0.0027	0/0	0	0	13249.7	CID (Collision Induced Dissociation)	MS2	16.7185	200	48.9208	5539	5539	5533	mcarrera_O1205_188.RAW	F4	61571	3.03	1
High	Sequest HT	Sequest HT (A2)	A	2	Unambiguous	DVLSESLNDADVLC[160.03]ESDSLLC[160.03]IDADVESLKDVDDK	C14(Carbamidomethyl); C21(Carbamidomethyl)	1	A0A133Q3D0	Uncharacterized protein OS=Staphylococcus aureus OX=1280 GN=HMPREF3211_00946 PE=4 SV=1	1	6	6	0.1503	0	1	1	1	650.312	3896.84	3896.78	14.76	0.00959	0/0	0	0	13096.3	CID (Collision Induced Dissociation)	MS2	0	200	13.7576	1087	1087	1086	mcarrera_O1205_184.RAW	F2	33868	3.86	1
High	Sequest HT	Sequest HT (A2)	A	2	Unambiguous	DVPNSYIAYNDQIVAANSK		40	A0A6B5C8J0	ABC transporter substrate-binding protein OS=Staphylococcus aureus OX=1280 GN=G0Y89_00975 PE=4 SV=1; ABC transporter substrate-binding protein (Fragment) OS=Staphylococcus aureus OX=1280 GN=GO706_01890 PE=4 SV=1; ABC transporter substrate-binding protein OS=Staphylococcus aureus OX=1280 GN=G0X47_01165 PE=4 SV=1; ABC transporter substrate-binding protein OS=Staphylococcus aureus OX=1280 GN=G0W85_1…	0	2	2	0.4543	0	1	1	1	1041.51	2082.01	2082.01	-1.28	-0.00133	0/0	0	0	9069.45	CID (Collision Induced Dissociation)	MS2	0	200	47.1124	4762	4762	4759	mcarrera_O1205_192.RAW	F6	72255	4.05	1
High	Sequest HT	Sequest HT (A2)	A	2	Unambiguous	DVTFEVAC[160.03]DVTNPLLGSNGATEVYGPQKGADAKMIP	C8(Carbamidomethyl)	1	A0A1Q8DBD3	Glycerate kinase OS=Staphylococcus aureus OX=1280 GN=BSZ10_11705 PE=3 SV=1	2	7	7	0.1981	0	1	1	1	538.696	3764.83	3764.81	4.39	0.00236	0/0	0	0	112271	CID (Collision Induced Dissociation)	MS2	0.553339	49.612	34.6774	3576	3576	3574	mcarrera_O1205_184.RAW	F2	58872	3.13	1
High	Sequest HT	Sequest HT (A2)	A	2	Unambiguous	DVVEEIRR		10	A0A2K4AJC4	Uncharacterized protein OS=Staphylococcus schweitzeri OX=1654388 GN=CD116_04865 PE=4 SV=1; Exported protein OS=Staphylococcus gallinarum OX=1293 GN=BUY97_04880 PE=4 SV=1; Uncharacterized protein OS=Staphylococcus aureus subsp. aureus USA300_TCH959 OX=450394 GN=HMPREF0776_0022 PE=4 SV=1; Uncharacterized protein OS=Staphylococcus xylosus OX=1288 GN=BU098_07875 PE=4 SV=1; YtxH domain-containing prot…	1	2	2	0.1365	0	1	1	1	508.278	1015.55	1015.55	-3.62	-0.00184	0/0	0	0	11420.1	CID (Collision Induced Dissociation)	MS2	71.0966	200	10.1267	598	598	597	mcarrera_O1205_192.RAW	F6	73289	2.49	1
High	Sequest HT	Sequest HT (A2)	A	2	Unambiguous	DYKEVDNIC[160.03]KSLSTEDM[147.04]IIEPANINC[160.03]PGQIVVSGHK	C9(Carbamidomethyl); M17(Oxidation); C26(Carbamidomethyl)	1	A0A0U1N0G2	Malonyl CoA-acyl carrier protein transacylase OS=Staphylococcus aureus OX=1280 GN=fabD PE=3 SV=1	2	7	7	0.0846	0	1	1	1	585.151	4090.01	4089.96	13.16	0.00769	0/0	0	0	27698.6	CID (Collision Induced Dissociation)	MS2	60.3516	74.82	27.647	2686	2686	2682	mcarrera_O1205_184.RAW	F2	41780	3.19	1
High	Sequest HT	Sequest HT (A2)	A	2	Unambiguous	DYLNFGPSEGENVE		9	A0A2X3Y360	Lipoprotein OS=Staphylococcus aureus OX=1280 GN=lpl2 PE=3 SV=1; Tandem-type lipoprotein Lpl10 (Fragment) OS=Staphylococcus aureus OX=1280 GN=lpl10 PE=4 SV=1; Uncharacterized lipoprotein SAUSA300_0419 OS=Staphylococcus aureus (strain USA300) OX=367830 GN=SAUSA300_0419 PE=3 SV=1; Lipoprotein OS=Staphylococcus aureus OX=1280 GN=lpl2_2 PE=3 SV=1; Tandem-type lipoprotein Lpl10 OS=Staphylococcus aureus…	0	2	2	0.2538	0	1	1	1	785.337	1569.67	1569.67	-1.8	-0.00141	0/0	0	0	12411.5	CID (Collision Induced Dissociation)	MS2	22.3814	200	51.4162	5155	5155	5153	mcarrera_O1205_196.RAW	F8	14717	2.6	1
High	Sequest HT	Sequest HT (A2)	A	2	Unambiguous	DYNSPTLIGWVK		65	A0A0D1JMM4	Mannosyl-glycoprotein endo-beta-N-acetylglucosamidase OS=Staphylococcus aureus subsp. aureus OX=46170 GN=QU38_05510 PE=4 SV=1; Bifunctional autolysin OS=Staphylococcus aureus (strain NCTC 8325) OX=93061 GN=atl PE=1 SV=1; Mannosyl-glycoprotein endo-beta-N-acetylglucosamidase OS=Staphylococcus aureus OX=1280 GN=DDL17_03265 PE=4 SV=1; Mannosyl-glycoprotein endo-beta-N-acetylglucosamidase OS=Staphylo…	0	2	2	0.3007	0	1	1	1	696.862	1392.72	1392.72	0.79	0.00055	0/0	0	0	17247.4	CID (Collision Induced Dissociation)	MS2	32.3129	200	59.6569	5407	5407	5406	mcarrera_O1205_343.RAW	F16	71318	2.86	1
High	Sequest HT	Sequest HT (A2)	A	2	Unambiguous	DYNYTYVIK		70	A0A6B5CHZ5	Mannosyl-glycoprotein endo-beta-N-acetylglucosamidase (Fragment) OS=Staphylococcus aureus OX=1280 GN=G0W85_07500 PE=4 SV=1; Mannosyl-glycoprotein endo-beta-N-acetylglucosamidase OS=Staphylococcus aureus subsp. aureus OX=46170 GN=QU38_05510 PE=4 SV=1; Mannosyl-glycoprotein endo-beta-N-acetylglucosamidase (Fragment) OS=Staphylococcus aureus OX=1280 GN=GO941_05395 PE=4 SV=1; Bifunctional autolysin O…	0	2	2	0.1596	0	1	1	1	589.79	1178.57	1178.57	-0.01	-1e-05	0/0	0	0	16536.4	CID (Collision Induced Dissociation)	MS2	46.6782	200	40.7567	4450	4450	4447	mcarrera_O1205_188.RAW	F4	64805	2.13	1
High	Sequest HT	Sequest HT (A2)	A	2	Unambiguous	DYTGQAM[147.04]VTDPNYQQ	M7(Oxidation)	25	A0A5C8X7W9	Lipoprotein OS=Staphylococcus aureus OX=1280 GN=FVP29_09280 PE=4 SV=1; Lipoprotein, putative OS=Staphylococcus aureus OX=1280 GN=NCTC7878_00163 PE=4 SV=1; Uncharacterized protein OS=Staphylococcus aureus OX=1280 GN=GC242_08590 PE=4 SV=1; Uncharacterized protein OS=Staphylococcus aureus OX=1280 GN=G0U67_14280 PE=4 SV=1; Uncharacterized protein OS=Staphylococcus aureus OX=1280 GN=G0W99_02485 PE=4 S…	0	2	2	0.436	0	1	1	1	873.867	1746.73	1746.73	-0.69	-0.0006	0/0	0	0	11024.9	CID (Collision Induced Dissociation)	MS2	10.7949	200	26.0282	2171	2171	2168	mcarrera_O1205_192.RAW	F6	9483	3.44	1
High	Sequest HT	Sequest HT (A2)	A	2	Unambiguous	DYTGQAMVTDPNYQQ		25	A0A5C8X7W9	Lipoprotein OS=Staphylococcus aureus OX=1280 GN=FVP29_09280 PE=4 SV=1; Lipoprotein, putative OS=Staphylococcus aureus OX=1280 GN=NCTC7878_00163 PE=4 SV=1; Uncharacterized protein OS=Staphylococcus aureus OX=1280 GN=GC242_08590 PE=4 SV=1; Uncharacterized protein OS=Staphylococcus aureus OX=1280 GN=G0U67_14280 PE=4 SV=1; Uncharacterized protein OS=Staphylococcus aureus OX=1280 GN=G0W99_02485 PE=4 S…	0	2	2	0.2675	0	1	1	1	865.869	1730.73	1730.73	-1.11	-0.00096	0/0	0	0	17979.7	CID (Collision Induced Dissociation)	MS2	31.971	200	34.753	3228	3228	3225	mcarrera_O1205_192.RAW	F6	12234	3.14	1
High	Sequest HT	Sequest HT (A2)	A	2	Unambiguous	EAAIIFATAK		13	A0A4T9Y5I8; T1Y641; A0A6B5E9Z6; A0A6C1EY35; A0A2K4AIU4; A0A380DL99; A0A6B1RMS0; A0A0D1JUB4; A0A6B5UMN2; A0A2S6DG16; A0A0U1MGC9; A0A0E0VLX2; A0A0E1VVJ9	Uncharacterized protein OS=Staphylococcus aureus subsp. aureus OX=46170 GN=E5491_02085 PE=4 SV=1; Uncharacterized protein OS=Staphylococcus aureus subsp. aureus CN1 OX=1193576 GN=SAKOR_00401 PE=4 SV=1; Uncharacterized protein OS=Staphylococcus aureus OX=1280 GN=G0Y58_01775 PE=4 SV=1; Uncharacterized protein OS=Staphylococcus aureus OX=1280 GN=GZ067_07870 PE=4 SV=1; Uncharacterized protein OS=Stap…	0	2	2	0.13	0	1	1	1	517.798	1034.59	1034.59	0.59	0.0003	0/0	0	0	20889.4	CID (Collision Induced Dissociation)	MS2	17.856	200	39.1836	4029	4029	4024	mcarrera_O1205_190.RAW	F5	39701	2	1
High	Sequest HT	Sequest HT (A2)	A	2	Unambiguous	EAARIYELIK		1	A0A1Q8DFT7	Uncharacterized protein OS=Staphylococcus aureus OX=1280 GN=BSZ10_03595 PE=4 SV=1	1	2	2	0.0821	0	1	1	1	603.349	1205.69	1205.69	0.77	0.00046	0/0	0	0	5352.27	CID (Collision Induced Dissociation)	MS2	36.6234	200	41.5899	3467	3467	3466	mcarrera_O1205_341.RAW	F15	32159	2.07	1
High	Sequest HT	Sequest HT (A2)	A	2	Unambiguous	EADDSVTIAGKLC[160.03]ESGDIIIKDAK	C13(Carbamidomethyl)	18	A0A2X2JWD3; A0A6C1ESV4; A0A0D1I6P2; A0A6D1S005; A0A2S6DPS3; A0A659IB20; A0A6B5MBN1; A0A0H3KCP4; A0A0H3JRG1; A0A6A9GZ13; A0A6B5I5A1; Q9KWX7; A0A0E1X7D7; A0A6B5LQF2; A0A6B5C7Z2; A0A6B5GDT6; A0A5S9I3R7; T1Y889	Diaminopimelate decarboxylase OS=Staphylococcus aureus OX=1280 GN=lysA_1 PE=3 SV=1; Diaminopimelate decarboxylase OS=Staphylococcus aureus OX=1280 GN=lysA PE=4 SV=1; Diaminopimelate decarboxylase OS=Staphylococcus aureus subsp. aureus OX=46170 GN=lysA PE=3 SV=1; Diaminopimelate decarboxylase OS=Staphylococcus aureus OX=1280 GN=lysA PE=4 SV=1; Diaminopimelate decarboxylase OS=Staphylococcus aureus…	2	3	3	0.0506	0	1	1	1	850.094	2548.27	2548.28	-5.54	-0.0047	0/0	0	0	4216.67	CID (Collision Induced Dissociation)	MS2	26.0147	200	64.1167	7160	7160	7159	mcarrera_O1205_190.RAW	F5	78154	2.57	1
High	Sequest HT	Sequest HT (A2)	A	2	Unambiguous	EADSGIFYYQNAK		9	A0A4P7P9F8	Immunodominant staphylococcal antigen IsaB OS=Staphylococcus aureus subsp. aureus OX=46170 GN=isaB PE=4 SV=1; Immunodominant staphylococcal antigen IsaB OS=Staphylococcus aureus OX=1280 GN=isaB PE=4 SV=1; Immunodominant staphylococcal antigen IsaB OS=Staphylococcus aureus OX=1280 GN=isaB PE=4 SV=1; Immunodominant staphylococcal antigen IsaB (Fragment) OS=Staphylococcus aureus OX=1280 GN=isaB PE=4…	0	2	2	0.4638	0	1	1	1	753.35	1505.69	1505.69	0.97	0.00073	0/0	0	0	378069	CID (Collision Induced Dissociation)	MS2	18.6209	88.706	38.8286	4196	4196	4194	mcarrera_O1205_188.RAW	F4	40393	4.01	1
High	Sequest HT	Sequest HT (A2)	A	2	Unambiguous	EADSGIFYYQNAKK		9	A0A4P7P9F8	Immunodominant staphylococcal antigen IsaB OS=Staphylococcus aureus subsp. aureus OX=46170 GN=isaB PE=4 SV=1; Immunodominant staphylococcal antigen IsaB OS=Staphylococcus aureus OX=1280 GN=isaB PE=4 SV=1; Immunodominant staphylococcal antigen IsaB OS=Staphylococcus aureus OX=1280 GN=isaB PE=4 SV=1; Immunodominant staphylococcal antigen IsaB (Fragment) OS=Staphylococcus aureus OX=1280 GN=isaB PE=4…	1	2	2	0.3778	0	1	1	1	817.397	1633.79	1633.79	0.24	0.0002	0/0	0	0	86132.3	CID (Collision Induced Dissociation)	MS2	2.72672	200	32.6288	3370	3370	3366	mcarrera_O1205_188.RAW	F4	62914	3.97	1
High	Sequest HT	Sequest HT (A2)	A	2	Unambiguous	EAEIFAGIV		2	A0A2T4SNW6	ImmA/IrrE family metallo-endopeptidase OS=Staphylococcus haemolyticus OX=1283 GN=BUZ41_07685 PE=4 SV=1; Peptidase_M78 domain-containing protein OS=Staphylococcus aureus C0673 OX=1413510 GN=V070_01447 PE=4 SV=1	0	2	2	0.1256	0	1	1	1	474.747	948.486	948.504	-18.79	-0.00891	0/0	0	0	7465.48	CID (Collision Induced Dissociation)	MS2	31.6575	200	45.0595	4926	4926	4920	mcarrera_O1205_184.RAW	F2	66096	2.15	1
High	Sequest HT	Sequest HT (A2)	A	2	Unambiguous	EAENNTEHSTVSDKSEAEQSQQPKPYF		11	Q2UX27	Elastin binding protein (Fragment) OS=Staphylococcus aureus OX=1280 GN=ebpS PE=4 SV=1; Elastin-binding protein EbpS OS=Staphylococcus aureus OX=1280 GN=ebpS PE=4 SV=1; Elastin-binding protein EbpS OS=Staphylococcus aureus OX=1280 GN=ebpS PE=1 SV=4; Elastin binding protein (Fragment) OS=Staphylococcus aureus OX=1280 GN=ebpS PE=4 SV=1; Elastin binding protein ebpS OS=Staphylococcus aureus subsp. au…	1	4	4	0.3421	0	1	1	1	770.848	3080.37	3080.37	0.15	0.00011	0/0	0	0	9520.47	CID (Collision Induced Dissociation)	MS2	5.48595	200	25.8493	2238	2238	2237	mcarrera_O1205_198.RAW	F9	24064	3.42	1
High	Sequest HT	Sequest HT (A2)	A	2	Unambiguous	EAGFDPAAVVVVATIR		29	A0A6B0B2W3; A0A0D1JKM6; A0A6B0B0C6; A0A2X2K700; A0A6B5CA66; A0A5C8X4Z6; A0A6B5BIH7; A0A0U1MN01; A0A6B5T5N2; A0A6B5H4L7; A0A077UM73; A0A380ELJ4; A0A658X1C2; A0A0E1X4J2; A0A6B5HY54; A0A133PVB0; T1YAV3; A0A658XCQ1; A0A0U1N0I7; Q5HF42; Q6GFX6; Q2G296; Q2FG06; A0A380DV98; A0A6B5I431; A0A6B5B2K9; A0A6B5IS26; A0A380E2T5; A0A6B5FQS6	Formate--tetrahydrofolate ligase OS=Staphylococcus aureus OX=1280 GN=GO677_01675 PE=4 SV=1; Formate--tetrahydrofolate ligase OS=Staphylococcus aureus subsp. aureus OX=46170 GN=fhs PE=3 SV=1; Formate--tetrahydrofolate ligase OS=Staphylococcus aureus OX=1280 GN=GO690_02010 PE=4 SV=1; Formate--tetrahydrofolate ligase OS=Staphylococcus aureus OX=1280 GN=fhs PE=3 SV=1; Formate--tetrahydrofolate ligase…	0	2	2	0.4543	0	1	1	1	807.945	1614.88	1614.88	-1.25	-0.00101	0/0	0	0	6765.09	CID (Collision Induced Dissociation)	MS2	5.09166	200	70.7617	7898	7898	7896	mcarrera_O1205_190.RAW	F5	59473	3.17	1
High	Sequest HT	Sequest HT (A2)	A	2	Unambiguous	EAGSAVDAVFE		10	Q6G990	DNA-binding protein HU OS=Staphylococcus aureus (strain MSSA476) OX=282459 GN=hup PE=3 SV=1; DNA-binding protein II HBsu OS=Staphylococcus auricularis OX=29379 GN=hu PE=3 SV=1; HU family DNA-binding protein OS=Staphylococcus aureus OX=1280 GN=D7S40_03100 PE=3 SV=1; DNA-binding protein II HBsu OS=Staphylococcus aureus OX=1280 GN=hu PE=3 SV=1; DNA-binding protein HU OS=Staphylococcus devriesei OX=5…	0	2	2	0.3622	0	1	1	1	547.754	1094.5	1094.5	1.37	0.00075	0/0	0	0	135313	CID (Collision Induced Dissociation)	MS2	1.70417	200	43.2611	3530	3530	3529	mcarrera_O1205_339.RAW	F14	39066	2.54	2
High	Sequest HT	Sequest HT (A2)	A	2	Unambiguous	EAGSAVDAVFESIQN		6	Q6G990	DNA-binding protein HU OS=Staphylococcus aureus (strain MSSA476) OX=282459 GN=hup PE=3 SV=1; HU family DNA-binding protein OS=Staphylococcus aureus OX=1280 GN=D7S40_03100 PE=3 SV=1; DNA-binding protein II HBsu OS=Staphylococcus aureus OX=1280 GN=hu PE=3 SV=1; DNA-binding protein HU OS=Staphylococcus devriesei OX=586733 GN=hu PE=3 SV=1; DNA-binding protein (Fragment) OS=Staphylococcus devriesei OX…	0	2	2	0.3066	0	1	1	1	768.863	1536.72	1536.72	0.2	0.00015	0/0	0	0	11990.5	CID (Collision Induced Dissociation)	MS2	15.4803	200	60.8635	6479	6479	6473	mcarrera_O1205_192.RAW	F6	51914	2.12	2
High	Sequest HT	Sequest HT (A2)	A	2	Unambiguous	EAGSAVDAVFESIQNSLAK		4	Q6G990	DNA-binding protein HU OS=Staphylococcus aureus (strain MSSA476) OX=282459 GN=hup PE=3 SV=1; HU family DNA-binding protein OS=Staphylococcus aureus OX=1280 GN=D7S40_03100 PE=3 SV=1; DNA-binding protein II HBsu OS=Staphylococcus aureus OX=1280 GN=hu PE=3 SV=1; DNA-binding protein II HBsu OS=Staphylococcus aureus OX=1280 GN=hu PE=4 SV=1	0	2	2	0.4862	0	1	1	1	968.486	1935.97	1935.97	-0.3	-0.00029	0/0	0	0	18353.9	CID (Collision Induced Dissociation)	MS2	20.9557	200	63.8547	6847	6847	6845	mcarrera_O1205_192.RAW	F6	80954	3.99	2
High	Sequest HT	Sequest HT (A2)	A	2	Unambiguous	EAGSAVDAVFESIQNSLAKGEK		4	Q6G990	DNA-binding protein HU OS=Staphylococcus aureus (strain MSSA476) OX=282459 GN=hup PE=3 SV=1; HU family DNA-binding protein OS=Staphylococcus aureus OX=1280 GN=D7S40_03100 PE=3 SV=1; DNA-binding protein II HBsu OS=Staphylococcus aureus OX=1280 GN=hu PE=3 SV=1; DNA-binding protein II HBsu OS=Staphylococcus aureus OX=1280 GN=hu PE=4 SV=1	1	2	2	0.4148	0	1	1	1	1125.57	2250.13	2250.12	0.59	0.00066	0/0	0	0	11596.3	CID (Collision Induced Dissociation)	MS2	0	200	78.7346	9117	9117	9115	mcarrera_O1205_182.RAW	F1	80079	4.05	2
High	Sequest HT	Sequest HT (A2)	A	2	Unambiguous	EAIDETDIKPVAQPEVSVTQIEK		20	A6QHK9	Trigger factor OS=Staphylococcus aureus (strain Newman) OX=426430 GN=tig PE=3 SV=1; Trigger factor OS=Staphylococcus aureus OX=1280 GN=G0X47_01315 PE=4 SV=1; Trigger factor (Fragment) OS=Staphylococcus aureus OX=1280 GN=FVP29_07990 PE=3 SV=1; Trigger factor OS=Staphylococcus aureus (strain COL) OX=93062 GN=tig PE=3 SV=1; Trigger factor OS=Staphylococcus aureus OX=1280 GN=tig PE=3 SV=1; Trigger fa…	0	3	3	0.2165	0	1	1	1	847.108	2539.31	2539.31	-1.45	-0.00122	0/0	0	0	4930.35	CID (Collision Induced Dissociation)	MS2	27.7351	200	48.8918	4855	4855	4848	mcarrera_O1205_194.RAW	F7	72528	3.51	1
High	Sequest HT	Sequest HT (A2)	A	2	Unambiguous	EAIERSAEYFDVKHDDISVSADFLEPKPQHFNY		1	A0A0U1MV44	2',3'-cyclic-nucleotide 2'-phosphodiesterase OS=Staphylococcus aureus OX=1280 GN=cpdB PE=3 SV=1	2	5	5	0.0778	0	1	1	1	780.175	3896.85	3896.84	1.4	0.00109	0/0	0	0	78992.4	CID (Collision Induced Dissociation)	MS2	4.36835	97.421	20.0952	1690	1690	1689	mcarrera_O1205_182.RAW	F1	44463	3.34	1
High	Sequest HT	Sequest HT (A2)	A	2	Unambiguous	EALGFEADLRDYTEASQILK		3	A0A657XPG4	Bifunctional 3,4-dihydroxy-2-butanone-4-phosphate synthase/GTP cyclohydrolase II OS=Staphylococcus sciuri subsp. carnaticus OX=147468 GN=CD114_08220 PE=3 SV=1; Riboflavin biosynthesis protein RibBA OS=Staphylococcus aureus C0673 OX=1413510 GN=ribBA PE=3 SV=1; Riboflavin biosynthesis protein RibBA OS=Staphylococcus sciuri OX=1296 GN=ribBA PE=3 SV=1	1	3	3	0.1815	0	1	1	1	757.051	2269.14	2269.13	1.04	0.00079	0/0	0	0	15238.1	CID (Collision Induced Dissociation)	MS2	45.3423	200	50.2357	4859	4859	4856	mcarrera_O1205_200.RAW	F10	78158	2.59	1
High	Sequest HT	Sequest HT (A2)	A	2	Unambiguous	EAQAGDLIAVSGMEDINVGETVTPTDHQEALPVLRIDEPTLEMTFK		2	A0A1Q8DF89	GTP-binding protein TypA OS=Staphylococcus aureus OX=1280 GN=BSZ10_04620 PE=4 SV=1; Translational GTPase TypA OS=Staphylococcus haemolyticus OX=1283 GN=typA PE=4 SV=1	1	6	6	0.1478	0	1	1	1	830.921	4980.49	4980.45	8.38	0.00696	0/0	0	0	11702	CID (Collision Induced Dissociation)	MS2	5.83776	200	42.0923	4137	4137	4133	mcarrera_O1205_192.RAW	F6	25067	3.72	1
High	Sequest HT	Sequest HT (A2)	A	2	Unambiguous	EASLGGNKFYLVK		64	A0A0D1JMM4; Q2FZK7; A0A5S9I419; A0A658BFY3; A0A2S6DAD0; A0A5C8X7D8; A0A6C1ETU3; A0A142G9E8; A0A0H2XIJ3; A0A6B0BU43; A0A0U1MHR7; A0A0U1MJM4; A0A6B5T2J0; A0A0E0VMY3; A0A380DZG7; A0A6B5M7A1; A0A380EFW6; A0A659FQ08; A0A6B1RHD4; A0A6A9GWJ7; A0A5F0HKJ5; A0A6B5TNT0; A0A6B5S214; Q8NX96; A0A142G9E5; A0A6B5SDP8; A7X0T9; A0A659ZZW3; A0A6B5IIU3; A0A142G9F1; A0A6B5I417; A0A6B5K505; Q99V41; A0A6B5ICU2; A0A6B5C…	Mannosyl-glycoprotein endo-beta-N-acetylglucosamidase OS=Staphylococcus aureus subsp. aureus OX=46170 GN=QU38_05510 PE=4 SV=1; Bifunctional autolysin OS=Staphylococcus aureus (strain NCTC 8325) OX=93061 GN=atl PE=1 SV=1; Bifunctional autolysin OS=Staphylococcus aureus OX=1280 GN=atl PE=4 SV=1; Mannosyl-glycoprotein endo-beta-N-acetylglucosamidase OS=Staphylococcus aureus OX=1280 GN=DDL17_03265 PE…	1	2	2	0.3293	0	1	1	1	713.39	1425.77	1425.77	-0.82	-0.00058	0/0	0	0	59470.2	CID (Collision Induced Dissociation)	MS2	18.6299	200	40.8446	4242	4242	4241	mcarrera_O1205_190.RAW	F5	51316	3.31	1
High	Sequest HT	Sequest HT (A2)	A	2	Unambiguous	EASLGGNKFYLVKDYNSPTLIGWVK		63	A0A0D1JMM4; Q2FZK7; A0A658BFY3; A0A2S6DAD0; A0A5C8X7D8; A0A6C1ETU3; A0A142G9E8; A0A0H2XIJ3; A0A6B0BU43; A0A0U1MHR7; A0A0U1MJM4; A0A6B5T2J0; A0A0E0VMY3; A0A380DZG7; A0A6B5M7A1; A0A380EFW6; A0A659FQ08; A0A6B1RHD4; A0A6A9GWJ7; A0A5F0HKJ5; A0A6B5TNT0; A0A6B5S214; Q8NX96; A0A142G9E5; A0A6B5SDP8; A7X0T9; A0A659ZZW3; A0A6B5IIU3; A0A142G9F1; A0A6B5I417; A0A6B5K505; Q99V41; A0A6B5ICU2; A0A6B5CGP4; A0A6B0C…	Mannosyl-glycoprotein endo-beta-N-acetylglucosamidase OS=Staphylococcus aureus subsp. aureus OX=46170 GN=QU38_05510 PE=4 SV=1; Bifunctional autolysin OS=Staphylococcus aureus (strain NCTC 8325) OX=93061 GN=atl PE=1 SV=1; Mannosyl-glycoprotein endo-beta-N-acetylglucosamidase OS=Staphylococcus aureus OX=1280 GN=DDL17_03265 PE=4 SV=1; Mannosyl-glycoprotein endo-beta-N-acetylglucosamidase OS=Staphylo…	2	3	3	0.0938	0	1	1	1	933.828	2799.47	2799.47	-0.85	-0.00079	0/0	0	0	5862.64	CID (Collision Induced Dissociation)	MS2	3.31188	200	67.0958	7497	7497	7496	mcarrera_O1205_190.RAW	F5	57392	2.88	1
High	Sequest HT	Sequest HT (A2)	A	2	Unambiguous	EDAFVKQLTQK		2	A0A658A1J3	Succinate-semialdehyde dehydrogenase (NADP(+)) OS=Staphylococcus haemolyticus OX=1283 GN=BUZ28_02965 PE=4 SV=1; Succinate-semialdehyde dehydrogenase (NADP(+)) OS=Staphylococcus aureus OX=1280 GN=gabD PE=3 SV=1	1	2	2	0.1525	0	1	1	1	653.853	1306.7	1306.7	-0.84	-0.00055	0/0	0	0	9127.61	CID (Collision Induced Dissociation)	MS2	53.5507	200	43.3191	4014	4014	4006	mcarrera_O1205_200.RAW	F10	67021	2.36	1
High	Sequest HT	Sequest HT (A2)	A	2	Unambiguous	EDGYHFIEPGSGFLAC[160.03]GYVAKGRM[147.04]EEPLQIVSVIDAH	C16(Carbamidomethyl); M24(Oxidation)	24	A0A6B0ASL7	Bifunctional phosphopantothenoylcysteine decarboxylase/phosphopantothenate--cysteine ligase CoaBC OS=Staphylococcus aureus OX=1280 GN=coaBC PE=4 SV=1; Bifunctional phosphopantothenoylcysteine decarboxylase/phosphopantothenate--cysteine ligase CoaBC OS=Staphylococcus aureus OX=1280 GN=coaBC PE=4 SV=1; Bifunctional phosphopantothenoylcysteine decarboxylase/phosphopantothenate--cysteine ligase CoaBC…	2	6	6	0.0627	0	1	1	1	685.508	4108.01	4107.96	12.61	0.00864	0/0	0	0	13509.6	CID (Collision Induced Dissociation)	MS2	4.91743	183.961	34.9619	2860	2860	2859	mcarrera_O1205_351.RAW	F20	53997	3.03	1
High	Sequest HT	Sequest HT (A2)	A	2	Unambiguous	EDLVEIAGFYFYEYAKSFKN		1	A0A6B5C7K2	AAA family ATPase OS=Staphylococcus aureus OX=1280 GN=G0Y89_07270 PE=4 SV=1	2	3	3	0.069	0	1	1	1	811.729	2433.17	2433.16	2.98	0.00242	0/0	0	0	32410.9	CID (Collision Induced Dissociation)	MS2	4.61789	200	39.0681	4176	4176	4175	mcarrera_O1205_182.RAW	F1	72672	2.61	1
High	Sequest HT	Sequest HT (A2)	A	2	Unambiguous	EDNHKLVV		3	A0A657XP34	Glycosyl transferase OS=Staphylococcus sciuri subsp. carnaticus OX=147468 GN=CD114_00470 PE=4 SV=1; Uncharacterized protein OS=Staphylococcus aureus C0673 OX=1413510 GN=V070_01689 PE=4 SV=1; Glycosyl transferase OS=Staphylococcus sciuri OX=1296 GN=BU007_13320 PE=4 SV=1	1	2	2	0.0693	0	1	1	1	477.256	953.506	953.505	0.61	0.00029	0/0	0	0	18890.6	CID (Collision Induced Dissociation)	MS2	14.3225	200	43.4507	4717	4717	4711	mcarrera_O1205_184.RAW	F2	43276	2.02	1
High	Sequest HT	Sequest HT (A2)	A	2	Unambiguous	EDQAAKHPKLGANNLVC[160.03]TMNSTIE	C17(Carbamidomethyl)	3	A0A6B0BGE9	Uncharacterized protein (Fragment) OS=Staphylococcus aureus OX=1280 GN=GO793_16910 PE=4 SV=1; M20/M25/M40 family metallo-hydrolase OS=Staphylococcus aureus OX=1280 GN=G0X47_02095 PE=4 SV=1; M20/M25/M40 family metallo-hydrolase OS=Staphylococcus aureus OX=1280 GN=yqjE PE=3 SV=1	2	4	4	0.2896	0	1	1	1	661.061	2641.22	2641.27	-18.52	-0.01223	0/0	0	0	9114.95	CID (Collision Induced Dissociation)	MS2	27.2486	200	13.345	853	853	851	mcarrera_O1205_194.RAW	F7	46061	3.28	1
High	Sequest HT	Sequest HT (A2)	A	2	Unambiguous	EDTEDLVDDLKQALDTL		24	A0A641A922	Bifunctional cystathionine gamma-lyase/homocysteine desulfhydrase OS=Staphylococcus aureus OX=1280 GN=D7S40_07640 PE=3 SV=1; Bifunctional cystathionine gamma-lyase/homocysteine desulfhydrase OS=Staphylococcus aureus OX=1280 GN=GC242_10395 PE=4 SV=1; Cystathionine gamma-synthase OS=Staphylococcus aureus OX=1280 GN=TMSFP482_04030 PE=3 SV=1; Bifunctional cystathionine gamma-lyase/homocysteine desulf…	1	2	2	0.1185	0	1	1	1	966.961	1932.91	1932.93	-7.16	-0.00692	0/0	0	0	13952.7	CID (Collision Induced Dissociation)	MS2	3.81188	200	40.5929	3957	3957	3956	mcarrera_O1205_192.RAW	F6	57194	2.87	1
High	Sequest HT	Sequest HT (A2)	A	2	Unambiguous	EDTEHSPLLIAK		1	A0A0U1MNX0	Extracellular matrix binding protein OS=Staphylococcus aureus OX=1280 GN=ebh_2 PE=4 SV=1	0	2	2	0.1287	0	1	1	1	676.848	1352.69	1352.71	-12.47	-0.00844	0/0	0	0	25339.2	CID (Collision Induced Dissociation)	MS2	38.7809	200	42.5625	4603	4603	4601	mcarrera_O1205_184.RAW	F2	67063	2.72	1
High	Sequest HT	Sequest HT (A2)	A	2	Unambiguous	EDTLENAIETLKLADRR		1	Q7X3Q7	DUF218 domain-containing protein OS=Staphylococcus aureus OX=1280 PE=4 SV=1	2	2	2	0.0788	0	1	1	1	994.027	1987.05	1987.05	0.97	0.00096	0/0	0	0	10018.2	CID (Collision Induced Dissociation)	MS2	7.21889	200	34.8676	2730	2730	2728	mcarrera_O1205_341.RAW	F15	66262	2.41	1
High	Sequest HT	Sequest HT (A2)	A	2	Unambiguous	EDVKRYGLNITEFAV		11	A0A6B5GAQ2	MarR family transcriptional regulator OS=Staphylococcus aureus OX=1280 GN=G0W85_12785 PE=4 SV=1; MarR family transcriptional regulator OS=Staphylococcus aureus OX=1280 GN=GAY51_13920 PE=4 SV=1; Transcriptional regulator, MarR family protein OS=Staphylococcus aureus subsp. aureus CN1 OX=1193576 GN=SAKOR_02509 PE=4 SV=1; MarR family transcriptional regulator (Fragment) OS=Staphylococcus aureus OX=1…	2	3	3	0.191	0	1	1	1	585.301	1753.89	1753.91	-14.1	-0.00824	0/0	0	0	10967.7	CID (Collision Induced Dissociation)	MS2	14.5847	200	40.5136	3683	3683	3680	mcarrera_O1205_200.RAW	F10	74853	2.67	1
High	Sequest HT	Sequest HT (A2)	A	2	Unambiguous	EEIADGKIRPVISSDYYGKE		1	T1Y884	DNA-directed RNA polymerase subunit omega OS=Staphylococcus aureus subsp. aureus CN1 OX=1193576 GN=rpoZ PE=3 SV=1	2	3	3	0.1413	0	1	1	1	757.05	2269.14	2269.13	0.44	0.00033	0/0	0	0	21933.9	CID (Collision Induced Dissociation)	MS2	7.11467	200	50.1833	5148	5148	5145	mcarrera_O1205_192.RAW	F6	78828	2.69	1
High	Sequest HT	Sequest HT (A2)	A	2	Unambiguous	EEININM[147.04]LENNNIQIK	M7(Oxidation)	2	Q8VVQ8	Lantibiotic mersacidin modifying enzyme OS=Staphylococcus aureus OX=1280 GN=sacM2 PE=4 SV=1; Lantibiotic modifying enzyme OS=Staphylococcus aureus OX=1280 PE=4 SV=1	0	2	2	0.1739	0	1	1	1	972.994	1944.98	1944.97	5.9	0.00573	0/0	0	0	3717.99	CID (Collision Induced Dissociation)	MS2	14.3754	200	78.9784	7651	7651	7650	mcarrera_O1205_341.RAW	F15	74932	2.3	1
High	Sequest HT	Sequest HT (A2)	A	2	Unambiguous	EEKTEDINQTKQDIQDTLN		3	A0A0H2WZ47	Uncharacterized protein OS=Staphylococcus aureus (strain COL) OX=93062 GN=SACOL1087 PE=4 SV=1; Uncharacterized protein OS=Staphylococcus aureus OX=1280 GN=NCTC10702_01634 PE=4 SV=1; Uncharacterized protein OS=Staphylococcus aureus OX=1280 GN=G0W85_10380 PE=4 SV=1	2	2	2	0.4192	0	1	1	1	1131.54	2262.07	2262.07	0.65	0.00073	0/0	0	0	18662.6	CID (Collision Induced Dissociation)	MS2	0	200	34.2939	2578	2578	2577	mcarrera_O1205_343.RAW	F16	60641	2.91	1
High	Sequest HT	Sequest HT (A2)	A	2	Unambiguous	EEVDAFLDDIIADYQK		24	A0A133QKR9	Cell cycle protein GpsB OS=Staphylococcus simulans OX=1286 GN=gpsB PE=3 SV=1; Cell cycle protein GpsB OS=Staphylococcus nepalensis OX=214473 GN=gpsB PE=3 SV=1; Cell cycle protein GpsB OS=Staphylococcus aureus OX=1280 GN=gpsB PE=3 SV=1; Cell cycle protein GpsB (Fragment) OS=Staphylococcus xylosus OX=1288 GN=BU112_07860 PE=3 SV=1; DivIVA domain-containing protein (Fragment) OS=Staphylococcus aureus…	0	2	2	0.576	0	1	1	1	942.45	1883.89	1883.89	1.06	0.001	0/0	0	0	5079.22	CID (Collision Induced Dissociation)	MS2	12.9911	200	81.9609	9397	9397	9395	mcarrera_O1205_182.RAW	F1	58903	3.75	2
High	Sequest HT	Sequest HT (A2)	A	2	Unambiguous	EEVEHIANLAR		13	A0A077UKR1	Aspartyl/glutamyl-tRNA(Asn/Gln) amidotransferase subunit C OS=Staphylococcus aureus OX=1280 GN=gatC_2 PE=3 SV=1; Aspartyl/glutamyl-tRNA(Asn/Gln) amidotransferase subunit C OS=Staphylococcus xylosus OX=1288 GN=gatC PE=3 SV=1; Aspartyl/glutamyl-tRNA(Asn/Gln) amidotransferase subunit C OS=Staphylococcus cohnii OX=29382 GN=gatC PE=3 SV=1; Aspartyl/glutamyl-tRNA(Asn/Gln) amidotransferase subunit C OS=…	0	2	2	0.4444	0	1	1	1	640.834	1280.66	1280.66	0.91	0.00058	0/0	0	0	125884	CID (Collision Induced Dissociation)	MS2	12.2039	200	26.7791	2566	2566	2565	mcarrera_O1205_184.RAW	F2	67149	3.78	1
High	Sequest HT	Sequest HT (A2)	A	2	Unambiguous	EFKGLNM[147.04]IHYPFDFIVIIV	M7(Oxidation)	4	A0A6D1RTY9	Amino acid permease OS=Staphylococcus aureus OX=1280 GN=yveA PE=4 SV=1; APC family permease OS=Staphylococcus aureus OX=1280 GN=G0V59_08865 PE=4 SV=1; APC family permease OS=Staphylococcus aureus OX=1280 GN=D7S40_07990 PE=4 SV=1; APC family amino acid-polyamine-organocation transporter OS=Staphylococcus aureus OX=1280 GN=DDL17_02595 PE=4 SV=1	1	3	3	0.1004	0	1	1	1	771.078	2311.22	2311.22	-0.04	-3e-05	0/0	0	0	38201.1	CID (Collision Induced Dissociation)	MS2	23.257	200	45.9047	4441	4441	4438	mcarrera_O1205_333.RAW	F11	63033	2.79	1
High	Sequest HT	Sequest HT (A2)	A	2	Unambiguous	EFLSLAM[147.04]EPEEAAM[147.04]LLIPEPWLYNKENDANVR	M7(Oxidation); M14(Oxidation)	2	A0A657ZVN6	Glutamate synthase large subunit OS=Staphylococcus haemolyticus OX=1283 GN=BUZ28_10205 PE=4 SV=1; Glutamate synthase large subunit OS=Staphylococcus aureus OX=1280 GN=BSZ10_10200 PE=4 SV=1	1	3	3	0.0741	0	1	1	1	1255.61	3764.82	3764.82	-0.8	-0.001	0/0	0	0	24581	CID (Collision Induced Dissociation)	MS2	6.57252	200	31.3803	2941	2941	2939	mcarrera_O1205_186.RAW	F3	40504	2.97	1
High	Sequest HT	Sequest HT (A2)	A	2	Unambiguous	EFRNKLNELGADK		22	A0A2K9VBV1; A0A6B5RK88; A0A0Z4QJE6; M9QYM8; A0A6B5EHJ3; A0A3A3AQZ0; A0A0E1X562; A0A0D1JRU8; A0A380DV08; Q4ZCH9; A0A0K1LKE9; A0A659ZYS1; A0A4P7P5X5; A0A2I6PDP3; A0A2S6DEL9; A0A2I6PEV4; B7T0G5; A0A6B0BZW7; A0A6B5FF98; A0A2I6PEE5; A7TWG3; Q4ZCP8	Uncharacterized protein OS=Staphylococcus phage SH-St 15644 OX=2066503 GN=SHSt15644_orf00047 PE=4 SV=1; Uncharacterized protein OS=Staphylococcus aureus OX=1280 GN=G0W03_11055 PE=4 SV=1; Phage protein OS=Staphylococcus aureus OX=1280 GN=ERS072840_00956 PE=4 SV=1; Uncharacterized protein OS=Staphylococcus phage StauST398-2 OX=1277672 GN=StauST398-2_0015 PE=4 SV=1; Uncharacterized protein OS=Staphy…	2	3	3	0.0669	0	1	1	1	511.934	1533.79	1533.8	-8.63	-0.00441	0/0	0	0	132602	CID (Collision Induced Dissociation)	MS2	8.02487	149.415	27.4282	2546	2546	2545	mcarrera_O1205_190.RAW	F5	76973	2.84	1
High	Sequest HT	Sequest HT (A2)	A	2	Unambiguous	EFVENAKEK		9	A0A659ZZW1	CsbD family protein OS=Staphylococcus aureus OX=1280 GN=FA040_07390 PE=3 SV=1; CsbD family protein (Fragment) OS=Staphylococcus sciuri OX=1296 GN=BUZ90_16610 PE=4 SV=1; CsbD-like protein OS=Staphylococcus aureus OX=1280 GN=NCTC7878_00585 PE=3 SV=1; CsbD family protein OS=Staphylococcus aureus OX=1280 GN=G0W92_03945 PE=4 SV=1; CsbD family protein OS=Staphylococcus aureus OX=1280 GN=GO661_09025 PE=…	1	2	2	0.1337	0	1	1	1	547.278	1093.55	1093.55	-3.09	-0.00169	0/0	0	0	13284.2	CID (Collision Induced Dissociation)	MS2	47.9634	200	9.1091	571	571	570	mcarrera_O1205_182.RAW	F1	67421	2.02	1
High	Sequest HT	Sequest HT (A2)	A	2	Unambiguous	EFVENAKEKATDFID		7	A0A659ZZW1	CsbD family protein OS=Staphylococcus aureus OX=1280 GN=FA040_07390 PE=3 SV=1; CsbD family protein (Fragment) OS=Staphylococcus sciuri OX=1296 GN=BUZ90_16610 PE=4 SV=1; CsbD family protein OS=Staphylococcus aureus OX=1280 GN=G0W92_03945 PE=4 SV=1; CsbD family protein OS=Staphylococcus aureus OX=1280 GN=GO661_09025 PE=4 SV=1; UPF0337 protein SAB0772 OS=Staphylococcus aureus (strain bovine RF122 / …	2	2	2	0.1506	0	1	1	1	878.423	1755.84	1755.84	-2.35	-0.00206	0/0	0	0	10891.9	CID (Collision Induced Dissociation)	MS2	13.055	200	44.2674	4406	4406	4404	mcarrera_O1205_192.RAW	F6	63190	2.39	2
High	Sequest HT	Sequest HT (A2)	A	2	Unambiguous	EFVENAKEKATDFIDK		7	A0A659ZZW1	CsbD family protein OS=Staphylococcus aureus OX=1280 GN=FA040_07390 PE=3 SV=1; CsbD family protein (Fragment) OS=Staphylococcus sciuri OX=1296 GN=BUZ90_16610 PE=4 SV=1; CsbD family protein OS=Staphylococcus aureus OX=1280 GN=G0W92_03945 PE=4 SV=1; CsbD family protein OS=Staphylococcus aureus OX=1280 GN=GO661_09025 PE=4 SV=1; UPF0337 protein SAB0772 OS=Staphylococcus aureus (strain bovine RF122 / …	2	3	3	0.3043	0	1	1	1	628.652	1883.94	1883.94	1.51	0.00095	0/0	0	0	40573.4	CID (Collision Induced Dissociation)	MS2	3.88422	200	42.7404	4214	4214	4213	mcarrera_O1205_192.RAW	F6	74515	2.99	2
High	Sequest HT	Sequest HT (A2)	A	2	Unambiguous	EGDVVYNTAKSPVNVNQSYSIK		56	A0A0D1JMM4	Mannosyl-glycoprotein endo-beta-N-acetylglucosamidase OS=Staphylococcus aureus subsp. aureus OX=46170 GN=QU38_05510 PE=4 SV=1; Bifunctional autolysin OS=Staphylococcus aureus (strain NCTC 8325) OX=93061 GN=atl PE=1 SV=1; Bifunctional autolysin OS=Staphylococcus aureus OX=1280 GN=atl PE=4 SV=1; Mannosyl-glycoprotein endo-beta-N-acetylglucosamidase OS=Staphylococcus aureus OX=1280 GN=DDL17_03265 PE…	1	3	3	0.2107	0	1	1	1	804.74	2412.21	2412.2	0.53	0.00043	0/0	0	0	12544.6	CID (Collision Induced Dissociation)	MS2	20.7519	200	39.3237	3633	3633	3629	mcarrera_O1205_333.RAW	F11	78316	2.8	1
High	Sequest HT	Sequest HT (A2)	A	2	Unambiguous	EGEVNTLNYIKSLFYLGEKL		1	A0A6B5IUZ9	Nucleotide pyrophosphohydrolase (Fragment) OS=Staphylococcus aureus OX=1280 GN=G0Y39_09360 PE=4 SV=1	2	3	3	0.0632	0	1	1	1	777.408	2330.21	2330.23	-7.73	-0.00601	0/0	0	0	27319.7	CID (Collision Induced Dissociation)	MS2	5.71284	200	55.8541	6318	6318	6314	mcarrera_O1205_184.RAW	F2	69871	2.53	1
High	Sequest HT	Sequest HT (A2)	A	2	Unambiguous	EGLLDEAGLNEEEITIRM[147.04]TGC[160.03]PNGC[160.03]ARPALAEIAFIGK	M18(Oxidation); C21(Carbamidomethyl); C25(Carbamidomethyl)	6	A0A418J968	Sulfite reductase [NADPH] hemoprotein beta-component OS=Staphylococcus sciuri OX=1296 GN=cysI PE=3 SV=1; Sulfite reductase [NADPH] hemoprotein beta-component OS=Staphylococcus sciuri OX=1296 GN=cysI PE=3 SV=1; Assimilatory sulfite reductase (NADPH) OS=Staphylococcus sciuri subsp. carnaticus OX=147468 GN=CD114_05025 PE=3 SV=1; Sulfite reductase [NADPH] hemoprotein beta-component OS=Staphylococcus …	1	5	5	0.0682	0	1	1	1	827.204	4131.99	4132.01	-5.81	-0.0048	0/0	0	0	13678.9	CID (Collision Induced Dissociation)	MS2	82.0512	200	26.0203	2170	2170	2168	mcarrera_O1205_192.RAW	F6	40766	3.52	1
High	Sequest HT	Sequest HT (A2)	A	2	Unambiguous	EGVTTMAK		1	A0A6B0BYL8	Formate C-acetyltransferase (Fragment) OS=Staphylococcus aureus OX=1280 GN=GO803_00235 PE=4 SV=1	0	2	2	0.0697	0	1	1	1	418.711	836.415	836.418	-3.74	-0.00156	0/0	0	0	20767.8	CID (Collision Induced Dissociation)	MS2	67.6653	200	11.1846	749	749	748	mcarrera_O1205_182.RAW	F1	63470	2.44	1
High	Sequest HT	Sequest HT (A2)	A	2	Unambiguous	EHLVTDEISMGDYVLTGGELPAMTMTDAIVRLIP		6	A0A2T4Q2Q6	tRNA (guanine-N(1)-)-methyltransferase OS=Staphylococcus warneri OX=1292 GN=trmD PE=3 SV=1; tRNA (guanine-N(1)-)-methyltransferase OS=Staphylococcus petrasii subsp. croceilyticus OX=319942 GN=trmD PE=3 SV=1; tRNA (guanine-N(1)-)-methyltransferase OS=Staphylococcus capitis subsp. capitis OX=72758 GN=trmD PE=3 SV=1; tRNA (guanine-N(1)-)-methyltransferase OS=Staphylococcus haemolyticus OX=1283 GN=BU…	1	6	6	0	0	1	1	1	615.488	3687.89	3687.83	15.7	0.00965	0/0	0	0	12289.3	CID (Collision Induced Dissociation)	MS2	19.1489	200	25.8637	2455	2455	2454	mcarrera_O1205_188.RAW	F4	55087	3.14	1
High	Sequest HT	Sequest HT (A2)	A	2	Unambiguous	EIAFVDATPDLTFDLETILSRIDEVQPSFFIMSNPH		1	A0A0U1MDY5	Histidinol-phosphate aminotransferase OS=Staphylococcus aureus OX=1280 GN=hisC_2 PE=3 SV=1	1	4	4	0.1729	0	1	1	1	1027.76	4108.01	4108.03	-4.51	-0.00463	0/0	0	0	20757.3	CID (Collision Induced Dissociation)	MS2	0.527694	200	35.4354	3229	3229	3227	mcarrera_O1205_194.RAW	F7	46228	3.47	1
High	Sequest HT	Sequest HT (A2)	A	2	Unambiguous	EIDEQPETELLSEYHSFKPVGR		1	T1Y884	DNA-directed RNA polymerase subunit omega OS=Staphylococcus aureus subsp. aureus CN1 OX=1193576 GN=rpoZ PE=3 SV=1	0	2	2	0.4368	0	1	1	1	1302.14	2603.27	2603.26	1.75	0.00227	0/0	0	0	5203.26	CID (Collision Induced Dissociation)	MS2	0	200	58.5921	6480	6480	6478	mcarrera_O1205_190.RAW	F5	76701	2.61	1
High	Sequest HT	Sequest HT (A2)	A	2	Unambiguous	EIDIPASKVPAFK		16	A0A6B0CZ42	HU family DNA-binding protein OS=Staphylococcus aureus OX=1280 GN=GO974_06050 PE=4 SV=1; DNA-binding protein HU OS=Staphylococcus aureus C0673 OX=1413510 GN=V070_00519 PE=3 SV=1; DNA-binding protein OS=Staphylococcus nepalensis OX=214473 GN=hu PE=3 SV=1; DNA-binding protein HU OS=Staphylococcus aureus (strain MSSA476) OX=282459 GN=hup PE=3 SV=1; HU family DNA-binding protein OS=Staphylococcus coh…	1	2	2	0.3186	0	1	1	1	707.9	1414.79	1414.79	-0.69	-0.00049	0/0	0	0	62876.8	CID (Collision Induced Dissociation)	MS2	5.41078	200	44.7744	3676	3676	3671	mcarrera_O1205_343.RAW	F16	49862	2.26	2
High	Sequest HT	Sequest HT (A2)	A	2	Unambiguous	EIDIPASKVPAFKAGK		16	A0A6B0CZ42	HU family DNA-binding protein OS=Staphylococcus aureus OX=1280 GN=GO974_06050 PE=4 SV=1; DNA-binding protein HU OS=Staphylococcus aureus C0673 OX=1413510 GN=V070_00519 PE=3 SV=1; DNA-binding protein OS=Staphylococcus nepalensis OX=214473 GN=hu PE=3 SV=1; DNA-binding protein HU OS=Staphylococcus aureus (strain MSSA476) OX=282459 GN=hup PE=3 SV=1; HU family DNA-binding protein OS=Staphylococcus coh…	2	2	2	0.3347	0	1	1	1	835.977	1670.95	1670.95	-0.24	-0.0002	0/0	0	0	24574	CID (Collision Induced Dissociation)	MS2	9.25476	200	40.3676	3929	3929	3925	mcarrera_O1205_192.RAW	F6	35251	2.48	2
High	Sequest HT	Sequest HT (A2)	A	2	Unambiguous	EIDQLQVAQTSVINNDQNATNEEKEAAIQQLATAVTDAK		11	A0A6B5T8D9	DUF1542 domain-containing protein OS=Staphylococcus aureus OX=1280 GN=G0Z16_10060 PE=4 SV=1; DUF1542 domain-containing protein OS=Staphylococcus aureus OX=1280 GN=GAY51_13645 PE=4 SV=1; DUF1542 domain-containing protein OS=Staphylococcus aureus OX=1280 GN=G0Y59_07450 PE=4 SV=1; DUF1542 domain-containing protein OS=Staphylococcus aureus OX=1280 GN=GC242_10050 PE=4 SV=1; Truncated methicillin resis…	1	5	5	0.0673	0	1	1	1	843.219	4212.07	4212.09	-5.48	-0.00461	0/0	0	0	9963.26	CID (Collision Induced Dissociation)	MS2	4.20959	200	43.5836	3697	3697	3695	mcarrera_O1205_341.RAW	F15	52068	3.27	1
High	Sequest HT	Sequest HT (A2)	A	2	Unambiguous	EIEETAYINQEKVLNAFHHVKATESDLQGSTGYGYDD		25	A0A380DQK3; A0A0E0VQB1; A0A380EIL1; A0A6B5I0I7; A0A6B5K1L4; A0A6B5DN67; A0A0U1MJK9; A0A5C8XBI2; A0A659FNK8; A0A6B5M7H5; A0A6B5EZP1; A0A6B5B828; A0A641ACG3; A0A6B5R1P8; A0A6B5QL26; A0A6B5M6C6; A0A659IAK0; A0A0E1VRZ1; A0A0Y8ZLK9; A0A5S9I3N5; A0A6B0CVJ2; A0A6B5HGR8; A0A6B5FIT4; A0A6B0CQN1; A0A380DZJ6	Aluminum resistance protein, putative OS=Staphylococcus aureus OX=1280 GN=NCTC6133_01599 PE=4 SV=1; Aluminum resistance protein OS=Staphylococcus aureus subsp. aureus 71193 OX=1155084 GN=ST398NM01_1309 PE=4 SV=1; Aluminum resistance protein, putative OS=Staphylococcus aureus OX=1280 GN=NCTC10702_02052 PE=4 SV=1; Aminotransferase class I/II-fold pyridoxal phosphate-dependent enzyme OS=Staphylococc…	2	6	6	0.0892	0	1	1	1	696.173	4172	4171.94	15.48	0.01076	0/0	0	0	23920	CID (Collision Induced Dissociation)	MS2	22.5688	161.863	23.6357	2066	2066	2065	mcarrera_O1205_190.RAW	F5	34952	3.14	1
High	Sequest HT	Sequest HT (A2)	A	2	Unambiguous	EIIGASNKINNGLIDWKIASPK		1	A0A6D1S309	Uncharacterized protein OS=Staphylococcus aureus OX=1280 GN=SAMEA1708664_00995 PE=4 SV=1	2	3	3	0.114	0	1	1	1	794.448	2381.33	2381.32	5.08	0.00403	0/0	0	0	20960.7	CID (Collision Induced Dissociation)	MS2	4.48761	200	23.9406	1690	1690	1689	mcarrera_O1205_349.RAW	F19	26138	3.07	1
High	Sequest HT	Sequest HT (A2)	A	2	Unambiguous	EIIVQHGGQIY		3	A0A2I6SBA4	VanS OS=Staphylococcus aureus OX=1280 PE=4 SV=1; VanS OS=Enterococcus faecalis OX=1351 GN=vanS PE=4 SV=1; Sensor histidine kinase VanS OS=Staphylococcus aureus OX=1280 GN=vanS PE=4 SV=1	0	2	2	0.0697	0	1	1	1	628.828	1256.65	1256.66	-10.98	-0.0069	0/0	0	0	76659.5	CID (Collision Induced Dissociation)	MS2	11.5682	200	25.1108	1839	1839	1838	mcarrera_O1205_341.RAW	F15	52714	2.01	1
[truncated: 1,526 more rows]

## Sheet: S1
Confidence	Identifying Node Type	Identifying Node	Search ID	Identifying Node No	PSM Ambiguity	Sequence	Modifications	# Proteins	Protein Accessions	Protein Descriptions	# Missed Cleavages	Charge	Original Precursor Charge	DeltaScore	DeltaCn	Rank	Search Engine Rank	Concatenated Rank	m/z [Da]	MH+ [Da]	Theo. MH+ [Da]	DeltaM [ppm]	Deltam/z [Da]	Ions Matched	Matched Ions	Total Ions	Intensity	Activation Type	MS Order	Isolation Interference [%]	Ion Inject Time [ms]	RT [min]	First Scan	Last Scan	Master Scan(s)	Spectrum File	File ID	Peptides Matched	XCorr	# Protein Groups
[truncated: 273 more rows]

[truncated: 19 more sheets: S2, S3, S4, S5, S6, S7, S8, S9, S10, S11, S12, S13, S14, S15, S16, S17, S18, S19, S20]
